# Supplementary material for: Ribitol alters multiple metabolic pathways of central carbon metabolism with enhanced glycolysis: A metabolomics and transcriptomics profiling of breast cancer
Source: PLoS One. 2022 Dec 7;17(12):e0278711. doi: 10.1371/journal.pone.0278711 (PMC9728907; doi:10.1371/journal.pone.0278711)
Supplement: S1 Data — (XLSX) [file pone.0278711.s002.xlsx]

## Sheet: Explanation
	Cell or Media		Values are normalized in terms of raw area counts.
	Cell Scaled' or 'Media Scaled'		Each biochemical in 'Cell' or 'Media' tab is rescaled to set the median equal to 1.

## Sheet: Cell
PATHWAY SORTORDER	BIOCHEMICAL	SUPER PATHWAY	SUB PATHWAY	COMP ID	PLATFORM	CHEMICAL ID	RI	MASS	PUBCHEM	CAS	KEGG	Group HMDB	CL Control	CL Control	CL Control	CL +10mM ribitol	CL +10mM ribitol	CL +10mM ribitol	CL MEM +10mM ribitol	CL MEM +10mM ribitol	CL MEM +10mM ribitol	CL 10mM ribose	CL 10mM ribose	CL 10mM ribose	CL +10mM xylitol	CL +10mM xylitol	CL +10mM xylitol
1528	(14 or 15)-methylpalmitate (a17:0 or i17:0)	Lipid	Fatty Acid, Branched	38768	LC/MS Neg	100002945	5695	269.249					1070367	592324	652603	948094	1063448	997528	711391	996776	1145855	685897	898542	909285	900265	788881	823149
1533	(16 or 17)-methylstearate (a19:0 or i19:0)	Lipid	Fatty Acid, Branched	38296	LC/MS Neg	100002356	5993	297.28	3083779	2724-59-6		HMDB37397	132707	84184	104084	186747	136775	147586	92388	123603	136207	148522	133895	120048	128515	115345	99628
1395	(2 or 3)-decenoate (10:1n7 or n8)	Lipid	Medium Chain Fatty Acid	63436	LC/MS Neg	100021502	4990	169.123					18797	11578	14313			13107			16072				12531	10218
497	(N(1) + N(8))-acetylspermidine	Amino Acid	Polyamine Metabolism	57814	LC/MS Pos Early	100016038	3080	188.176	123689;496				287809	342234	234616	483334	400165	635198	72710		121065		74433	142230	291871	297909	268199
1762	(R)-3-hydroxybutyrylcarnitine	Lipid	Fatty Acid Metabolism (Acyl Carnitine, Hydroxy)	43264	LC/MS Pos Early	100003926	2400	248.149	53481617			HMDB13127	365174		534552	917329	812231	1106779	435854	598968	454356	412360	522482		520113	512253	770246
1763	(S)-3-hydroxybutyrylcarnitine	Lipid	Fatty Acid Metabolism (Acyl Carnitine, Hydroxy)	52984	LC/MS Pos Early	100009271	2340	248.149					1.76387e+06	1988002	1.77717e+06	2558302	2591590	2821391	1291639	1453515	1286912	1323626	1363223	1426130	1675078	2048789	1519336
2174	1,2-dilinoleoyl-GPC (18:2/18:2)	Lipid	Phosphatidylcholine (PC)	52603	LC/MS Pos Late	100008903	2006	782.569	5288075	998-06-1		HMDB08138	2069433	2502229	2522139	2657821	3493882	4441476	647959	1074992	696170	700065	1609470	2111300	768164	3519954	2171302
2256	1,2-dilinoleoyl-GPE (18:2/18:2)*	Lipid	Phosphatidylethanolamine (PE)	53174	LC/MS Pos Late	100009217	2083	740.523	9546812			HMDB09093	562254	1.34375e+06	1490117	1828224	1980236	2391497	750004	1272783	951340	1008015	933666	1191483	1.34416e+06	719874	1773881
2159	1,2-dioleoyl-GPC (18:1/18:1)	Lipid	Phosphatidylcholine (PC)	52457	LC/MS Pos Late	100008905	2346	786.601	10350317	4235-95-4			504984992	559904896	531698272	662023872	688165120	794268352	421898272	430103456	430377952	481144288	526157120	571968256	579212544	593461504	573531904
2248	1,2-dioleoyl-GPE (18:1/18:1)	Lipid	Phosphatidylethanolamine (PE)	52609	LC/MS Pos Late	100008906	2485	744.554	9546757	4004-05-01			450478624	492701088	484126400	592804416	625607104	717619904	404673760	413392608	422843328	428572128	468354560	493646080	524602400	543042240	525928992
2332	1,2-dioleoyl-GPG (18:1/18:1)	Lipid	Phosphatidylglycerol (PG)	19142	LC/MS Polar	1541	715	773.534	11846228	67254-28-8			418959	597093	630236	820689	934682	1110256	373380	394173	362159	350668	508511	477398	620222	654260	596512
2346	1,2-dioleoyl-GPI (18:1/18:1)	Lipid	Phosphatidylinositol (PI)	52619	LC/MS Pos Late	100008908	3121	880.591				HMDB09837	6163370	6294815	6545015	7943757	7609780	8544565	4758015	5130627	4328510	5400712	6191721	4671804	7.28603e+06	7744865	6445779
2096	1,2-dipalmitoyl-GPC (16:0/16:0)	Lipid	Phosphatidylcholine (PC)	19130	LC/MS Pos Late	100000657	2365	734.569	452110	63-89-8		HMDB00564	38759456	43532700	41747788	52084608	55376552	64368096	31493168	31551842	29387668	34783836	39532696	40632096	47263880	49678984	48408720
2217	1,2-dipalmitoyl-GPE (16:0/16:0)*	Lipid	Phosphatidylethanolamine (PE)	57341	LC/MS Pos Late	100009204	2498	692.523	445468			HMDB08923	1025567	1372048	1235454	1565064	1826314	2.068e+06	1047239	940651	796628	1137889	1290028	1294393	1.56436e+06	1518595	1.61458e+06
2587	1-(1-enyl-palmitoyl)-2-arachidonoyl-GPE (P-16:0/20:4)*	Lipid	Plasmalogen	52673	LC/MS Pos Late	100009002	2270	724.528				HMDB11352	5783918	5770396	5.82464e+06	7178657	6755158	8160119	4701808	4636779	4816859	4564398	5282189	5526054	6230448	6.2106e+06	5702985
2584	1-(1-enyl-palmitoyl)-2-linoleoyl-GPE (P-16:0/18:2)*	Lipid	Plasmalogen	52677	LC/MS Pos Late	100009069	2351	700.528				HMDB11343	825814	1029264	781674	1179709	1313788	1454937	702858	731368	743141	732537	849730	879364	961253	946980	874204
2583	1-(1-enyl-palmitoyl)-2-oleoyl-GPE (P-16:0/18:1)*	Lipid	Plasmalogen	52477	LC/MS Pos Late	100009005	2600	702.543				HMDB11342	5102069	5643841	5307776	7135053	7553124	7.75777e+06	4183311	4336154	4727583	4298538	5047874	5156602	5618209	5603846	5.67688e+06
2600	1-(1-enyl-stearoyl)-2-arachidonoyl-GPE (P-18:0/20:4)*	Lipid	Plasmalogen	52475	LC/MS Pos Late	100008999	2511	752.559	9547058			HMDB05779	2364440	2595692	2544120	3165458	3286688	3.77545e+06	2087390	2118675	2125708	2086781	2429706	2531057	2554566	2807255	2601469
2591	1-(1-enyl-stearoyl)-2-oleoyl-GPE (P-18:0/18:1)	Lipid	Plasmalogen	52614	LC/MS Pos Late	100008919	2950	730.574		144371-68-6		HMDB11375	1736801	2399261	1941003	2791705	2705681	3101816	1792443	1597912	1725342	1686762	1789220	2023010	2225687	2174291	2297359
2474	1-arachidonoyl-GPE (20:4n6)*	Lipid	Lysophospholipid	35186	LC/MS Neg	100001571	5874	500.278	42607465			HMDB11517	155917	59583	109382	197207	203674	152252	71679	165561	178915	86510	150691	156848	124538	124544	112254
2514	1-arachidonoyl-GPI* (20:4)*	Lipid	Lysophospholipid	34214	LC/MS Neg	100001654	5482	619.289				HMDB61690	168742	104234	112790	124901	192365	188632	89275	127692	111818	142097	194238	182188	182269	189370	110909
351	1-carboxyethylisoleucine	Amino Acid	Leucine, Isoleucine and Valine Metabolism	62558	LC/MS Neg	100020427	2628	202.108					25382	32111	20311	26878	49541	47025					15528		23196	25175	18020
139	1-carboxyethylphenylalanine	Amino Acid	Phenylalanine Metabolism	62566	LC/MS Neg	100020419	2844	236.093					35733	44271	36914	57790	64585	69744	25154	25203		29058	32192	30336	46273	46111	39421
157	1-carboxyethyltyrosine	Amino Acid	Tyrosine Metabolism	62564	LC/MS Neg	100020421	1846	252.088						15632		20144	28560	18900
374	1-carboxyethylvaline	Amino Acid	Leucine, Isoleucine and Valine Metabolism	62562	LC/MS Neg	100020423	2008	188.093					44735	61838	47676	78012	100116	87951	21427	25284	21537	32435	32971	27305	54619	60077	41411
2441	1-lignoceroyl-GPC (24:0)	Lipid	Lysophospholipid	49617	LC/MS Pos Late	100002873	1907	608.465		325171-59-3		HMDB10405	91775		120012	211293	145772	234090	56790			92832	117070		121169	147729	106548
2258	1-linoleoyl-2-arachidonoyl-GPE (18:2/20:4)*	Lipid	Phosphatidylethanolamine (PE)	53189	LC/MS Pos Late	100009222	2030	764.523				HMDB09102	932702	977226	1123219	1309667	1364644	1574409	604962	592990	556312	783224	754705	817343	1111107	1118621	791680
86	1-methyl-4-imidazoleacetate	Amino Acid	Histidine Metabolism	32350	LC/MS Pos Early	100001208	2064	141.066	75810	2625-49-2	C05828	HMDB02820		309010	263744	309060	212386	397427		249412		96167	209556		197453	120612
87	1-methyl-5-imidazoleacetate	Amino Acid	Histidine Metabolism	62946	LC/MS Pos Early	100002910	1989	141.066	6451814	4200-48-0		HMDB04988	380043	497942	506184	581733	705200	832371	155529	425325	308437	281278	323843	352764	566704	600535	388035
68	1-methylhistidine	Amino Acid	Histidine Metabolism	30460	LC/MS Pos Early	100001051	2755	170.092	92105	332-80-9	C01152	HMDB00001	2442810	2404817	2741394	5755669	4290687	5386654	2750786	4.11513e+06	3098902	1655440	2.03248e+06	1601721	3134862	3.32615e+06	3416487
2084	1-myristoyl-2-arachidonoyl-GPC (14:0/20:4)*	Lipid	Phosphatidylcholine (PC)	53195	LC/MS Pos Late	100009139	1914	754.538				HMDB07883	6515364	7362095	6769763	9264636	10263974	11515827	5135594	5382444	5132103	5730617	6718154	7045674	7618032	8434597	7.3152e+06
2080	1-myristoyl-2-palmitoyl-GPC (14:0/16:0)	Lipid	Phosphatidylcholine (PC)	19258	LC/MS Pos Late	100000672	2147	706.538	129657	69525-80-0		HMDB07869	79997848	89247552	83432384	111571768	112884984	127092592	63266056	64479700	64883960	72720880	81816752	85981024	94743008	98983264	94142944
2252	1-oleoyl-2-arachidonoyl-GPE (18:1/20:4)*	Lipid	Phosphatidylethanolamine (PE)	55041	LC/MS Pos Late	100009219	2200	766.538				HMDB09069	87419216	98967864	96308256	115753984	125258064	136692240	77799216	78274176	78827872	80000912	89796592	89928504	98149832	105281048	101865824
2361	1-oleoyl-2-arachidonoyl-GPI (18:1/20:4)*	Lipid	Phosphatidylinositol (PI)	54994	LC/MS Pos Late	100010951	2568	902.575					1139481	1163166	1458538	1.87953e+06	1.39944e+06	1606082	1027152	1.01945e+06	923620	892194	1198569	1362625	1774975	1694589	1.40357e+06
2173	1-oleoyl-2-docosahexaenoyl-GPC (18:1/22:6)*	Lipid	Phosphatidylcholine (PC)	52697	LC/MS Pos Late	100009130	2011	832.585				HMDB08123	10619210	11566992	10456421	14376346	15164326	17536324	8480288	8388546	8559143	9098827	11004227	11168145	11682387	12155426	11296943
2255	1-oleoyl-2-docosahexaenoyl-GPE (18:1/22:6)*	Lipid	Phosphatidylethanolamine (PE)	53209	LC/MS Pos Late	100009220	2119	790.538					19996684	22138652	21125368	27697404	28863166	31985964	16681785	17035316	16428785	17717944	19911468	21109720	23224006	24295372	23629838
2163	1-oleoyl-2-linoleoyl-GPC (18:1/18:2)*	Lipid	Phosphatidylcholine (PC)	52453	LC/MS Pos Late	100008981	2165	784.585					32857444	37292696	36584060	45846744	49617388	52699936	27451196	28279874	27673836	29676424	31607358	34671384	37408144	40786736	38985128
2249	1-oleoyl-2-linoleoyl-GPE (18:1/18:2)*	Lipid	Phosphatidylethanolamine (PE)	52687	LC/MS Pos Late	100009078	2270	742.538	9546753			HMDB05349	37644004	38132060	38716960	49415648	51581420	59246640	31699644	31480460	32873784	33709236	37522816	37339592	41073120	41101812	42307088
2408	1-oleoyl-GPC (18:1)	Lipid	Lysophospholipid	48258	LC/MS Pos Late	100001272	1540	522.355	16081932	19420-56-5		HMDB02815	2234404	2291346	2372883	2987293	3036783	3669725	1481401	1533473	1707098	2013434	2210693	2214681	2713117	2.39717e+06	2407101
2460	1-oleoyl-GPE (18:1)	Lipid	Lysophospholipid	35628	LC/MS Pos Late	100001569	1554	480.308	9547071	89576-29-4		HMDB11506	2589246	2.77883e+06	2581261	3.57613e+06	3895125	4383263	1837944	1993954	2187466	2320635	2668854	2755737	3.06426e+06	3.17311e+06	2937595
2499	1-oleoyl-GPG (18:1)*	Lipid	Lysophospholipid	45968	LC/MS Polar	100005716	825	509.288					422222	475099	524279	647906	732657	916489	297750	348034	355069	357398	629399	515378	485918	580711	468101
2507	1-oleoyl-GPI (18:1)	Lipid	Lysophospholipid	36602	LC/MS Neg	100001777	5599	597.304					607011	289764	390407	651670	687133	531182	236701	459529	521643	385486	561881	541825	498237	474977	375760
2490	1-oleoyl-GPS (18:1)	Lipid	Lysophospholipid	19260	LC/MS Neg	100000630	5607	522.284	9547099	326589-90-6		HMDB61694	69340		50144	97525	123535	49571			70641	45130		62823	48797	62494	36601
2637	1-oleoylglycerol (18:1)	Lipid	Monoacylglycerol	21184	LC/MS Neg	100000924	6650	281.249	5283468	111-03-5		HMDB11567	232116	177351	316003	172004		266091	179064	325381	228860	298108	267976	237259	241004	255224	153655
2399	1-palmitoleoyl-GPC* (16:1)*	Lipid	Lysophospholipid	47117	LC/MS Neg	100001511	5794	568.326	24779461			HMDB10383	72750	35357	48712	86457	73596	75739	25680	59439	56499	44504	57622	63190	64377	63956	51873
2114	1-palmitoyl-2-arachidonoyl-GPC (16:0/20:4n6)	Lipid	Phosphatidylcholine (PC)	52462	LC/MS Pos Late	100008914	2091	782.569	10747814	35418-58-7		HMDB07982	50692176	57208856	54785792	71565936	74153376	84514000	49068392	52233780	50165496	47133224	52890416	58513552	58266664	63568684	58303576
2226	1-palmitoyl-2-arachidonoyl-GPE (16:0/20:4)*	Lipid	Phosphatidylethanolamine (PE)	52464	LC/MS Pos Late	100008990	2198	740.523	9546800			HMDB05323	50042232	55792080	53328980	65214328	68428704	76554552	44266048	45625384	45355676	45876296	52176192	52935608	54498884	58385552	55648528
2341	1-palmitoyl-2-arachidonoyl-GPI (16:0/20:4)*	Lipid	Phosphatidylinositol (PI)	52467	LC/MS Pos Late	100008993	2567	876.56				HMDB09789	654383	636778	665373	978938	813189	1041192	531876	701715	528051	704698	707055	831024	756974	815889	892369
2110	1-palmitoyl-2-dihomo-linolenoyl-GPC (16:0/20:3n3 or 6)*	Lipid	Phosphatidylcholine (PC)	52454	LC/MS Pos Late	100008985	2199	784.585					11560829	14278839	13382206	18365960	18080184	23658088	10497587	10210229	10431172	10648769	13925570	13346097	13735417	16020138	13491940
2120	1-palmitoyl-2-docosahexaenoyl-GPC (16:0/22:6)	Lipid	Phosphatidylcholine (PC)	52610	LC/MS Pos Late	100008915	2023	806.569	6441886	59403-54-2		HMDB07991	11576281	13421892	12491774	16041127	17579348	20058628	9872835	10246947	10644046	10254979	11875584	12989217	13157860	14151575	12721048
2228	1-palmitoyl-2-docosahexaenoyl-GPE (16:0/22:6)*	Lipid	Phosphatidylethanolamine (PE)	52465	LC/MS Pos Late	100008991	2119	764.523	9546799			HMDB05324	12873833	14325940	13619023	17696090	16995620	20179424	10789904	11831430	11218592	11571974	11922000	13658179	15461148	15198700	14341172
2103	1-palmitoyl-2-linoleoyl-GPC (16:0/18:2)	Lipid	Phosphatidylcholine (PC)	42446	LC/MS Pos Late	1537	2160	758.569	5287971	40811-94-7		HMDB07973	443972800	500494688	466555456	612375360	628412928	708969472	342675168	356939264	365332704	397996128	451414880	475468224	504859520	532855776	505750528
2223	1-palmitoyl-2-linoleoyl-GPE (16:0/18:2)	Lipid	Phosphatidylethanolamine (PE)	42449	LC/MS Pos Late	100001870	2275	716.523	9546747			HMDB05322	177796064	198217104	189145632	250787424	251227040	298125120	143855600	143991936	149855664	164508816	184635168	182781696	201171984	215286832	201948112
2100	1-palmitoyl-2-oleoyl-GPC (16:0/18:1)	Lipid	Phosphatidylcholine (PC)	52461	LC/MS Pos Late	1539	2358	760.585	6436017	26853-31-6;26853-31-6		HMDB07972	886736512	981497472	942706816	1138348032	1189723392	1374756736	806972224	810806912	797781056	851112896	953347008	1014825984	1022724032	1057297536	1025459328
2221	1-palmitoyl-2-oleoyl-GPE (16:0/18:1)	Lipid	Phosphatidylethanolamine (PE)	19263	LC/MS Pos Late	1526	2509	718.538	5283496	26662-94-2		HMDB05320	231971296	250911504	241146736	296068928	316092544	363361760	203053680	201893552	207791568	219940320	242517776	252427216	264956320	270320448	259321152
2323	1-palmitoyl-2-oleoyl-GPG (16:0/18:1)	Lipid	Phosphatidylglycerol (PG)	52448	LC/MS Pos Late	100000641	3206	766.559	5283509				2513118	2925829	2931902	3606371	3598837	4103846	2305753	2354033	2404595	2544667	2612737	2774441	3.10618e+06	3.30129e+06	2885373
2337	1-palmitoyl-2-oleoyl-GPI (16:0/18:1)*	Lipid	Phosphatidylinositol (PI)	52669	LC/MS Pos Late	100009066	3140	854.575				HMDB09783	7304783	7917468	8200851	8843450	10286215	11382451	6072142	6642755	6084242	6871160	7204387	7092940	9468144	9213058	8510921
2303	1-palmitoyl-2-oleoyl-GPS (16:0/18:1)	Lipid	Phosphatidylserine (PS)	19261	LC/MS Pos Late	1531	2660	762.528	5283499	40290-44-6	C13880	HMDB12357	39850176	45278768	43365088	54782236	56924708	65731452	30973884	32870030	33959596	32613296	38177528	37321452	47135924	50714200	45203148
2097	1-palmitoyl-2-palmitoleoyl-GPC (16:0/16:1)*	Lipid	Phosphatidylcholine (PC)	52470	LC/MS Pos Late	100008984	2160	732.554					667748032	751640384	699942912	911015936	939136704	1045995072	556854720	575455616	583291584	616268352	695109440	734564288	760752384	801892160	766901504
2098	1-palmitoyl-2-stearoyl-GPC (16:0/18:0)	Lipid	Phosphatidylcholine (PC)	52616	LC/MS Pos Late	100008921	2653	762.601		59403-51-9		HMDB07970	4936903	5649762	5318404	8748334	8773985	8537326	3091440	3177617	3136399	3793769	3919444	4302678	6.30699e+06	7082167	5305732
2220	1-palmitoyl-2-stearoyl-GPE (16:0/18:0)*	Lipid	Phosphatidylethanolamine (PE)	57388	LC/MS Pos Late	100009205	2850	720.554	5326793			HMDB08925	385044	478668	523120	596228	789314	773365	283640	343903	338806	437039	434058		693069	674907	577367
2397	1-palmitoyl-GPC (16:0)	Lipid	Lysophospholipid	33955	LC/MS Pos Late	100001263	1525	496.34	86554	17364-16-8		HMDB10382	4187895	4421164	4367670	6129238	6207700	6702574	3.01883e+06	3471549	3213437	3262159	3846444	4078396	4905524	4587047	4600075
2451	1-palmitoyl-GPE (16:0)	Lipid	Lysophospholipid	35631	LC/MS Pos Late	100001567	1544	454.293	9547069	53862-35-4		HMDB11503	1719933	2.0206e+06	1688958	2816419	2975104	3269700	1301511	1398781	1455456	1346423	1503748	1611184	1930394	2162545	1946493
2495	1-palmitoyl-GPG (16:0)*	Lipid	Lysophospholipid	45970	LC/MS Neg	100005717	5570	483.273	3300276				46121			39336	60633	45789	22987	41787	45295	25710	36036	41643	43631	31648	30420
2502	1-palmitoyl-GPI* (16:0)	Lipid	Lysophospholipid	35305	LC/MS Neg	100001655	5564	571.289				HMDB61695	204811	111735	126043	255303	256953	217859	81590	178936	186443	110605	164963	169382	151553	143141	136492
2148	1-stearoyl-2-arachidonoyl-GPC (18:0/20:4)	Lipid	Phosphatidylcholine (PC)	42450	LC/MS Pos Late	100001869	2300	810.601	16219824	35418-59-8		HMDB08048	13897232	14976338	14725367	18275212	18391844	22098004	13446722	13968080	13836101	12249195	14106320	15485615	15402794	16325883	14474177
2243	1-stearoyl-2-arachidonoyl-GPE (18:0/20:4)	Lipid	Phosphatidylethanolamine (PE)	52447	LC/MS Pos Late	100008977	2424	768.554	5289133			HMDB09003	214593632	233917184	228337072	277827712	288698336	320933024	196352944	194417840	196283776	189138608	214474032	227943808	245974528	245044400	234480720
2356	1-stearoyl-2-arachidonoyl-GPI (18:0/20:4)	Lipid	Phosphatidylinositol (PI)	52449	LC/MS Pos Late	100000616	3000	904.591		383907-33-3		HMDB09815	10704481	11630846	11182840	13736683	12647967	16471541	8876048	9472370	9088129	9831515	11040900	10894742	12516716	13484710	11368183
2312	1-stearoyl-2-arachidonoyl-GPS (18:0/20:4)	Lipid	Phosphatidylserine (PS)	52235	LC/MS Pos Late	100001872	2565	812.544				HMDB12383	2262487	2627294	2827587	2349306	2949985	3652347	2098694	2065116	2441940	2.01772e+06	2365973	2251709	2962321	3373467	2760167
2154	1-stearoyl-2-docosahexaenoyl-GPC (18:0/22:6)	Lipid	Phosphatidylcholine (PC)	52611	LC/MS Pos Late	100008916	2197	834.601		59403-52-0		HMDB08057	2584743	3.01526e+06	2736339	3922262	3752862	4739715	2654364	2498016	2696343	2528611	2696350	3004733	2955981	3.24791e+06	2803775
2247	1-stearoyl-2-docosahexaenoyl-GPE (18:0/22:6)*	Lipid	Phosphatidylethanolamine (PE)	52466	LC/MS Pos Late	100008992	2317	792.554	9546798			HMDB05334	49541736	54307376	51925892	66309536	66293244	77699432	41029224	42032584	42436312	43406036	47518284	52674544	55092080	58089204	54703428
2137	1-stearoyl-2-oleoyl-GPC (18:0/18:1)	Lipid	Phosphatidylcholine (PC)	52438	LC/MS Pos Late	100008904	2644	788.616		56421-10-4		HMDB08038	179228128	211142464	193988144	300083296	311131360	310156544	124425072	128396072	125545216	155561632	156529152	172570912	227100736	260637008	179447872
2235	1-stearoyl-2-oleoyl-GPE (18:0/18:1)	Lipid	Phosphatidylethanolamine (PE)	42448	LC/MS Pos Late	100001856	2858	746.569				HMDB08993	278489120	310810496	302804672	377214368	393912544	417596096	249748512	250767728	256137456	266443936	293178784	307942560	315635264	339059712	301953824
2344	1-stearoyl-2-oleoyl-GPI (18:0/18:1)*	Lipid	Phosphatidylinositol (PI)	52726	LC/MS Pos Late	100009181	3711	882.607					12539507	12628180	13374992	14706077	17687204	19008116	10928218	10666225	10165536	12409187	13098714	13983134	15179469	15307795	14045233
2309	1-stearoyl-2-oleoyl-GPS (18:0/18:1)	Lipid	Phosphatidylserine (PS)	19265	LC/MS Pos Late	100000639	3000	790.559	9547087			HMDB10163	100271968	113014816	105356944	142237600	141406560	150217952	82250984	82401136	83538016	83429032	94107112	94282640	121127600	124998032	111358944
2406	1-stearoyl-GPC (18:0)	Lipid	Lysophospholipid	33961	LC/MS Pos Late	100001271	1606	524.371	497299	19420-57-6		HMDB10384	755172	741279	742183	997880	1050138	1208156	602785	670506	667340	609806	655955	756486	834549	827213	864778
2458	1-stearoyl-GPE (18:0)	Lipid	Lysophospholipid	42398	LC/MS Pos Late	100001461	1626	482.324	9547068	69747-55-3		HMDB11130	7235755	8381714	7828480	11431727	11964859	13462926	5437340	6235968	6535476	6051976	7270923	7736588	8.15581e+06	8621615	8399524
2505	1-stearoyl-GPI (18:0)	Lipid	Lysophospholipid	19324	LC/MS Neg	100000656	5794	599.32		796963-93-4		HMDB61696	1377800	671312	972530	1664697	1840016	1722110	666223	1.24436e+06	1303430	799829	1193949	1154377	1237315	1103184	1051683
2489	1-stearoyl-GPS (18:0)*	Lipid	Lysophospholipid	45966	LC/MS Neg	100004327	5800	524.299	9547101				91801	51518	64284	138329	138726	101015	29474	72936	72313	44601	57158	52379	106447	94686	67012
1420	10-heptadecenoate (17:1n7)	Lipid	Long Chain Monounsaturated Fatty Acid	33971	LC/MS Neg	100001278	5555	267.233	5312435	29743-97-3		HMDB60038	722116	430572	480775	786707	1336148	709561	444201	635939	721622	459367	524150	545359	537853	553042	440542
1428	10-nonadecenoate (19:1n9)	Lipid	Long Chain Monounsaturated Fatty Acid	33972	LC/MS Neg	100001277	5780	295.264	5312513	73033-09-7		HMDB13622	422774	257231	301606	442325	443133	406385	195647	389822	231464	300786	290332	299430	322723	285316	239915
1849	13-HODE + 9-HODE	Lipid	Fatty Acid, Monohydroxy	37752	LC/MS Neg	100002196	5275	295.228					80434	40770		13679	59759	41430	53098		23389		24502	23828	16168	19515	31328
3996	2'-deoxycytidine	Nucleotide	Pyrimidine Metabolism, Cytidine containing	15949	LC/MS Pos Early	100000125	2193	228.098	13711	951-77-9	C00881	HMDB00014	427771	501702	525105	716120	835520	888847	219534	267198	210449	338598	489858	408419	322934	375134	362249
3994	dCMP	Nucleotide	Pyrimidine Metabolism, Cytidine containing	533	LC/MS Pos Early	298	975	308.064	13945	1032-65-1	C00239	HMDB01202	56906		71219	135511	75792	70615							61216	54707	57271
3997	2'-O-methylcytidine	Nucleotide	Pyrimidine Metabolism, Cytidine containing	57554	LC/MS Pos Early	100010895	2411	258.108	150971	2140-72-9			287665	287684	239878	583457	460378	519344	197004	238160	171318	87854	85518	57131	367048	446570	397788
382	2,3-dihydroxy-2-methylbutyrate	Amino Acid	Leucine, Isoleucine and Valine Metabolism	57547	LC/MS Polar	100010869	1318	133.051	301941	14868-24-7		HMDB29576	388590	433578	379397	517569	541347	874507		186368	259716	269141	264742	179474	346728	487855	361201
1548	2-hydroxyglutarate	Lipid	Fatty Acid, Dicarboxylate	37253	LC/MS Pos Early	100002070	958	131.034	43	40951-21-1	C02630	HMDB0059655	461122	483759	647191	682529	465018	748542	291298	436924	373810	424316	510973	364705	596317	562902	595174
355	2-methylbutyrylcarnitine (C5)	Amino Acid	Leucine, Isoleucine and Valine Metabolism	45095	LC/MS Pos Early	100001509	3050	246.17	6426901	31023-25-3		HMDB00378	763616	1362670	923462	1431974	1215737	1742221	741524	838384	782004	524060	565532	647863	849013	829463	947271
4078	2-O-methylascorbic acid	Cofactors and Vitamins	Ascorbate and Aldarate Metabolism	63990	LC/MS Polar	100003258	1512	189.041	99779	17860-87-6			150252	167514	143137	232934	269850	281925	102522	111473	121108	96771	109649	131394	147885	158075	132089
2652	2-oleoylglycerol (18:1)	Lipid	Monoacylglycerol	21232	LC/MS Neg	100000943	6500	281.249	5319879	3443-84-3		HMDB11537			60732				54815	62681	64197	18587	57539	88303			43151
440	2-oxoarginine*	Amino Acid	Urea cycle; Arginine and Proline Metabolism	55072	LC/MS Pos Early	100002784	1760	174.087	558	3715-10-04	C03771	HMDB04225				51196	72962	70827	57193		37444					38361
2400	2-palmitoleoyl-GPC* (16:1)*	Lipid	Lysophospholipid	35819	LC/MS Pos Late	100001561	1425	494.324				HMDB10383	1268184	1.48242e+06	1317832	1638754	1623656	1.79041e+06	886131	934432	602272	1133537	1397293	1339661	1414830	1.41325e+06	1421146
2398	2-palmitoyl-GPC* (16:0)*	Lipid	Lysophospholipid	35253	LC/MS Pos Late	100001562	1505	496.34	15061532			HMDB61702		430718	405066	609841	607470	579958	231406	250351	296015	339717	468600	446962	349867	446532	462999
2459	2-stearoyl-GPE (18:0)*	Lipid	Lysophospholipid	41220	LC/MS Neg	100003901	6350	480.31				HMDB11129	309072	144610	252033	424536	439749	378179	115237	280031	334635	222806	277317	252669	319271	289933	171960
171	3-(4-hydroxyphenyl)lactate (HPLA)	Amino Acid	Tyrosine Metabolism	32197	LC/MS Neg	240	1379	181.051	9378	6482-98-0	C03672	HMDB00755	227370	297568	241659	325777	415576	454448	214629	227778	212482	142519	176440	176044	243004	254927	232156
438	3-amino-2-piperidone	Amino Acid	Urea cycle; Arginine and Proline Metabolism	62853	LC/MS Pos Early	100020361	2065	115.087	5200225	1892-22-4		HMDB00323	62334		73713	86488		101344
4013	3-aminoisobutyrate	Nucleotide	Pyrimidine Metabolism, Thymine containing	1566	LC/MS Pos Early	1114	2190	104.071	64956	10569-72-9;214139-20-5	C05145	HMDB03911	294031	611552	399503	1175343	470280	885515	607220	752086	882847	393480	1191444	210192	691035	1.6193e+06	940292
4449	3-formylindole	Xenobiotics	Food Component/Plant	62863	LC/MS Pos Early	100020219	2736	146.06	10256	487-89-8	C08493	HMDB29737	71972	65412	118923	92139	113240	105307	78637					75529	101269	80295
2946	3-hydroxy-3-methylglutarate	Lipid	Mevalonate Metabolism	531	LC/MS Polar	112	2850	161.046	1662	503-49-1	C03761	HMDB00355	2400723	2739012	2855363	3612026	4007671	4693511	1.77216e+06	2023845	1774019	1538528	1875325	1663808	2411574	2596232	2203783
1817	3-hydroxydecanoate	Lipid	Fatty Acid, Monohydroxy	22053	LC/MS Neg	100000997	4634.7	187.134	26612	5561-87-5		HMDB02203	34062	40881	38529	49184	50368	56310	31532	31899	27883	22509	28547	38300	24849	32424	37206
1814	3-hydroxyhexanoate	Lipid	Fatty Acid, Monohydroxy	53230	LC/MS Polar	100006367	1082	131.071	151492	10191-24-9			268891	243807	265685	623289	346954	411865		364111	199199				214262	270113
1820	3-hydroxylaurate	Lipid	Fatty Acid, Monohydroxy	32457	LC/MS Neg	100001112	5175	215.165	94216	53941-38-1		HMDB00387	50558	67537	51087	75671	65709	62220	42432	37673	38280	44756	49250	40686	53640	55295	49154
1815	3-hydroxyoctanoate	Lipid	Fatty Acid, Monohydroxy	22001	LC/MS Neg	100000773	3446	159.103	26613	88930-08-9		HMDB01954	17415	19737	20673	24458	29449	34136								21347
376	3-methyl-2-oxobutyrate	Amino Acid	Leucine, Isoleucine and Valine Metabolism	44526	LC/MS Polar	100000936	911	115.04	49	3715-29-5	C00141	HMDB00019	1048980	1200631	1130640	1823978	1890342	2421540	675091	647587	735292	702899	854175	841529	847942	1.028e+06	1023162
352	3-methyl-2-oxovalerate	Amino Acid	Leucine, Isoleucine and Valine Metabolism	15676	LC/MS Neg	100000036	2064.2	129.056	47	1460-34-0;51829-07-3	C00671	HMDB03736	175517	231115	191677	275141	340808	381312	129371	127081	123886	160539	166733	153543	167434	189912	163569
69	3-methylhistidine	Amino Acid	Histidine Metabolism	15677	LC/MS Pos Early	100000042	2670	170.092	64969	368-16-1	C01152	HMDB00479	584182	1266606	613996	958604	1502336	1379446	510724	398628	420042	338328	382289	410014	541260	699119	399672
1146	3-phosphoglycerate	Carbohydrate	Glycolysis, Gluconeogenesis, and Pyruvate Metabolism	1414	LC/MS Neg	132	583	184.986	724	80731-10-8	C00597	HMDB00807	4470498	5341555	4466462	6741437	7906222	7019829	4192045	3973084	4188014	3763098	3773421	3465426	5056168	4954174	4574320
3974	3-ureidopropionate	Nucleotide	Pyrimidine Metabolism, Uracil containing	3155	LC/MS Pos Early	1053	875	133.061	111	462-88-4	C02642	HMDB00026	166849	270605	256724	281086	282501	310127	201166	188513	166454	146092	171533	140769	197976	192251	225102
2986	4-cholesten-3-one	Lipid	Sterol	38125	LC/MS Pos Late	100002227	2520	385.346	91477	601-57-0	C00599	HMDB00921		192502		142958		126652			68073					107228	116083
509	4-guanidinobutanoate	Amino Acid	Guanidino and Acetamido Metabolism	15681	LC/MS Pos Early	100000096	2320	146.092	500	463-003;463-00-3	C01035	HMDB03464				402892	416388	367838		309379		1216897					545414
534	4-hydroxy-nonenal-glutathione	Amino Acid	Glutathione Metabolism	48487	LC/MS Neg	100006240	3319.2	462.192		99927-70-5			42506	51026	34479	40098	41172	45379	37868	42447	39538	40633	51366	45098	50743	48480	44052
91	4-imidazoleacetate	Amino Acid	Histidine Metabolism	32349	LC/MS Pos Early	100001207	2055	127.05	96215	645-65-8	C02835	HMDB02024	453960	596253	449229	620250	652992	903844	301134	361509	427373	333624	323347	312146	576516	680760	651831
305	4-methyl-2-oxopentanoate	Amino Acid	Leucine, Isoleucine and Valine Metabolism	22116	LC/MS Neg	100000551	2170	129.056	70	816-66-0	C00233	HMDB00695	188346	333721	217081	305533	384821	391715	157692	126288	139587	176379	149269	173299	141200	174269	147385
129	5-aminovalerate	Amino Acid	Lysine Metabolism	18319	LC/MS Pos Early	100000454	2220	118.086	138	660-88-8	C00431	HMDB03355	2289821	8378421	8990468	4063299	4724292	6.26782e+06	8482563	2240070	2479338	1449163	1882169	1.62058e+06	2707894	2.74015e+06	2302810
1399	5-dodecenoate (12:1n7)	Lipid	Medium Chain Fatty Acid	33968	LC/MS Neg	100001232	5224	197.155	5312378	2430-94-6		HMDB00529	262825	407881	186813	383733	401965	245437	163825	184821	213766	112517	171853	178587	132605	144269	170549
3989	5-methylcytidine	Nucleotide	Pyrimidine Metabolism, Cytidine containing	22119	LC/MS Pos Early	100000763	2227	258.108	92918	2140-61-6		HMDB00982	186858	205473	202922	374882	405171	385402	121317	164007	127376	51627			249069	244246	165188
4114	5-methyltetrahydrofolate (5MeTHF)	Cofactors and Vitamins	Folate Metabolism	18330	LC/MS Neg	1244	1820	458.179	146	68703-91-3;68792-52-9	C00440	HMDB01396	41673	62551	47141	66170	81948	82564	19705	24820	22664	19643	20320	22986	43942	47506	36672
502	5-methylthioadenosine (MTA)	Amino Acid	Polyamine Metabolism	1419	LC/MS Pos Early	212	2752	298.097	439176	2457-80-9	C00170	HMDB01173	20969800	24243652	23302732	31900140	31874248	36969552	12792111	15428190	13883377	14013391	16439142	15862539	21734530	22500004	20054684
3960	5-methyluridine (ribothymidine)	Nucleotide	Pyrimidine Metabolism, Uracil containing	35136	LC/MS Neg	100001446	1778.1	257.078	445408	1463-10-1		HMDB00884	22529	32074	24998	36607	41931	35210							21455	24242	20671
525	5-oxoproline	Amino Acid	Glutathione Metabolism	1494	LC/MS Neg	1021	738.5	128.035	7405	98-79-3	C01879	HMDB00267	2207724	2813456	2381657	3416795	4368389	6332094	1958746	2091763	2082799	1593830	2.92207e+06	2715475	2326335	2442302	3429941
126	6-oxopiperidine-2-carboxylate	Amino Acid	Lysine Metabolism	43231	LC/MS Pos Early	100004499	1432	144.065	3014237	34622-39-4		HMDB61705	568943	551677	633618	609955	749591	936332		210386	186158	268428	94594		495576	547195
1155	6-phosphogluconate	Carbohydrate	Pentose Phosphate Pathway	15442	LC/MS Neg	100000341	583.9	275.017	91493	921-62-0;53411-70-4	C00345	HMDB01316	297581	344291	309807	445583	476876	488804	196928	180108	184353	255294	249467	253711	353974	371776	303553
3007	7-hydroxycholesterol (alpha or beta)	Lipid	Sterol	47890	LC/MS Pos Late	100005999	1930	367.336	107722			HMDB06119	301068	263583	311725	425199	384934	572717	177064	197438	188118	272645	268058	312554	389704	419571	368942
3923	7-methylguanine	Nucleotide	Purine Metabolism, Guanine containing	35114	LC/MS Pos Early	100001456	2175	166.072	11361	578-76-7	C02242	HMDB00897	161233	156180	224874	328769	311555	403723	156222	216887	117913	90119	93326		301620	273782	252931
1699	acetylcarnitine (C2)	Lipid	Fatty Acid Metabolism (Acyl Carnitine, Short Chain)	32198	LC/MS Pos Early	100000802	2282	204.123	1	5080-50-2	C02571	HMDB00201	86159808	97543280	87080320	123230904	134100168	149825024	68661632	70829472	68387928	55782984	68283976	65122660	82396552	93834832	76494352
1367	acetylphosphate	Energy	Oxidative Phosphorylation	15488	LC/MS Polar	1211	4013.9	138.98	186	94249-01-1	C00227	HMDB01494	5787578	7.24308e+06	6470603	8731345	9116920	10819695	4662325	4467075	4567858	4928113	4953119	4368467	6667820	7714325	6.91585e+06
1344	aconitate [cis or trans]	Energy	TCA Cycle	46173	LC/MS Neg	100001359	580	173.009					172446	240125	190463	175609	247723	228501	133302	139243	146514	162654	183041	203427	140019	165862	138347
3884	adenine	Nucleotide	Purine Metabolism, Adenine containing	554	LC/MS Pos Early	880	2221	136.062	190	73-24-5	C00147	HMDB00034	2076766	2716633	2567798	3093593	3021657	3293841	1528521	2232841	1653507	1461176	1.92363e+06	1764694	2407807	2451079	2336584
3883	adenosine	Nucleotide	Purine Metabolism, Adenine containing	555	LC/MS Pos Early	798	2169	268.104	60961	58-61-7	C00212	HMDB00050	3627655	4194134	4899539	6462199	7197528	8639818	2314799	3286590	2496368	3099845	3506685	3354069	4455347	5583914	4878956
3878	2'-AMP	Nucleotide	Purine Metabolism, Adenine containing	36815	LC/MS Neg	100001694	1497.7	346.056	94136	130-49-4	C00946	HMDB11617	34842	41583	32513	46413	53800	53694	34549	37684	36854	33593	40236	41569	24997	23353	20458
3875	ADP	Nucleotide	Purine Metabolism, Adenine containing	3108	LC/MS Neg	208	680	426.022	6022	20398-34-9	C00008	HMDB01341		71908	72424	76715	90206	138029	68698	57292	65702			57256			97958
3876	AMP	Nucleotide	Purine Metabolism, Adenine containing	32342	LC/MS Pos Early	209	1013	348.07	6083	149022-20-8	C00020	HMDB00045	6176018	8.22018e+06	9524013	17684848	16365807	22279326	1861307	2136604	2210966	4238897	3453806	4380892	8356184	11276839	7744966
3853	AICA ribonucleotide	Nucleotide	Purine Metabolism, (Hypo)Xanthine/Inosine containing	38325	LC/MS Pos Early	216	797	339.07	65110	3031-94-5	C04677	HMDB01517	61921	62487	59839	182747	153632	231108	106740	128971	139117				116414	175765	139246
28	alanine	Amino Acid	Alanine and Aspartate Metabolism	1126	LC/MS Pos Early	811	1700	90.055	5950	56-41-7	C00041	HMDB00161	496922208	543273664	533500384	753088320	706711616	780369728	282328352	326855008	300594720	368960000	409752832	385166688	537434048	560185472	502154240
3870	allantoin	Nucleotide	Purine Metabolism, (Hypo)Xanthine/Inosine containing	1107	LC/MS Polar	1002	1672	157.037	204	97-59-6	C02350	HMDB00462	374293	445257	436703	629215	774312	795393	317304	317929	261325	270487	357948	327937	420878	430823	378675
44	alpha-ketoglutaramate*	Amino Acid	Glutamate Metabolism	62101	LC/MS Polar	100002397	1916	144.03	48	18465-19-5			102500	153558	173546	212469	215458	350814	84246	78109		81186	154418	99550	152362	124490	165525
1348	alpha-ketoglutarate	Energy	TCA Cycle	528	LC/MS Polar	93	2700	145.014	51	305-72-6;328-50-7;22202-68-2	C00026	HMDB00208	2323947	2923292	2815209	3753174	4461636	5338654	1716599	1955603	1697101	1.88162e+06	2336250	1968736	2.39639e+06	2565471	2131060
1186	arabitol/xylitol	Carbohydrate	Pentose Metabolism	48885	LC/MS Polar	100006430	1932.4	151.061						41216						336282	292364				803348	833831	688239
1192	arabonate/xylonate	Carbohydrate	Pentose Metabolism	48255	LC/MS Polar	100006115	2700	165.041								186467				168490			389551	337114
1408	arachidate (20:0)	Lipid	Long Chain Saturated Fatty Acid	1118	LC/MS Neg	893	6240	311.296	10467	506-30-9	C06425	HMDB02212	1977336	1378145	1828873	2199703	2063920	2737395	2146497	2741981	2680315	1998210	2663992	1991293	2463762	2492375	2904663
1461	arachidonate (20:4n6)	Lipid	Long Chain Polyunsaturated Fatty Acid (n3 and n6)	1110	LC/MS Neg	229	5535	303.233	444899	506-32-1	C00219	HMDB01043	1653258	1162177	1147722	2262302	1860813	2079396	1136725	1811636	1.92557e+06	1058417	1386186	1433670	1379902	1446629	1132505
432	arginine	Amino Acid	Urea cycle; Arginine and Proline Metabolism	1638	LC/MS Pos Early	231	2825	175.119	232	1119-34-2	C00062	HMDB00517	421096672	485452032	449719136	673587456	652855680	749106944	385092096	416290592	388963808	311932992	384902560	359806880	425698848	462263264	394262048
433	argininosuccinate	Amino Acid	Urea cycle; Arginine and Proline Metabolism	15497	LC/MS Pos Early	232	2745	291.13	16950	156637-58-0	C03406	HMDB00052	243112	207478	297707	770376	687961	896404	209394	235562	193545	166720	236453	182729	310705	327033	283965
39	asparagine	Amino Acid	Alanine and Aspartate Metabolism	512	LC/MS Pos Early	917	1225	133.061	6267	70-47-3	C00152	HMDB00168	96998800	106543320	102164328	133802216	130407872	140295744	109964624	118744136	114634448	77004032	78546016	78955952	97592136	103707424	83766520
35	aspartate	Amino Acid	Alanine and Aspartate Metabolism	443	LC/MS Pos Early	234	1165	134.045	5960	56-84-8	C00049	HMDB00191	120325736	134937680	128290944	206891952	195170944	235775712	92341712	105840904	100425464	80257592	96552768	86114112	133317968	136488592	136361888
1564	azelate (C9-DC)	Lipid	Fatty Acid, Dicarboxylate	18362	LC/MS Polar	2029	2520	187.098	2266	123-99-9	C08261	HMDB00784	299329	261735	232614	232058	339646	378644	260599	265589	308963	342831	563197	530394	331838	415629	333120
2869	behenoyl dihydrosphingomyelin (d18:0/22:0)*	Lipid	Dihydrosphingomyelins	57331	LC/MS Pos Late	100009026	3150	789.684				HMDB12091	5406442	6017263	6181773	7822846	8224499	8909953	5138435	5393664	5456320	4517533	5171674	5411871	6.32633e+06	7.22842e+06	6.33618e+06
2875	behenoyl sphingomyelin (d18:1/22:0)*	Lipid	Sphingomyelins	48492	LC/MS Pos Late	100006294	3083	787.669				HMDB12103	23265840	24827034	23759162	32927628	34138996	36409152	18616388	19638060	20273882	19409700	22372654	22310972	25814630	27571552	24880944
4195	benzoate	Xenobiotics	Benzoate Metabolism	15778	LC/MS Neg	100000008	1750	121.029	243	65-85-0	C00180	HMDB01870	72167	102563	81813	73060	74121	100185	92117	74605	74539	79852	85313	161447	100511	77251	120068
3975	beta-alanine	Nucleotide	Pyrimidine Metabolism, Uracil containing	55	LC/MS Pos Early	244	1905	90.055	239	56-41-7;107-95-9	C00099	HMDB00056	3331460	3.97931e+06	5218988	7189610	6012402	7595097	2316290	2925239	2210221	3376314	3885070	3445436	3689328	8059000	4736643
54	beta-citrylglutamate	Amino Acid	Glutamate Metabolism	54923	LC/MS Neg	100003271	530	320.062	72715786	73590-26-8	C20775		905867	1287149	964997	1336852	1530526	1632152	717501	801018	729414	599875	735902	729916	937825	947224	808861
325	beta-hydroxyisovalerate	Amino Acid	Leucine, Isoleucine and Valine Metabolism	12129	LC/MS Polar	1442	1149.8	117.056	69362	625-08-1		HMDB00754	397231	357304	223643	327220	351722	656112	356811	293681	325021		252195		302634	388838	514314
6	betaine	Amino Acid	Glycine, Serine and Threonine Metabolism	3141	LC/MS Pos Early	799	1064	118.086	247	107-43-7	C00719	HMDB00043	59265936	67173872	62918976	94599912	93215112	110684424	50245792	53361136	71161792	48226368	51555160	49392336	69667776	73291336	67274408
1653	butyrylcarnitine (C4)	Lipid	Fatty Acid Metabolism (also BCAA Metabolism)	32412	LC/MS Pos Early	100001054	2860	232.154	439829	25576-40-3	C02862	HMDB02013	30666060	35275324	33164134	52974768	52025344	64363632	20552904	23534644	21774570	25440540	29095300	27975292	36947640	40603068	32460684
1772	carnitine	Lipid	Carnitine Metabolism	15500	LC/MS Pos Early	100000007	1978	162.113	10917	461-05-2	C00318	HMDB00062	91301952	100508256	104078584	136702096	132669296	151949872	89352272	88655952	80163200	74565712	82714056	74368848	107401472	114138944	102526960
2821	ceramide (d16:1/24:1, d18:1/22:1)*	Lipid	Ceramides	57437	LC/MS Pos Late	100015727	3850	620.598					380296			806874			155360				325078	423823	391565	626857
2817	ceramide (d18:1/14:0, d16:1/16:0)*	Lipid	Ceramides	57432	LC/MS Pos Late	100015735	2477	510.488					877563	968688	893194	1131776	1262827	1333654	640266	720276	668537	680145	807694	840811	879202	903375	823518
2820	ceramide (d18:1/20:0, d16:1/22:0, d20:1/18:0)*	Lipid	Ceramides	57440	LC/MS Pos Late	100015755	3920	594.582					510586	462954	452700	563938	495955	629959		149554	271619	218390	346186	481648	545260	539691	377967
2822	ceramide (d18:2/24:1, d18:1/24:2)*	Lipid	Ceramides	57443	LC/MS Pos Late	100015744	3858	646.613					1669743	2274353	2190755	3029800	2804215	3283269	1442341	1700142	1868814	1373235	1922909	1956257	2127448	2475873	2068788
2961	cholesterol	Lipid	Sterol	63	LC/MS Pos Late	266	2707	369.352	11025495	57-88-5	C00187	HMDB00067	48702124	54787180	48365768	68500560	67750952	83059816	39117144	41577376	40504280	40575588	47292024	47556640	53654768	57989592	53221216
2051	choline	Lipid	Phospholipid Metabolism	15506	LC/MS Pos Early	1256	1961	104.107	305	67-48-1	C00114	HMDB00097	348409728	372138912	344709376	483988800	461658400	518776160	297824960	299611008	295209216	289171424	319857856	291019968	429545888	424421504	420601184
2052	phosphocholine	Lipid	Phospholipid Metabolism	34396	LC/MS Pos Early	267	700	184.073	1014	72556-74-2	C00588	HMDB01565	347029984	383283872	363320384	468570112	467606336	528133216	278097952	282339136	274213408	282230176	307670464	311747968	347441184	368469664	332821440
1342	citrate	Energy	TCA Cycle	1564	LC/MS Neg	1124	582	191.02	311	77-92-9	C00158	HMDB00094	2433873	2979630	2396238	2110739	2654715	2589936	1854101	1880855	1805334	2286067	2261144	2343112	1963847	2403717	1766636
4069	CoA	Cofactors and Vitamins	Pantothenate and CoA Metabolism	46322	LC/MS Neg	270	1448	382.55	317	85-61-0;18439-24-2	C00010	HMDB01423	30281	48948	32446	53337	68249	15762							37487	38594
476	creatine	Amino Acid	Creatine Metabolism	27718	LC/MS Pos Early	1221	1947	132.077	586	57-00-1	C00300	HMDB00064	424432640	464213280	482058880	654202176	608845696	710333312	308762976	372483616	334827520	304963040	360168320	333530368	460474208	492507136	429888832
478	creatine phosphate	Amino Acid	Creatine Metabolism	33951	LC/MS Polar	100000112	3831	210.029	9548602	922-32-7	C02305	HMDB01511	79917	70510	65634				127957	79757	96471	155842	176299	115730	144334	106058	123427
477	creatinine	Amino Acid	Creatine Metabolism	513	LC/MS Pos Early	275	2055	114.066	588	60-27-5	C00791	HMDB00562	12410471	13892188	13461103	18604400	20575756	22962984	8970738	10263561	8752476	9576768	11103095	10054406	13369806	14366774	12819597
406	cystathionine	Amino Acid	Methionine, Cysteine, SAM and Taurine Metabolism	15705	LC/MS Pos Early	310	2270	223.075	439258	535-34-2	C02291	HMDB00099	31259412	35156384	34249488	48830896	53649560	56231896	21469624	23542844	22561060	20881308	25669796	24740916	33209620	35671092	31948050
408	cysteine	Amino Acid	Methionine, Cysteine, SAM and Taurine Metabolism	1868	LC/MS Pos Early	800	1475	122.027	5862	52-90-4;56-89-3	C00097	HMDB00574	8252963	8889231	8.16177e+06	12835637	11713040	13167235	6784717	7639123	7364304	5405364	5561996	5095250	8044718	8481957	7389652
519	cysteine-glutathione disulfide	Amino Acid	Glutathione Metabolism	35159	LC/MS Pos Early	100001437	2465	427.095	4247235	13081-14-6		HMDB00656		50774			82115				46854
522	cysteinylglycine	Amino Acid	Glutathione Metabolism	35637	LC/MS Pos Early	278	2132	179.048	439498	19246-18-5	C01419	HMDB00078	1638650	2102313	1749783	2953889	2975706	4019541	1094735	1193698	1150468	883669	1343730	1342271	1639025	1.99153e+06	1681696
3986	cytidine	Nucleotide	Pyrimidine Metabolism, Cytidine containing	514	LC/MS Pos Early	827	2124	244.093	6175	65-46-3	C00475	HMDB00089	64314720	75150560	67152480	86722880	84069064	93570104	62866200	70201584	68819376	44684480	62329496	51505360	69318320	70018288	64103436
2053	CDP-choline	Lipid	Phospholipid Metabolism	34418	LC/MS Pos Early	1220	725	489.115	13804	33818-15-4	C00307	HMDB01413	2393705	3173251	2817822	4932716	4386916	4923661	1547330	1727691	1.58516e+06	704849	1086112	1169023	3130687	3052422	3034217
3982	CMP	Nucleotide	Pyrimidine Metabolism, Cytidine containing	2372	LC/MS Pos Early	282	835	324.059	6131	63-37-6	C00055	HMDB00095	10503727	12287022	12335583	17091672	16538378	19164440	4942685	5402785	5168703	6.42677e+06	7859057	6957467	12595923	14001536	12088925
3981	cytidine diphosphate	Nucleotide	Pyrimidine Metabolism, Cytidine containing	2841	LC/MS Neg	280	580	402.011	6132	34393-59-4	C00112	HMDB01546	33975	24424	30877	32866	33651	27016							30863	28867	23419
2058	CDP-ethanolamine	Lipid	Phospholipid Metabolism	34410	LC/MS Pos Early	100001407	707	447.068	123727	72842-05-8	C00570	HMDB01564	1360095	1.81218e+06	1730240	3049976	3002980	3.3478e+06	1039187	1298891	1157197	928278	531439	595377	1613437	1.98252e+06	1866214
3987	cytosine	Nucleotide	Pyrimidine Metabolism, Cytidine containing	573	LC/MS Pos Early	881	2060	112.05	597	71-30-7	C00380	HMDB00630	2727140	2840901	2551014	2426193	2575396	2976998	3125174	3153197	3041565	2415489	2536892	2098442	2330190	2542722	2428645
1771	deoxycarnitine	Lipid	Carnitine Metabolism	36747	LC/MS Pos Early	100001662	2052	146.118	134	6249-56-5	C01181	HMDB01161	14661323	17556856	16349643	27501644	24771648	30546336	12143566	13624586	11835663	10527160	12273848	11610033	16452207	18777788	15753692
3222	deoxycholate	Lipid	Secondary Bile Acid Metabolism	1114	LC/MS Neg	302	5294	391.285	222528	83-44-3	C04483	HMDB00626	83555	113692	96239	162486	180292	179065	28460	36650	34178	83080	85245	97110	119568	134247	105332
1458	dihomolinoleate (20:2n6)	Lipid	Long Chain Polyunsaturated Fatty Acid (n3 and n6)	17805	LC/MS Neg	1231	5730	307.264	6439848	2091-39-6	C16525	HMDB05060	432090	111922	269689	526834	469629	301102	207931	243945	468175	221593	161689	167361	332526	313750	155112
1460	dihomolinolenate (20:3n3 or 3n6)	Lipid	Long Chain Polyunsaturated Fatty Acid (n3 and n6)	35718	LC/MS Neg	100001739	5596	305.249	5280581	17046-59-2	C03242	HMDB02925	244066	114005	141478	333935	312165	327459	140832	287796	321059	117638	176884	176678	187254	170267	159370
1141	dihydroxyacetone phosphate (DHAP)	Carbohydrate	Glycolysis, Gluconeogenesis, and Pyruvate Metabolism	15522	LC/MS Pos Early	309	539	171.005	668	102783-56-2	C00111	HMDB01473	165613	190037	204028	226622	210102	281922	140097	131158	167682	164489	177778	150805	215020	198813	192015
447	dimethylarginine (ADMA + SDMA)	Amino Acid	Urea cycle; Arginine and Proline Metabolism	36808	LC/MS Pos Early	100001810	2850	203.15	123831	102783-24-4	C03626	HMDB01539	10718710	12285102	11216800	18114582	18131236	20325396	9150300	9121603	9319237	7.34635e+06	8985897	7468939	10984503	11797394	9875485
5	dimethylglycine	Amino Acid	Glycine, Serine and Threonine Metabolism	5086	LC/MS Pos Early	806	1104	104.071	673	1118-68-9	C01026	HMDB00092	509046	350103	416920	636572	559428	742543	275652	610069	395985	599919	366850	327786	473680	308085	532155
1465	docosadienoate (22:2n6)	Lipid	Long Chain Polyunsaturated Fatty Acid (n3 and n6)	32415	LC/MS Neg	100001182	6034	335.296	5282807	7370-49-2	C16533	HMDB61714	109787	68759	94978	164136	141766	171290	30949	140785	150575	79699	105459	105476	116542	119914	76940
1451	docosahexaenoate (DHA; 22:6n3)	Lipid	Long Chain Polyunsaturated Fatty Acid (n3 and n6)	44675	LC/MS Neg	100000665	5525	327.233	445580	6217-54-5	C06429	HMDB02183	614945	376409	405746	926623	758173	796283	392132	637935	720372	362602	428267	499155	488677	522744	357879
1450	docosapentaenoate (DPA; 22:5n3)	Lipid	Long Chain Polyunsaturated Fatty Acid (n3 and n6)	32504	LC/MS Neg	100001181	5571	329.249	6441454	2234-74-4	C16513	HMDB06528	316059	87960	209917	404593	420558	308965	112248	285068	384253	184916	209986	255880	230393	211615	210421
1464	docosapentaenoate (n6 DPA; 22:5n6)	Lipid	Long Chain Polyunsaturated Fatty Acid (n3 and n6)	37478	LC/MS Neg	100001580	5624.5	329.249	6441454	25182-74-5	C16513	HMDB01976	122597		123721	296991	241428	265448	62757	151177	164677	76494	81730	91121	111040	101209	70944
2938	eicosanoylsphingosine (d20:1)*	Lipid	Sphingosines	57597	LC/MS Pos Late	100015870	1443	328.321					584741	705938	672222	837622	896570	1021487	521370	639434	584718	524393	575324	648840	671730	747799	635701
1448	eicosapentaenoate (EPA; 20:5n3)	Lipid	Long Chain Polyunsaturated Fatty Acid (n3 and n6)	18467	LC/MS Neg	2050	5450	301.217	446284	10-2005-9;10417-94-4	C06428	HMDB01999	238382	261835	277839	299178	296346	313538	252207	288983	285587	242586	266257	268296	262737	236421	231925
1431	eicosenoate (20:1n9 or 1n11)	Lipid	Long Chain Monounsaturated Fatty Acid	33587	LC/MS Neg	100001335	5950	309.28	5282768		C16526	HMDB02231	3087960	1567063	2140401	3534893	3357021	3.44266e+06	1658181	2935796	3128770	2070320	2259958	2353284	2453600	2578382	1886609
1435	erucate (22:1n9)	Lipid	Long Chain Monounsaturated Fatty Acid	1552	LC/MS Neg	1087	6355.6	337.311	5281116	112-86-7	C08316	HMDB02068	1068792	577209	801484	990167	781032	1489311	720522	994375	1142270	740036	876663	650870	979829	926467	811379
1334	erythronate*	Carbohydrate	Aminosugar Metabolism	42420	LC/MS Polar	100001320	2186	135.03	2781043	88759-55-1		HMDB00613	7182935	8693145	10522967	14290590	14543507	17323540	5617987	7377972	6264270	5184590	7678047	6570173	9152242	9608674	8489766
363	ethylmalonate	Amino Acid	Leucine, Isoleucine and Valine Metabolism	15765	LC/MS Polar	2054	2785	131.035	11756	601-75-2		HMDB00622	3800645	4580988	4258572	6423934	6491523	7460226	2355872	2618061	2481999	2622829	3021165	2881039	3887099	4210248	4331885
4060	FAD	Cofactors and Vitamins	Riboflavin Metabolism	2134	LC/MS Neg	327	2425	784.15	643975	146-14-5;84366-81-4	C00016	HMDB01248	91077	131357	97982	148088	166440	169823	88868	96951	86882	68874	84515	90352	115965	123514	100388
1252	fructose	Carbohydrate	Fructose, Mannose and Galactose Metabolism	577	LC/MS Polar	878	2065	179.056	5984	57-48-7	C00095	HMDB00660	87164	133574	122351	229959	155218	227335	83935	87857	90135	108965	156776	98820	111476	141740	72521
1139	Isobar: hexose diphosphates	Carbohydrate	Glycolysis, Gluconeogenesis, and Pyruvate Metabolism	46896	LC/MS Neg	100002180	551	338.989					240420	280114	223350	318983	346056	264134	214575	232610	206006	233205	207609	194107	232942	223378	172274
1136	fructose 6-phosphate	Carbohydrate	Glycolysis, Gluconeogenesis, and Pyruvate Metabolism	12021	LC/MS Polar	1232	4261	259.022	69507	103213-47-4	C05345	HMDB00124	325598	1176416	1334238	668808	893074	2376263	530643	622082	457126	2243500	2318780	2887170	1809216	1970892	2027141
114	fructosyllysine	Amino Acid	Lysine Metabolism	46227	LC/MS Pos Early	100005373	2784	309.166	123708	21291-40-7			107550	98215	64739	200643	196194	206591			43810	146048	88263	44021	102188	118348	86211
1352	fumarate	Energy	TCA Cycle	1643	LC/MS Polar	330	3084	115.004	444972	100-17-8	C00122	HMDB00134	5732296	6720191	6166680	8767555	9499684	10789911	3.22771e+06	3.60435e+06	3774419	3585509	4029761	3.60681e+06	5840427	5648708	5896750
1269	galactose 1-phosphate	Carbohydrate	Fructose, Mannose and Galactose Metabolism	15706	LC/MS Polar	100000300	4552	259.022	123912	19046-60-7	C00446	HMDB00645		134269	160304	265013	322352	479665							271698	266207	105395
582	gamma-glutamyl-alpha-lysine	Peptide	Gamma-glutamyl Amino Acid	55015	LC/MS Pos Early	100010901	2784	276.155	65254				202789	234539	210024	418801	353449	523882	164440	150522	187851	203760	252589	237404	179547	335579	176883
583	gamma-glutamyl-epsilon-lysine	Peptide	Gamma-glutamyl Amino Acid	33934	LC/MS Pos Early	100001262	2725	276.155	7015685	17105-15-6		HMDB03869	143939	168842	152902	252664	222794	302786	82146	116203	122612	128592	122502	106850	153775	206338	165608
575	gamma-glutamylcysteine	Peptide	Gamma-glutamyl Amino Acid	1778	LC/MS Pos Early	1036	2118	251.07	842	636-58-8	C00669	HMDB01049	270893	343385	340215	547521	596969	629471				38454	81672		254523	267750	217168
576	gamma-glutamylglutamate	Peptide	Gamma-glutamyl Amino Acid	36738	LC/MS Pos Early	331	1775	277.103	92865	1116-22-9	C05282	HMDB11737	863237	922591	947763	1387149	1393600	1680557	610104	558387	676641	557978	593155	560038	802590	764081	704648
577	gamma-glutamylglutamine	Peptide	Gamma-glutamyl Amino Acid	2730	LC/MS Pos Early	1140	1430	276.119	150914	10148-81-9	C05283	HMDB11738	895002	905970	854411	1476336	1563144	1861080	398206	546050	410819	679410	803199	760706	1000863	1039424	1030353
580	gamma-glutamylisoleucine*	Peptide	Gamma-glutamyl Amino Acid	34456	LC/MS Pos Early	100001485	2940	261.144	14253342			HMDB11170	91098	94531	58264	192185	151120	245462				49228	53362		96067	112135	76690
586	gamma-glutamylthreonine	Peptide	Gamma-glutamyl Amino Acid	33364	LC/MS Pos Early	100001314	1750	249.108	76078708	5652-48-2		HMDB29159	122161	157590	154444	268299	249445	305831	47204	43104	41144	122532	109959	80083	134580	135745	97217
589	gamma-glutamylvaline	Peptide	Gamma-glutamyl Amino Acid	43829	LC/MS Pos Early	100001126	2700	247.129	7015683	2746-34-1		HMDB11172	119138	149529	140395	343232	243964	325868			53869		116714	120993	130054	237045
4469	gluconate	Xenobiotics	Food Component/Plant	587	LC/MS Polar	338	2922	195.051	10690	527-07-1	C00257	HMDB00625	457643	502312	733620	994037	1.34766e+06	1.93052e+06	587227	677160	457896	396649	694595	440828	593648	788204	621557
1132	glucose	Carbohydrate	Glycolysis, Gluconeogenesis, and Pyruvate Metabolism	20488	LC/MS Polar	572	2342	179.056	5793	50-99-7	C00031	HMDB00122	1272960	1283859	1321071	1.78449e+06	1.70727e+06	2095879	1441090	2199999	1.4964e+06	1.01339e+06	1414417	1248675	1455125	1737629	1366456
1133	glucose 6-phosphate	Carbohydrate	Glycolysis, Gluconeogenesis, and Pyruvate Metabolism	31260	LC/MS Polar	291	4537	259.022	5958	103192-55-8	C00668	HMDB01401	658762	435341	507972	1169730	1257786	1503260				309704	362249		638726		732650
1310	glucuronate	Carbohydrate	Aminosugar Metabolism	15443	LC/MS Polar	100000257	3233.3	193.035	444791	207300-70-7	C00191	HMDB00127	743973	924331	867765	1190009	1228806	1373396	457202	598279	526113	464180	632753	616813	770186	812187	810896
42	glutamate	Amino Acid	Glutamate Metabolism	57	LC/MS Pos Early	561	1500	148.06	611	56-86-0	C00025	HMDB00148	755527616	833373312	780734976	1026182720	1014164032	1196968448	449369728	471675136	470843072	524211072	570703296	573943936	732993792	774481280	694121536
51	glutamate, gamma-methyl ester	Amino Acid	Glutamate Metabolism	33487	LC/MS Pos Early	100001103	2170	162.076	68662	1499-55-4;1499-55-4		HMDB61715	174912	390958	215220	399662	265032	675944			144637		158855		265304	255438	291601
43	glutamine	Amino Acid	Glutamate Metabolism	53	LC/MS Pos Early	563	1291	147.076	5961	56-85-9	C00064	HMDB00641	646484992	743188672	706134976	1143298432	1130536576	1340548096	361075072	409623360	381841472	482741344	552191360	516358400	754849216	810374272	699880896
1544	glutarate (C5-DC)	Lipid	Fatty Acid, Dicarboxylate	396	LC/MS Polar	339	2900	131.035	743	110-94-1	C00489	HMDB00661	241603	407606	283692	430475	474575	514510	270122	294659	493205	284407	356080	223250	324033	345489	352006
513	glutathione, oxidized (GSSG)	Amino Acid	Glutathione Metabolism	27727	LC/MS Pos Early	448	2667	613.159	65359	103239-24-3	C00127	HMDB03337	6339929	7.36537e+06	6.94333e+06	8709603	8159822	8751758	5738143	6582815	6223497	5810292	6179122	6670983	7175068	7592074	6757835
512	glutathione, reduced (GSH)	Amino Acid	Glutathione Metabolism	2127	LC/MS Pos Early	496	2000	308.091	124886	70-18-8	C00051	HMDB00125	56701960	60163988	67652088	102909976	100844408	109040672	43402680	47594008	45442880	34487612	42353528	38784456	56508868	60047952	62634448
1152	glycerate	Carbohydrate	Glycolysis, Gluconeogenesis, and Pyruvate Metabolism	1572	LC/MS Polar	1052	2070.4	105.019	752	600-19-1	C00258	HMDB00139	1192079	1507483	1566207	2467409	2164198	2661936	1124379	1.52271e+06	1431917	721562	1150717	878447	1639785	1679761	1508134
2623	glycerol	Lipid	Glycerolipid Metabolism	15122	LC/MS Neg	1254	758	91.0401	753	56-81-5	C00116	HMDB00131	130768	109733	154739	231327	219490	218723	147288	135942	148214	165378	89415	115683	140321	166675	128452
2624	glycerol 3-phosphate	Lipid	Glycerolipid Metabolism	43847	LC/MS Pos Early	100000258	580	173.021	754	29849-82-9	C00093	HMDB00126	3.81929e+06	4326801	3.37807e+06	6268615	6772008	5841799	1.96199e+06	2033113	2071060	1756896	1638602	1719116	3.56637e+06	3032152	3256086
2059	glycerophosphoethanolamine	Lipid	Phospholipid Metabolism	37455	LC/MS Polar	100001620	3075	214.049	123874	33049-08-0	C01233	HMDB00114	13546975	15915185	16514907	21763596	25056992	30243598	11139333	12006658	11617738	11067928	13212776	12111360	16175851	17814064	15521705
2629	glycerophosphoglycerol	Lipid	Glycerolipid Metabolism	48857	LC/MS Polar	100001619	2430	245.043	439964		C03274		868400	973706	1043827	1333735	1510863	1.97779e+06	651851	731552	781348	677564	851817	727116	1044863	1092771	1005676
2061	glycerophosphoinositol*	Lipid	Phospholipid Metabolism	47155	LC/MS Polar	100001621	3850	333.059	167572	16824-65-0			1392100	1573151	1592588	2041601	2.03236e+06	2189504	1.01292e+06	1184054	1071551	1177660	1596769	1406741	1.61012e+06	1641782	1520389
2055	glycerophosphorylcholine (GPC)	Lipid	Phospholipid Metabolism	15990	LC/MS Pos Early	100000269	672	258.11	71920	28319-77-9	C00670	HMDB00086	424684864	467451936	453196352	576810176	588089088	646938752	347184992	358637088	349947040	354844416	408603616	401313760	494737248	511952128	457952128
2060	glycerophosphoserine*	Lipid	Phospholipid Metabolism	57404	LC/MS Pos Early	100015666	577	260.053	3081457				142089	169408	117734	252862	274548	257472	93576					109086	157583	152587	190334
1	glycine	Amino Acid	Glycine, Serine and Threonine Metabolism	58	LC/MS Pos Early	340	1375	76.0393	750	56-40-6	C00037	HMDB00123	40420532	45666316	42141720	65698716	64210456	76851192	39292100	40619536	41806840	26807536	31056894	30715956	40107888	42684268	37627856
2847	glycosyl ceramide (d18:1/20:0, d16:1/22:0)*	Lipid	Hexosylceramides (HCER)	57595	LC/MS Pos Late	100015882	3414	756.635					245465		151123	288806	476262	496811				169131		165003	157580	329356	264199
2832	glycosyl-N-nervonoyl-sphingosine (d18:1/24:1)*	Lipid	Hexosylceramides (HCER)	57369	LC/MS Pos Late	100001878	3990	810.682					4462730	4889317	4490602	6.07106e+06	6622616					4204890		873192	5.1472e+06	5349606	1006750
2826	glycosyl-N-palmitoyl-sphingosine (d18:1/16:0)	Lipid	Hexosylceramides (HCER)	53013	LC/MS Pos Late	100009272	2623	700.572					4288290	4472211	4391396	5594489	5261842	5977486	3422850	3312080	3525036	3921174	4687895	4434833	4580454	5093533	4927298
2827	glycosyl-N-stearoyl-sphingosine (d18:1/18:0)	Lipid	Hexosylceramides (HCER)	52234	LC/MS Pos Late	100001882	3053	728.604					441239	412735	350736	566519	420523	580773		245226	171917	247484	309862	348634	428745	446659	338743
756	glycylleucine	Peptide	Dipeptide	34398	LC/MS Pos Early	100001258	3059	189.123	92843	869-19-2	C02155	HMDB00759	435025	540088	702690	1128148	1035236	1298323	443422	461635	365706	325283	487719	706197	576838	641831	306796
766	glycylvaline	Peptide	Dipeptide	18357	LC/MS Pos Early	100000487	2734	175.108	97417	1963-21-9		HMDB28854	282567	349735	330124	410964	440024	500624	280528	326332	274182	207387	224699	236698	300960	309738	218993
475	guanidinoacetate	Amino Acid	Creatine Metabolism	43802	LC/MS Pos Early	344	1937	118.061	763	352-97-6	C00581	HMDB00128	101764	125182	225034	259851	273172	333477	989922	1012040	1058643	167835					196106
3920	guanine	Nucleotide	Purine Metabolism, Guanine containing	32352	LC/MS Pos Early	172	2032	152.057	764	73-40-5	C00242	HMDB00132	223682240	230212592	222206736	285427776	276854848	300241248	198555616	220532048	206705360	159321312	185955104	159714656	227847984	234977952	213616896
3919	guanosine	Nucleotide	Purine Metabolism, Guanine containing	1573	LC/MS Neg	1099	1662	282.084	6802	118-00-3	C00387	HMDB00133	1116352	1.5176e+06	1234031	1.523e+06	1766655	1760861	807510	916406	773843	781898	986140	905575	1401849	1.33149e+06	1225301
3914	5'- GMP	Nucleotide	Purine Metabolism, Guanine containing	2849	LC/MS Pos Early	347	800	364.065	6804	5550-12-09	C00144	HMDB01397	3032278	4120007	4941387	8294072	7881408	9834703	760080	991016	909947	2013154	1930748	2257297	4608326	5945046	4301576
4083	gulonate*	Cofactors and Vitamins	Ascorbate and Aldarate Metabolism	46957	LC/MS Polar	100001586	2750	195.051	152304	20246-53-1	C00257	HMDB03290	562579	603323	630502	1048027	1092447	1592986	222440	319250	270992	291421	471646	448869	594793	789474	620251
4132	heme	Cofactors and Vitamins	Hemoglobin and Porphyrin Metabolism	41754	LC/MS Pos Late	100001386	1124	616.176	26945	14875-96-8	C00032	HMDB03178	84689	78323	98763	80559	65082	132638	80093	77326		112518	91725	73798	58765	89414	79093
2937	heptadecasphingosine (d17:1)	Lipid	Sphingosines	57427	LC/MS Pos Late	100015724	1377	286.274	5283557	6918-48-5					99594	125755	158363	110609		99989	64079			167841		312662
1389	heptanoate (7:0)	Lipid	Medium Chain Fatty Acid	1644	LC/MS Neg	925	3670	129.092	8094	111-14-8	C17714	HMDB00666	28570		29943					27017	48997	33864	44480
1703	hexanoylcarnitine (C6)	Lipid	Fatty Acid Metabolism (Acyl Carnitine, Medium Chain)	32328	LC/MS Pos Early	100000781	3358	260.186	6426853	6920-35-0		HMDB00705	906595	939178	942181	1215434	1.02177e+06	1569866	662674	881156	747790	947198	1197467	1329797	930024	1349603	905294
67	histidine	Amino Acid	Histidine Metabolism	59	LC/MS Pos Early	355	2707	156.077	6274	5934-29-2	C00135	HMDB00177	66015692	72528456	73856696	129211544	111103048	131102296	61326200	104634576	66562336	48718276	55376240	49055252	73415040	79821272	105657760
403	homocysteine	Amino Acid	Methionine, Cysteine, SAM and Taurine Metabolism	15128	LC/MS Pos Early	311	2155	136.043	778	454-29-5	C00155	HMDB00742	620880	568062	509165	711564	632021	773907	401701	510122	501717	314055	405277	360701	431394	533015	372367
4596	homostachydrine*	Xenobiotics	Food Component/Plant	33009	LC/MS Pos Early	100001550	1750	158.118	441447	1195-94-4	C08283	HMDB33433	371431	430208	346968	600357	645253	686403	320919	392727	507893	286246	495839	320477	398851	479335	360123
111	hydroxy-N6,N6,N6-trimethyllysine*	Amino Acid	Lysine Metabolism	62959	LC/MS Pos Early	100021123	2759	205.155						82234	90184	167705	196243	193268	183759	212141	150648		68755	45357	91139	111910	100244
423	hypotaurine	Amino Acid	Methionine, Cysteine, SAM and Taurine Metabolism	590	LC/MS Pos Early	358	724	110.027	107812	300-84-5	C00519	HMDB00965	2903743	3.23544e+06	2990226	5870345	6.45816e+06	6773196	2116402	1.99931e+06	2330569	2082653	1895221	1.87066e+06	3300541	3321515	3047403
3859	hypoxanthine	Nucleotide	Purine Metabolism, (Hypo)Xanthine/Inosine containing	3127	LC/MS Neg	171	1291.2	135.031	790	68-94-0	C00262	HMDB00157	4984624	5848524	5136586	6719007	7457884	7541775	4264983	4257116	4363175	3.71206e+06	3997656	3775788	4797397	4888245	4866709
78	imidazole lactate	Amino Acid	Histidine Metabolism	15716	LC/MS Pos Early	100000263	2040	157.061	793	14403-45-3	C05568	HMDB02320				128856	168085	179716	367383	370995	305923	57109		41529		110756	74999
76	imidazole propionate	Amino Acid	Histidine Metabolism	40730	LC/MS Pos Early	100003434	2263	141.066	70630	1074-59-5		HMDB02271	1719481	2112640	1951412	2789518	2771682	2952655	1323968	1496292	8502514	1401830	1528134	1463445	1812649	2131594	2014822
3858	inosine	Nucleotide	Purine Metabolism, (Hypo)Xanthine/Inosine containing	1123	LC/MS Pos Early	361	1269	269.088	6021	58-63-9	C00294	HMDB00195	76441936	98211672	96464472	103227136	100965168	111344744	53436232	59405580	50745736	70105856	75982992	78495032	99965976	101109352	88290632
2031	inositol 1-phosphate (I1P)	Lipid	Inositol Metabolism	43849	LC/MS Polar	370	4785	259.022	440194	573-35-3;106032-59-1	C01177	HMDB00213	126414			228422	324914	458943	74816				115240	101876
379	isobutyrylcarnitine (C4)	Amino Acid	Leucine, Isoleucine and Valine Metabolism	33441	LC/MS Pos Early	100001055	2810	232.154	168379	25518-49-4		HMDB00736	1325965	1.70108e+06	1477847	2458540	2499164	3.39036e+06	1662333	1889723	1.78221e+06	1210620	1.02265e+06	1072249	1467555	1.78208e+06	1500619
1346	isocitrate	Energy	TCA Cycle	12110	LC/MS Pos Early	1206	773	210.061	1198	20226-99-7	C00311	HMDB00193	227258	120101	178652	105845	144280	261783	135446	121611	245954	273837	266592	218874	237297	180509	144493
345	isoleucine	Amino Acid	Leucine, Isoleucine and Valine Metabolism	1125	LC/MS Pos Early	376	2800	132.102	6306	73-32-5	C00407	HMDB00172	580535936	660204480	637671360	944894912	872122240	1025102144	400151296	442435328	422879680	400836288	500282464	472747104	642384384	677769152	601761088
249	kynurenine	Amino Acid	Tryptophan Metabolism	15140	LC/MS Pos Early	100000265	2739	209.092	161166	2922-83-0	C00328	HMDB00684	481637	525418	459150	755265	693820	774320	483304	471972	462437	430468	454387	478632	596957	603810	562228
1149	lactate	Carbohydrate	Glycolysis, Gluconeogenesis, and Pyruvate Metabolism	527	LC/MS Neg	482	681.6	89.0244	612	79-33-4	C00186	HMDB00190	10101928	14326915	11565485	17902860	25415768	23043124	6619197	7.17081e+06	6593327	6751469	6.99751e+06	7077030	11036463	11204053	11964898
2860	lactosyl-N-nervonoyl-sphingosine (d18:1/24:1)*	Lipid	Lactosylceramides (LCER)	57370	LC/MS Pos Late	100015620	3778	972.735					226188	401504		789924	838110	934505				343475		435619	440941	240422
2856	lactosyl-N-palmitoyl-sphingosine (d18:1/16:0)	Lipid	Lactosylceramides (LCER)	53010	LC/MS Pos Late	100009030	2527	862.625		4201-62-1			670207	804367	703092	1050164	1041727	989280	389409	392511	448529	572034	463001	585524	752858	726853	621684
419	lanthionine	Amino Acid	Methionine, Cysteine, SAM and Taurine Metabolism	42002	LC/MS Pos Early	100003892	1730	209.059	98504	3183-08-02				235377		385946	329004	483424	249107	228189	276817			95234	258678	230404
298	leucine	Amino Acid	Leucine, Isoleucine and Valine Metabolism	60	LC/MS Pos Early	397	2864	132.102	6106	61-90-5			419633056	467597728	455027136	664098624	652550208	751081856	294569920	330830080	316551584	296791488	359736256	334214176	435189568	476891520	415870240
809	leucylglycine	Peptide	Dipeptide	40045	LC/MS Pos Early	100003185	2778	189.123	79070	686-50-0		HMDB28929	220196	219976	301163	375081	327438	521253	242095	229940	170624	264237	401418	336700	402026	363374	434854
2877	lignoceroyl sphingomyelin (d18:1/24:0)	Lipid	Sphingomyelins	57330	LC/MS Pos Late	100006298	3437	815.7		60037-60-7			42160940	47077856	43398752	59919540	61931616	67014348	34584344	35529520	36389840	37144052	40352840	40014100	46219900	50582360	46012872
1455	linoleate (18:2n6)	Lipid	Long Chain Polyunsaturated Fatty Acid (n3 and n6)	1105	LC/MS Neg	180	5535	279.233	5280450	60-33-3	C01595	HMDB00673	1617967	987175	1179916	1624280	2.03608e+06	1530048	1025865	1415114	1559780	1060775	1125642	1169086	1243363	1326723	948728
1457	linolenate (18:3n3 or 3n6)	Lipid	Long Chain Polyunsaturated Fatty Acid (n3 and n6)	34035	LC/MS Neg	100001337	5450	277.217	5280934		C06426	HMDB03073		69077	89122	63654	211131	35377	66541	66743	83034			33954	72317	82991	71532
99	lysine	Amino Acid	Lysine Metabolism	1301	LC/MS Pos Early	407	2850	147.113	5962	56-87-1	C00047	HMDB00182	155323728	179617856	170120080	266769296	252412752	297600160	115173440	127715664	121408528	113966216	140827520	135417472	179762864	186811520	168295680
1354	malate	Energy	TCA Cycle	1303	LC/MS Neg	409	615.6	133.014	525	6915-15-7	C00149	HMDB00156	11225916	14291798	12408110	17189810	20269382	19589056	7403076	7856620	7484562	7765520	8634440	7914494	12229710	12168185	11180316
1556	maleate	Lipid	Fatty Acid, Dicarboxylate	20676	LC/MS Polar	100000707	2640	115.004	444266	110-16-7	C01384	HMDB00176	326978	448151	308184	438922	505752	512592		195456	262056	218575	366451	230888	298344	433520	292334
1257	mannitol/sorbitol	Carbohydrate	Fructose, Mannose and Galactose Metabolism	46142	LC/MS Polar	100001740	2320	181.072	5780		C00794	HMDB00247	288852	264475	328335	493488	406792	554672	185463	622248	201845	176798	272457	222812	354596	340644	266658
4620	mannonate*	Xenobiotics	Food Component/Plant	62864	LC/MS Polar	100003695	2736	195.051	3246006	642-99-9				60889	67680	149768	86949	140425		42550			59261	27851	92612	82432	54484
1258	mannose	Carbohydrate	Fructose, Mannose and Galactose Metabolism	584	LC/MS Polar	803	2200	179.056	18950	3458-28-4	C00159	HMDB00169				73422		83105			43086		54251				25398
1405	margarate (17:0)	Lipid	Long Chain Saturated Fatty Acid	1121	LC/MS Neg	891	5731	269.249	10465	506-12-7		HMDB02259	2008160	1187286	1437608	1.89897e+06	1.78375e+06	1508585	1384620	1781425	2.04433e+06	1615028	1667623	1593890	1.95544e+06	1658494	1483186
1467	mead acid (20:3n9)	Lipid	Long Chain Polyunsaturated Fatty Acid (n3 and n6)	35174	LC/MS Neg	100001472	5650	305.249	5312531	20590-32-3		HMDB10378	168349	93702	109913	284925	224062	230974	81544	178607	201190	66836	105370	103258	131344	121986	91229
387	methionine	Amino Acid	Methionine, Cysteine, SAM and Taurine Metabolism	1302	LC/MS Pos Early	415	2526	150.058	6137	63-68-3	C00073	HMDB00696	183276304	200845888	194182464	243860496	248081728	284829664	154905664	163023488	160051872	149164848	169690624	164053856	188677280	199632496	185396384
392	methionine sulfone	Amino Acid	Methionine, Cysteine, SAM and Taurine Metabolism	44878	LC/MS Pos Early	100004635	1250	182.048	69961	820-10-0			344221	378799	378873	651560	617280	790738	458389	469688	456489		294190	301078	338533	417112	465487
393	methionine sulfoxide	Amino Acid	Methionine, Cysteine, SAM and Taurine Metabolism	18374	LC/MS Pos Early	100000039	1272	166.053	158980	3226-65-1	C02989	HMDB02005	1720634	1.93664e+06	1.92396e+06	3055464	2988635	3376467	1403874	1315519	1553524	1879728	1391825	1729725	3048318	3051284	1898014
1659	methylmalonate (MMA)	Lipid	Fatty Acid Metabolism (also BCAA Metabolism)	1496	LC/MS Polar	418	3078.4	117.019	487	516-05-2	C02170	HMDB00202	263718	629289	508847	303468	673309	512594	585464	414437	557410	430096	394862	201645	484565	648714	505936
4014	methylphosphate	Nucleotide	Purine and Pyrimidine Metabolism	37070	LC/MS Pos Early	100001805	544	113	13130	7023-27-0		HMDB61711	267536	268547	300419	378456		663600	287441	124944	295691	267014	201396	261190	300160	250367	308964
364	methylsuccinate	Amino Acid	Leucine, Isoleucine and Valine Metabolism	15745	LC/MS Polar	2051	2800	131.035	10349	498-21-5		HMDB01844					117231			130161			118934	95471	136665	126466	406673
2022	myo-inositol	Lipid	Inositol Metabolism	1124	LC/MS Polar	363	3506.3	225.062	892	87-89-8	C00137	HMDB00211	2047258	2413016	2648588	3802030	4687980	6346171	1515727	1515694	1351857	1542322	1848238	1.58545e+06	2750798	2.89157e+06	2514007
1402	myristate (14:0)	Lipid	Long Chain Saturated Fatty Acid	1365	LC/MS Neg	519	5440	227.202	11005	544-63-8	C06424	HMDB00806	11013561	10123967	9633304	12058441	15692125	12261242	8485578	9544755	9762358	10049851	9706018	10378332	11293647	10858031	9704122
1415	myristoleate (14:1n5)	Lipid	Long Chain Monounsaturated Fatty Acid	32418	LC/MS Neg	100001198	5346.9	225.186	5281119	544-64-9	C08322	HMDB02000	816798	1080605	991515	1149584	3321953	1282713	546030	637540	672338	865917	766160	845748	914659	1001583	837870
2867	myristoyl dihydrosphingomyelin (d18:0/14:0)*	Lipid	Dihydrosphingomyelins	57365	LC/MS Pos Late	100009038	2060	677.559				HMDB12085	2166681	2254428	2078884	3136852	3394647	3887168	1700689	1866277	1808780	1598607	1931766	1900812	2488242	2696432	2428848
1713	myristoylcarnitine (C14)	Lipid	Fatty Acid Metabolism (Acyl Carnitine, Long Chain Saturated)	33952	LC/MS Pos Late	100001270	1350	372.311	6426854	18822-89-4		HMDB05066		84558	71939	97629	121915	139937								64851
131	N,N,N-trimethyl-5-aminovalerate	Amino Acid	Lysine Metabolism	57687	LC/MS Pos Early	100015962	2186	160.133	14274897				7663518	8384157	7.89701e+06	11849483	12396375	13866136	5884502	6063319	6242477	5228279	5960996	5759197	7.97709e+06	9117798	7395864
467	N,N,N-trimethyl-alanylproline betaine (TMAP)	Amino Acid	Urea cycle; Arginine and Proline Metabolism	62947	LC/MS Pos Early	100020217	2470	229.155					457788	389594	505483	906187	707318	870211	404348			396349	426424	230367	449703	638482	491472
53	N-acetyl-aspartyl-glutamate (NAAG)	Amino Acid	Glutamate Metabolism	35665	LC/MS Pos Early	100001612	1035	305.098	5255	3106-85-2	C12270	HMDB01067	6053034	6.6524e+06	6570979	9476001	9043686	10696317	3.71978e+06	4689992	4136412	3.98852e+06	4594880	4417310	6.20695e+06	6.35988e+06	5858455
1316	N-acetyl-glucosamine 1-phosphate	Carbohydrate	Aminosugar Metabolism	15741	LC/MS Polar	1212	4052	300.049	440364	31281-59-1	C04256	HMDB01367	89875	150928	102891	117520	151132	164910	146119	144229	152280	143740	195053	177555	135117	126807	137429
30	N-acetylalanine	Amino Acid	Alanine and Aspartate Metabolism	1585	LC/MS Polar	1110	1564.8	130.051	88064	97-69-8	C02847	HMDB00766	2066662	2749180	2273002	3446856	4032137	4.18381e+06	1487691	1795117	1578693	1311667	1683467	1713397	2280176	2314027	1920102
448	N-acetylarginine	Amino Acid	Urea cycle; Arginine and Proline Metabolism	33953	LC/MS Pos Early	100001266	2245	217.13	67427	155-84-0	C02562	HMDB04620				91872	93268	113182		66976	53059
40	N-acetylasparagine	Amino Acid	Alanine and Aspartate Metabolism	33942	LC/MS Pos Early	100001257	785	175.071	99715	4033-40-3		HMDB06028	642030	613718	692334	895995	864362	919244	662032	817193	797761	559950	557441	442916	676047	774800	737569
36	N-acetylaspartate (NAA)	Amino Acid	Alanine and Aspartate Metabolism	22185	LC/MS Polar	100000787	3143	174.041	65065	997-55-7;997-55-7	C01042	HMDB00812	125069440	144573680	131857360	183711296	266660192	293674080	96166984	88731040	100129848	95674248	97619448	95441696	122097608	118101160	128446264
409	N-acetylcysteine	Amino Acid	Methionine, Cysteine, SAM and Taurine Metabolism	1586	LC/MS Pos Early	1107	1416	164.038	12035	616-91-1	C06809	HMDB01890				120020	100997	161488	54327				58993	42498			72099
1315	N-acetylglucosamine 6-phosphate	Carbohydrate	Aminosugar Metabolism	15107	LC/MS Polar	1213	4114	300.049	439219	102029-88-9	C00357	HMDB02817	205138	284536	199882	388070	358369	445934	225846	156638		240288	221962	193649	192420	162874	164794
1336	N-acetylglucosamine/N-acetylgalactosamine	Carbohydrate	Aminosugar Metabolism	46539	LC/MS Pos Early	100006435	715	222.097					4102372	4315371	4385840	6317233	5398087	5978944	3375171	3676500	3387849	3805439	4437741	4384608	4.8249e+06	5.43911e+06	4988859
1333	N-acetylglucosaminylasparagine	Carbohydrate	Aminosugar Metabolism	48149	LC/MS Pos Early	1215	1212	336.14	123826	2776-93-4	C04540	HMDB00489	575797	638481	566823	901387	845396	1024346	379766	432739	394595	341732	389525	408793	641553	562782	524916
45	N-acetylglutamate	Amino Acid	Glutamate Metabolism	15720	LC/MS Pos Early	100000282	1050	190.071	70914	5817-08-03	C00624	HMDB01138	9082973	10233748	10301759	14321623	13102552	15622000	6231755	7343005	6.66715e+06	6336870	7581231	7843882	9949476	10925505	9775665
46	N-acetylglutamine	Amino Acid	Glutamate Metabolism	33943	LC/MS Pos Early	100001253	845	189.087	182230	2490-97-3	C02716	HMDB06029	2388975	2603237	2756961	3621622	3271568	3830856	1201535	1501491	1347943	1805943	2.06158e+06	1759841	2744131	2907925	2598210
2	N-acetylglycine	Amino Acid	Glycine, Serine and Threonine Metabolism	27710	LC/MS Pos Early	100001006	826	118.05	10972	543-24-8		HMDB00532	579245	676996	870810	928107	738911	946287	1.0337e+06	906380	860766	1550310	973172	795819	981631	667550	1515254
70	N-acetylhistidine	Amino Acid	Histidine Metabolism	33946	LC/MS Pos Early	100001293	2065	198.087	75619	39145-52-3	C02997	HMDB32055	93197	141501	108142	221306	250100	252362	116148	156168	116214	123851	72442	79926	140600	134805	135254
388	N-acetylmethionine	Amino Acid	Methionine, Cysteine, SAM and Taurine Metabolism	1589	LC/MS Neg	1083	1787	190.054	448580	65-82-7	C02712	HMDB11745	106295	131843	113909	156015	171870	184640	76668	76991	77351	59029	71037	67939	112814	115555	100122
394	N-acetylmethionine sulfoxide	Amino Acid	Methionine, Cysteine, SAM and Taurine Metabolism	45428	LC/MS Pos Early	100005463	880	208.064	193368	108646-71-5			318455	402337	383749	601074	450281	612945	310718	321380	279352	280476	316683	369952	550953	589783	447869
1322	N-acetylneuraminate	Carbohydrate	Aminosugar Metabolism	32377	LC/MS Pos Early	1162	660	310.113	439197	131-48-6	C00270	HMDB00230	2967346	3114354	3106499	4152345	4233885	4371440	2230100	2544976	2380921	2778955	2717377	2807289	3.38175e+06	3619054	2970914
485	N-acetylputrescine	Amino Acid	Polyamine Metabolism	37496	LC/MS Pos Early	192	2230	131.118	122356	18233-70-0	C02714	HMDB02064	2543566	3015317	2905413	4476574	4357155	4893147	1.90628e+06	2233080	1977955	1747513	2203560	2082850	2833076	3164582	2539667
10	N-acetylserine	Amino Acid	Glycine, Serine and Threonine Metabolism	37076	LC/MS Pos Early	100001851	800	148.06	65249	97-14-3		HMDB02931	17730422	19495852	20704924	29139630	25629816	27418030	15743393	20930840	17267154	13794622	16308336	14928307	17054364	19589416	17480980
426	N-acetyltaurine	Amino Acid	Methionine, Cysteine, SAM and Taurine Metabolism	48187	LC/MS Polar	100005466	1249	166.018	159864				146021	178826	149801	336100	347058	430975	60332	91049	85730		86899	82623	164185	177574	111017
17	N-acetylthreonine	Amino Acid	Glycine, Serine and Threonine Metabolism	33939	LC/MS Neg	100001274	821.6	160.061	152204	17093-74-2		HMDB62557	84630	113281	94446	145356	177869	222247	112056	126453	117424	58231	92374	91056	72472	79690	88691
466	N-methylproline	Amino Acid	Urea cycle; Arginine and Proline Metabolism	37431	LC/MS Pos Early	100001956	1335	130.086	557	475-11-6						586599		627043		1058227	269033	394048				331812	348494
469	N-monomethylarginine	Amino Acid	Urea cycle; Arginine and Proline Metabolism	43586	LC/MS Pos Early	100004488	2845	189.135	132862	53308-83-1	C03884	HMDB29416	5.47176e+06	6578679	6.02548e+06	9339181	10132850	11232085	4972278	5335153	5144339	4013400	4868458	4412609	4576314	5369910	4580759
2813	N-palmitoyl-heptadecasphingosine (d17:1/16:0)*	Lipid	Ceramides	57430	LC/MS Pos Late	100015731	2645	524.504					79421	235939	279790	359775	488945	361718	80868	132934			236232	180255	211807	378044
2792	N-palmitoyl-phytosphingosine (t18:0/16:0)	Lipid	Ceramides	62881	LC/MS Pos Late	100019761	2632	556.53	10506988				812245	870020	933593	1138857	1127213	1163057	395394	505857	543296	659321	745419	712134	752532	1058991	873401
2801	N-palmitoyl-sphingadienine (d18:2/16:0)*	Lipid	Ceramides	57416	LC/MS Pos Late	100015609	2490	536.504					1578042	1775835	1536798	2073052	2319304	2335035	1184726	1550148	1426434	1176844	1343132	1308398	1680124	1685583	1559978
2783	N-palmitoyl-sphinganine (d18:0/16:0)	Lipid	Dihydroceramides	52604	LC/MS Pos Late	100009028	3090	540.535	5283572	5966-29-0		HMDB11760	6057991	6901282	6254879	8503685	8238739	9167010	5419073	5855715	5837390	5288002	5457914	5808493	6462993	7458384	6081533
2791	N-palmitoyl-sphingosine (d18:1/16:0)	Lipid	Ceramides	44877	LC/MS Pos Late	1518	2893	538.519	5283564	24696-26-2		HMDB04949	14668966	17305776	16151794	20305838	21421100	22517652	10640595	12800569	12175199	12025059	14125997	14004124	15745592	16761372	15894314
2784	N-stearoyl-sphinganine (d18:0/18:0)*	Lipid	Dihydroceramides	1759	LC/MS Pos Late	922	3526	568.566	5283573	2304-80-5			428594	384778	314993	598188	604244	568685		361550		302974	188130	316333	233642	383270	361509
2795	N-stearoyl-sphingosine (d18:1/18:0)*	Lipid	Ceramides	54979	LC/MS Pos Late	1547	3392	566.551	5283565	104404-17-3		HMDB04950	1091936	1139136	1187498	1481559	1480154	1562458	726564	1008891	778266	847409	979888	1039143	1279122	1385494	1069849
3890	1-methyladenosine	Nucleotide	Purine Metabolism, Adenine containing	15650	LC/MS Pos Early	1242	2120	282.12	27476	15763-06-1	C02494	HMDB03331	89752	209270	189278	150380	273362	349065			84962			111321	144833	93941
3865	N1-methylinosine	Nucleotide	Purine Metabolism, (Hypo)Xanthine/Inosine containing	48351	LC/MS Pos Early	100001409	1430	283.104	65095	20245-33-4		HMDB02721	457154	432097	426482	969331	867896	811724	385596	475381	405621	143080	162067		763210	834228	695076
110	N6,N6,N6-trimethyllysine	Amino Acid	Lysine Metabolism	1498	LC/MS Pos Early	189	2825	189.16	440120	23284-33-5	C03793	HMDB01325	1860012	2308954	2201123	4061294	3947222	5103166	1538439	1701206	1605501	1098869	1497151	1395804	2254646	2452314	2126238
3891	N6-methyladenosine	Nucleotide	Purine Metabolism, Adenine containing	37114	LC/MS Pos Early	213	2264	282.12	102175	1867-73-8		HMDB04044	645968	697085	602682	839653	871857	857143	552220	577567	499252	423102	558542	380861	620027	617604	642991
108	N6-methyllysine	Amino Acid	Lysine Metabolism	62860	LC/MS Pos Early	100003415	2831	161.129	164795	1188-07-4	C02728	HMDB02038	761432	936270	692467	1117038	1109308	1452660	621257	793766	607153	531971	606756	608336	791797	768599	733355
4034	nicotinamide	Cofactors and Vitamins	Nicotinate and Nicotinamide Metabolism	594	LC/MS Pos Early	432	1942	123.055	936	98-92-0	C00153	HMDB01406	53555992	57267244	62461916	82383896	71468848	81427832	40239708	45975984	40681844	38151764	45738360	42937992	51781468	56055104	47924348
4038	NAD+	Cofactors and Vitamins	Nicotinate and Nicotinamide Metabolism	5278	LC/MS Neg	1310	1434	662.102	5893	53-84-9	C00003	HMDB00902	750551	999220	820891	1215743	1420283	1448537	578384	662445	582898	385701	450764	438367	828078	898425	764434
4036	nicotinamide ribonucleotide (NMN)	Cofactors and Vitamins	Nicotinate and Nicotinamide Metabolism	22152	LC/MS Pos Early	1312	766	335.064	14180	1094-61-7	C00455	HMDB00229	2757756	3034234	2475322	3820827	3.80942e+06	3981626	3327661	3410012	3515510	1694481	2181688	2.02823e+06	2775347	3102916	2809122
4037	nicotinamide riboside	Cofactors and Vitamins	Nicotinate and Nicotinamide Metabolism	33013	LC/MS Pos Early	100001310	2040	255.098	439924	1341-23-7	C03150	HMDB00855	6584460	7577873	6596901	8383818	9533972	9623737	10060921	12941578	11323887	8033681	10760037	9361207	5324319	5591617	5337182
1407	nonadecanoate (19:0)	Lipid	Long Chain Saturated Fatty Acid	1356	LC/MS Neg	892	6068	297.28	12591	646-30-0	C16535	HMDB00772	286053	186951	245861	353873	308338	278102	248900	290257	347475	288745	312748	307514	326847	319501	288568
207	O-methyltyrosine	Amino Acid	Tyrosine Metabolism	37451	LC/MS Pos Early	100002078	2790	196.097	76957	1080-06-4			111478	230153	131417	252342	243326	287318	106989	131925	127418	58668	157046	120581	187735	171886	93168
206	o-Tyrosine	Amino Acid	Tyrosine Metabolism	43392	LC/MS Pos Early	100004290	2772	182.081	91482	2370-61-8		HMDB06050			69147				224983	264247	172177				38269	186180
1707	octanoylcarnitine (C8)	Lipid	Fatty Acid Metabolism (Acyl Carnitine, Medium Chain)	33936	LC/MS Pos Late	100001247	950	288.217	123701	3671-77-0	C02838	HMDB00791	86428	79605	60233	77999	86152	139276	67248	63954		145249	176478	182417	111402	147728	111042
1422	oleate/vaccenate (18:1)	Lipid	Long Chain Monounsaturated Fatty Acid	52285	LC/MS Neg	100008930	5655	281.249					43877828	20397140	26261860	50954792	43512948	47882048	21351386	43435084	46938008	23145232	30367296	29392200	32046106	32652806	24788388
1980	oleoyl ethanolamide	Lipid	Endocannabinoid	38102	LC/MS Neg	1137	6450	324.291	5283454	11-58-0;111-58-0		HMDB02088	129550	58333	85923	128868	105152	109075	87067	104583	103738	70266	62021	57552	81146	80406	59751
2720	oleoyl-arachidonoyl-glycerol (18:1/20:4) [2]*	Lipid	Diacylglycerol	54961	LC/MS Pos Late	100010937	2990	660.556					553225	643889	583133	423655	558242	521789	262822	406656	441992	454323	531910		279080	261634	249342
2704	oleoyl-oleoyl-glycerol (18:1/18:1) [2]*	Lipid	Diacylglycerol	54946	LC/MS Pos Late	100010919	3695	638.572					659524	828551	765858	999712	912338	961327	504694	491474		638267	735749	744990	285718	355402	260938
1734	oleoylcarnitine (C18:1)	Lipid	Fatty Acid Metabolism (Acyl Carnitine, Monounsaturated)	35160	LC/MS Pos Late	100001501	1423	426.358	6441392	38677-66-6		HMDB05065		105844	89346	160795	149219	156831				62058	69913	70894	97591	82069
530	ophthalmate	Amino Acid	Glutathione Metabolism	34592	LC/MS Pos Early	100001311	2085	290.135	7018721	495-27-2		HMDB05765	76920	86752	97701	167911	204668	240097				78043	48755	78207	65263	89719	123722
436	ornithine	Amino Acid	Urea cycle; Arginine and Proline Metabolism	1493	LC/MS Pos Early	444	2800	133.097	6262	3184-13-2	C00077	HMDB03374	5807465	6209680	6510985	8922488	8582500	10625909	4571397	5444370	4917470	4623745	5055517	4815984	6179779	6563629	6008690
3943	orotate	Nucleotide	Pyrimidine Metabolism, Orotate containing	1505	LC/MS Polar	445	1638.1	155.01	967	50887-69-9	C00295	HMDB00226	368826	419735	456639	794570	893718	1280509	138945	196017	181844	434186	552520	542716	692045	797699	644460
1404	palmitate (16:0)	Lipid	Long Chain Saturated Fatty Acid	1336	LC/MS Neg	424	5618	255.233	985	57-10-3	C00249	HMDB00220	88171048	51079820	59916272	88602520	83646184	81759288	60898748	89677552	98996968	66665964	78135984	75388768	79250256	74882712	69465968
1418	palmitoleate (16:1n7)	Lipid	Long Chain Monounsaturated Fatty Acid	33447	LC/MS Neg	452	5475	253.217	445638	373-49-9	C08362	HMDB03229	11382030	10705454	10221057	14384899	24740968	15009920	8.14499e+06	9702715	9882563	9556502	10490100	10830554	11563184	12771462	9553868
2012	palmitoleoyl ethanolamide*	Lipid	Endocannabinoid	57541	LC/MS Pos Late	100015862	1546	298.274	9835868			HMDB13648	144481	84172	141676	85588	90810		104444			148906		57549	93394	113659	96572
2691	palmitoleoyl-oleoyl-glycerol (16:1/18:1) [2]*	Lipid	Diacylglycerol	52631	LC/MS Pos Late	100009054	3154	610.54					321719	459577	482672	338789	403700	458769					309198	315994	291279	517057
2868	palmitoyl dihydrosphingomyelin (d18:0/16:0)*	Lipid	Dihydrosphingomyelins	52434	LC/MS Pos Late	100008954	2290	705.591	9939965				82110856	91346872	87908152	123066736	127055664	152421600	74778448	73962120	77116888	67002620	78355104	78257336	98560744	105040784	93261256
1983	palmitoyl ethanolamide	Lipid	Endocannabinoid	38165	LC/MS Neg	1489	6300	298.275	4671	544-31-0	C16512	HMDB02100	48589		38925	38999		54419	49160	53000	53818		36313	38356			35524
2872	palmitoyl sphingomyelin (d18:1/16:0)	Lipid	Sphingomyelins	37506	LC/MS Pos Late	100002107	2168	703.575	9939941	6254-89-3			156228032	175155040	159677280	207288448	209440176	239469312	145163248	147132864	150561424	138609712	155239504	162964128	170906608	178317280	178050192
2903	palmitoyl-sphingosine-phosphoethanolamine (d18:1/16:0)	Lipid	Ceramide PEs	62984	LC/MS Pos Late	100021162	2207	661.528					588871	519202	589205	832615	825549	997417	595926	445674	446609	539633	575587	597370	670658	647736	658189
1715	palmitoylcarnitine (C16)	Lipid	Fatty Acid Metabolism (Acyl Carnitine, Long Chain Saturated)	44681	LC/MS Pos Late	100000776	1425	400.342	461	6865-14-1	C02990	HMDB00222	294168	340824	267705	428875	488547	516291	152404	169383	172250	184501	188031	220103	216649	347307	272244
4065	pantetheine	Cofactors and Vitamins	Pantothenate and CoA Metabolism	57555	LC/MS Neg	100001495	2765	277.123	439322	496-65-1	C00831		32044	42023	38171	49812	57335	51664	31002	35960	29513	34319	40408	37517	33945	42311	24881
4063	pantothenate (Vitamin B5)	Cofactors and Vitamins	Pantothenate and CoA Metabolism	1508	LC/MS Pos Early	1024	1667	220.118	6613	137-08-6	C00864	HMDB00210	51730572	58725712	59717756	88437952	78005792	97992424	43284492	44498052	43019592	38874440	46494912	45659596	58902532	62217792	55029696
5061	penicillin G	Xenobiotics	Drug - Antibiotic	37468	LC/MS Neg	100002155	3855	333.091	5904	69-57-8	C05551	HMDB15186	363175	512638	380889	551812	597703	607401	212640	261774	215303	240534	305886	270684	349714	345423	309930
5635	phenol red	Xenobiotics	Chemical	36817	LC/MS Neg	100001724	3665.9	353.049	4766	143-74-8	C12600		228377	284549	239158	318987	365923	357938	154873	165978	159168	158813	188149	182016	210380	221453	188159
1100	phenylacetylglycine	Peptide	Acetylated Peptides	33945	LC/MS Pos Early	100001275	2317	194.081	68144	500-98-1	C05598	HMDB00821	967444	1446093	1282298	1483408	1678815	1630754	409426	418696	429888	623167	820294	873818	1166716	1265957	904838
133	phenylalanine	Amino Acid	Phenylalanine Metabolism	64	LC/MS Pos Early	460	2878	166.086	6140	63-91-2	C00079	HMDB00159	483265536	551441920	532997024	768204224	761147520	889893632	391409824	435755424	418688992	359959072	441356288	412738688	502999584	550565632	470376512
858	phenylalanylalanine	Peptide	Dipeptide	41374	LC/MS Pos Early	100003589	2909	237.123	5488196	3918-87-4						82158	78247	120315			42138			41297	109445	72512	66460
863	phenylalanylglycine	Peptide	Dipeptide	41370	LC/MS Pos Early	100003588	2898	223.108	98207	721-90-4		HMDB28995	595578	671424	674723	868962	746341	1042731	459544	553473	592257	405271	632141	493709	544526	678384	564719
144	phenyllactate (PLA)	Amino Acid	Phenylalanine Metabolism	22130	LC/MS Polar	100000774	908	165.056	3848	828-01-3	C05607	HMDB00779	103199	122071	144901	210324	319858	285723	171053	211208		67701		86027	130811	142327	110265
1369	phosphate	Energy	Oxidative Phosphorylation	42109	LC/MS Pos Early	461	576	98.9842	1061	7664-38-2	C00009	HMDB01429	878649280	924134976	880962176	900339392	901770432	1009224128	905647296	868656512	924329408	893576512	925788096	951124736	911705152	928899520	897195904
1147	phosphoenolpyruvate (PEP)	Carbohydrate	Glycolysis, Gluconeogenesis, and Pyruvate Metabolism	597	LC/MS Neg	463	587.3	166.975	1005	10526-80-4	C00074	HMDB00263	1903635	2344958	1887733	2780738	3337642	3132514	1820172	1727606	1845696	1550718	1630602	1479829	2093798	2.08991e+06	1989311
2057	phosphoethanolamine (PE)	Lipid	Phospholipid Metabolism	1600	LC/MS Neg	1026	638	140.012	1015	1071-23-4	C00346	HMDB00224	148775	183576	117349	217366	232005	204728	137919	133754	115750	105642	110917	109001	121761	125634	113958
4066	phosphopantetheine	Cofactors and Vitamins	Pantothenate and CoA Metabolism	15504	LC/MS Neg	100000328	1597	357.089	987	NA	C01134	HMDB01416	295143	388832	286478	395860	430399	426336	273959	283113	260098	236623	262834	261092	277927	319106	221063
2780	phytosphingosine	Lipid	Sphingolipid Synthesis	1510	LC/MS Pos Late	469	1367	318.3	122121	554-62-1	C12144	HMDB04610	1989626	2246422	2131837	3132410	3202665	3994733	1618730	1631623	1765261	1636560	1820991	1716458	2427509	2574127	2263394
124	pipecolate	Amino Acid	Lysine Metabolism	1444	LC/MS Pos Early	1025	2200	130.086	849	4043-87-2	C00408	HMDB00070	651518	1086633	833725	684228	961937	1463165	605491	961071	633916	1067150	956580	553063	864116	1379086	821333
444	proline	Amino Acid	Urea cycle; Arginine and Proline Metabolism	1898	LC/MS Pos Early	480	1603	116.071	145742	147-85-3	C00148	HMDB00162	331227200	352831104	354656544	454588864	441940608	520713408	293894688	305711840	306862144	251143840	292376448	275977472	347625056	360638976	334052480
883	prolylglycine	Peptide	Dipeptide	40703	LC/MS Pos Early	100003674	2136	173.092	6426709	2578-57-6		HMDB11178	1297939	1.86248e+06	1.92308e+06	3.23282e+06	3710473	3.78724e+06	1068559	1589391	1414313	449750	1104800	890297	1382986	1507512	799327
1656	propionylcarnitine (C3)	Lipid	Fatty Acid Metabolism (also BCAA Metabolism)	32452	LC/MS Pos Early	100001162	2590	218.139	107738	17298-37-2	C03017	HMDB00824	36163264	40595104	39140584	53921224	53951472	66801664	25767242	28175574	27614596	28017820	33792496	32206912	36764888	42301468	34166316
3957	pseudouridine	Nucleotide	Pyrimidine Metabolism, Uracil containing	33442	LC/MS Neg	821	1100	243.062	15047	1445-07-4	C02067	HMDB00767	122169	135758	101689	159140	172734	145490	89489	99807	87999	46952	61777	44891	139630	131054	116709
4119	pterin	Cofactors and Vitamins	Pterin Metabolism	43023	LC/MS Pos Early	100004216	1805	164.057	73000	22363-60-4	C00715	HMDB00802	293353	318390	279892	517313	363815	484665	222240	187691	235959	254421	198828	233343	249741	360009	271659
484	putrescine	Amino Acid	Polyamine Metabolism	1408	LC/MS Pos Early	49	3027	89.1073	1045	110-60-1	C00134	HMDB01414	3161826	3833343	3341308	4803725	4164218	5817334	2311632	2565715	2469929	2144192	2697320	2572711	3.24073e+06	3.51702e+06	3042093
4175	pyridoxal	Cofactors and Vitamins	Vitamin B6 Metabolism	1651	LC/MS Pos Early	491	2343	168.065	1050	65-22-5	C00250	HMDB01545	4769848	5674767	5259593	7358622	7327985	8798056	3044471	2816052	2840377	3372766	4139908	4119966	5202135	5975642	4406884
4172	pyridoxamine	Cofactors and Vitamins	Vitamin B6 Metabolism	2150	LC/MS Pos Early	568	2975	169.097	1052	58052-48-5	C00534	HMDB01431	3543982	4148448	3997820	6445847	5389899	7236776	1866224	2031281	2101820	3089278	3697000	3415862	4821131	5235230	4721572
4170	pyridoxine (Vitamin B6)	Cofactors and Vitamins	Vitamin B6 Metabolism	608	LC/MS Pos Early	936	2442	170.081	1054	58-56-0	C00314	HMDB02075	3543102	4.15831e+06	4013483	6876744	6642962	7723237	1962260	3053403	2385158	2525403	3078790	2933592	3821351	4193466	4320666
52	pyroglutamine*	Amino Acid	Glutamate Metabolism	46225	LC/MS Pos Early	100001540	1900	129.066	134508	2353-44-8			3829159	4161658	4176826	5646685	5347938	6138255	2022363	2131892	2006417	2741742	3068483	2929374	4298749	4399054	4146581
1148	pyruvate	Carbohydrate	Glycolysis, Gluconeogenesis, and Pyruvate Metabolism	22250	LC/MS Polar	823	2650	175.025	1060	127-17-3	C00022	HMDB00243	228113	250938	253284	377742	616605	691141	186859	239634	174422	191908	189360	169367	279801	279260	219896
1171	ribitol	Carbohydrate	Pentose Metabolism	15772	LC/MS Polar	100000406	1789.6	151.061	6912	488-81-3	C00474	HMDB00508				11184981	10453275	12167109	4429839	4828054	4.00773e+06
1172	ribonate	Carbohydrate	Pentose Metabolism	27731	LC/MS Polar	100001007	2425	165.041	5460677	5336-08-03	C01685	HMDB00867	411037	506369	571938	1932941	2272040	2442327	858811	953337	932864	2910151	4624934	4343419	616058	616958	504633
1170	ribose	Carbohydrate	Pentose Metabolism	1471	LC/MS Polar	914	1508.2	195.051	5779	50-69-1	C00121	HMDB00283	81292	85018	105334	119125	83903	110280	88383	62438	81980	961913	702273	745989		51598	53924
533	S-(1,2-dicarboxyethyl)glutathione	Amino Acid	Glutathione Metabolism	63009	LC/MS Neg	100020967	543	422.087	9802383	1115-52-2			50783	62655	48537	68946	86321	103517	33912	35438	38595	37899	35603	35371	50560	46767	41790
399	S-adenosylhomocysteine (SAH)	Amino Acid	Methionine, Cysteine, SAM and Taurine Metabolism	42382	LC/MS Neg	197	1832.4	383.114	439155	979-92-0	C00021	HMDB00939	128732	170205	140921	181306	213929	200723	101672	111765	98378	95778	120308	114424	145482	156894	130845
398	S-adenosylmethionine (SAM)	Amino Acid	Methionine, Cysteine, SAM and Taurine Metabolism	15915	LC/MS Pos Early	1263	3002	399.144	34756	24346-00-7;86867-01-8;86867-0108	C00019	HMDB01185	1497366	1661053	1437513	2609640	2566157	2.97949e+06	759507	770108	808205	638220	883761	954031	1.60829e+06	1571319	1316869
521	S-lactoylglutathione	Amino Acid	Glutathione Metabolism	15731	LC/MS Pos Early	1343	2124	380.112	440018	54398-03-7	C03451	HMDB01066			82639	92729		44874		85673	43400	57864	71323				63228
520	S-methylglutathione	Amino Acid	Glutathione Metabolism	33944	LC/MS Pos Early	100001259	2200	322.107	3605667	2922-56-7	C11347		182396	76816	149483	270790	252634	346621	100275	139066	65600			60273	131767	194658	137148
1166	sedoheptulose-7-phosphate	Carbohydrate	Pentose Phosphate Pathway	35649	LC/MS Neg	100001628	599.6	289.033	616	2646-35-7	C05382	HMDB01068	598834	618598	515807	638965	703092	819791	367471	408643	358109	364850	446388	430780	542132	498941	472034
9	serine	Amino Acid	Glycine, Serine and Threonine Metabolism	1648	LC/MS Pos Early	503	1239	106.05	5951	56-45-1	C00065	HMDB00187	100245568	116904400	109450080	166408048	162562160	188687408	87045888	96245496	94559400	74448496	89550656	79270912	86240920	101202640	83814128
268	serotonin	Amino Acid	Tryptophan Metabolism	2342	LC/MS Pos Early	504	2550	177.102	5202	153-98-0	C00780	HMDB00259		54884		83481	53279	88569						30541	45389	44407
492	spermidine	Amino Acid	Polyamine Metabolism	485	LC/MS Pos Early	50	3355	146.165	1102	124-20-9	C00315	HMDB01257	33525996	38343276	31572094	36899080	36892880	59725136	29169794	31963296	27263104	25318404	31518034	26902080	34305684	36024592	35134220
499	spermine	Amino Acid	Polyamine Metabolism	603	LC/MS Pos Late	507	758	203.223	1103	71-44-3	C00750	HMDB01256	12180809	15023962	10156658	12786357	14769367	22869078	8329865	8453106	7684181	11859289	10761879	8750327	15598786	16756878	12515456
2779	sphingadienine	Lipid	Sphingolipid Synthesis	57426	LC/MS Pos Late	100015643	1350	298.274	6449795	25696-03-1			335101	391185	276678	209540	212232	240922	253981	183593	241619	138580	200107	189611	161621	115201	191986
2884	sphingomyelin (d17:1/16:0, d18:1/15:0, d16:1/17:0)*	Lipid	Sphingomyelins	52433	LC/MS Pos Late	100006314	2082	689.559		121999-58-4			3162186	3.55927e+06	3458125	4281105	4748575	5320073	2597614	2650631	2431986	2529923	3019851	2939143	3560435	3.98318e+06	3.52435e+06
2870	sphingomyelin (d18:0/18:0, d19:0/17:0)*	Lipid	Dihydrosphingomyelins	57473	LC/MS Pos Late	100009027	2362	733.622				HMDB12087	5122753	5964563	5.94037e+06	8340114	8820450	9675010	4544548	4894953	4525438	4307925	4821597	5062647	6.45341e+06	7439198	5660388
2871	sphingomyelin (d18:0/20:0, d16:0/22:0)*	Lipid	Dihydrosphingomyelins	57476	LC/MS Pos Late	100015786	2600	761.653					4499411	5.24503e+06	4753010	7111128	7281279	7633222	4228354	3954956	4146337	3736973	3866764	4145457	5493847	5955335	4572009
2882	sphingomyelin (d18:1/14:0, d16:1/16:0)*	Lipid	Sphingomyelins	42463	LC/MS Pos Late	100004328	1998	675.544	11433862			HMDB12097	6739001	7.44445e+06	7.39127e+06	9093588	9398501	11374874	5455897	5642812	5277746	5330955	6377247	6609537	7308471	8131685	7.56464e+06
2887	sphingomyelin (d18:1/17:0, d17:1/18:0, d19:1/16:0)	Lipid	Sphingomyelins	52615	LC/MS Pos Late	100008920	2312	717.591		121999-64-2			1716724	1867185	2077359	2513067	2502334	3115834	1480549	1346048	1398490	1408077	1477304	1740341	1.87951e+06	2187827	1970181
2888	sphingomyelin (d18:1/18:1, d18:2/18:0)	Lipid	Sphingomyelins	37529	LC/MS Pos Late	100002106	2167	729.591	6443882	108392-10-5		HMDB12101	1952418	1986721	1963754	2259142	2624371	2920322	1712284	2052810	1890495	1413181	1621703	1732721	2.01557e+06	2062119	2031280
2890	sphingomyelin (d18:1/20:0, d16:1/22:0)*	Lipid	Sphingomyelins	48490	LC/MS Pos Late	100006290	2685	759.638				HMDB12102	8112742	9518603	8460373	12725334	13199680	14052071	6458037	6674192	6618228	6924448	7194199	7833102	9452538	10491886	8363227
2891	sphingomyelin (d18:1/20:1, d18:2/20:0)*	Lipid	Sphingomyelins	48491	LC/MS Pos Late	100006292	2383	757.622		222403-67-0			586132	667675		708747	582645	1153072		513566	447515	218360		495470	346823	631728
2893	sphingomyelin (d18:1/21:0, d17:1/22:0, d16:1/23:0)*	Lipid	Sphingomyelins	52495	LC/MS Pos Late	100009025	2793	773.653					578482	713671	611327	1044098	1167734	1233031	464084	386692	486016	453304	597554	537192	798873	801546	693939
2895	sphingomyelin (d18:1/22:1, d18:2/22:0, d16:1/24:1)*	Lipid	Sphingomyelins	48493	LC/MS Pos Late	100006295	2666	785.653				HMDB12104	11245174	12340843	11176375	19207014	20540800	23035744	7735196	8.06258e+06	7641028	7991267	9382165	10227589	13305586	14571859	11401476
2896	sphingomyelin (d18:1/22:2, d18:2/22:1, d16:1/24:2)*	Lipid	Sphingomyelins	57477	LC/MS Pos Late	100006296	2209	783.638					198387	165231	111830	267685	304217			170305		260493			196703	271699	162864
2898	sphingomyelin (d18:1/24:1, d18:2/24:0)*	Lipid	Sphingomyelins	47153	LC/MS Pos Late	100005986	3033	813.684		94359-13-4		HMDB12107	111775560	124965440	116073792	169636048	173855264	191679296	85662152	88474376	89767872	98272192	107538008	107684688	131223952	141249744	119445432
2886	sphingomyelin (d18:2/16:0, d18:1/16:1)*	Lipid	Sphingomyelins	42459	LC/MS Pos Late	100004329	2002	701.559					7342806	8.14214e+06	7798705	9333463	9916689	11508351	6209007	6660182	6458687	6113864	6655278	6759176	7579997	8806127	7.72743e+06
2897	sphingomyelin (d18:2/23:0, d18:1/23:1, d17:1/24:1)*	Lipid	Sphingomyelins	52435	LC/MS Pos Late	100008956	2845	799.669					4570862	5674540	5087919	7.94791e+06	8542196	10007426	3.71117e+06	3656713	3.90395e+06	3875332	4691449	4801385	5613265	5985873	5507543
2879	sphingomyelin (d18:2/23:1)*	Lipid	Sphingomyelins	57482	LC/MS Pos Late	100015791	2315	797.653					389773	424837		515881	638971	895022					218793		322973	479786
2899	sphingomyelin (d18:2/24:1, d18:1/24:2)*	Lipid	Sphingomyelins	52437	LC/MS Pos Late	100008957	2635	811.669					15144379	16839086	15917213	27522864	31519208	34223204	11089207	11556099	11650120	12148474	13210068	14564083	19143500	22069346	16800880
2928	sphingosine	Lipid	Sphingosines	17747	LC/MS Pos Late	297	1393	300.29	5353955	123-78-4	C00319	HMDB00252	1242039	1387242	1334213	1.99949e+06	1952218	2219547	1033289	1084336	1114060	1062925	1198476	1156073	1519798	1525862	1376343
4723	stachydrine	Xenobiotics	Food Component/Plant	34384	LC/MS Pos Early	100001296	1440	144.102	115244	4136-37-2	C10172	HMDB04827	383018	701397	736984	707678	645971	891612	387099	348128	372242	585436	245044	690459	540048	974669	141422
1406	stearate (18:0)	Lipid	Long Chain Saturated Fatty Acid	1358	LC/MS Neg	439	5872	283.264	5281	57-11-4	C01530	HMDB00827	104205488	57498128	78787128	108805808	102764520	99713160	80205888	107937768	128187520	92424248	109251488	109452016	116513816	97955840	107021872
2874	stearoyl sphingomyelin (d18:1/18:0)	Lipid	Sphingomyelins	19503	LC/MS Pos Late	1538	2400	731.606	6453725	85187-10-6;85187-10-6	C00550	HMDB01348	12409613	14054912	13023497	17441768	17716216	20283846	11856210	11938525	11769773	11296247	12648770	13018674	14489827	14513378	15007949
2718	stearoyl-arachidonoyl-glycerol (18:0/20:4) [2]*	Lipid	Diacylglycerol	57449	LC/MS Pos Late	100010950	3522	662.572					589957	503263	476335	639407	635873	638501	258363	403209	479226	358379	516704	453284	367480	322184	242430
1717	stearoylcarnitine (C18)	Lipid	Fatty Acid Metabolism (Acyl Carnitine, Long Chain Saturated)	34409	LC/MS Pos Late	100001391	1485	428.373	6426855	18822-91-8		HMDB00848	455664	467452	446915	478614	568523	602602	327376	367245	333617	435311	426191	479885	549774	554054	461470
1351	succinate	Energy	TCA Cycle	1437	LC/MS Polar	252	3149	117.019	1110	110-15-6	C00042	HMDB00254	13702978	15440576	15352503	23329078	22397288	28516474	11123941	9643679	9092114	11178849	10401606	5679448	12048002	12584268	19161552
424	taurine	Amino Acid	Methionine, Cysteine, SAM and Taurine Metabolism	2125	LC/MS Neg	512	690	124.007	1123	107-35-7	C00245	HMDB00251	212559	292619	248841	390691	497776	456216	209378	218529	223355	143138	163499	202560	223774	198204	250929
4145	thiamin (Vitamin B1)	Cofactors and Vitamins	Thiamine Metabolism	5341	LC/MS Pos Early	873	3050	265.112	1130	59-43-8	C00378	HMDB00235	844634	1245518	1051615	1880487	1696942	2.02041e+06	476867	630914	695385	712790	905138	872390	1141394	1248607	990848
5682	thioproline	Xenobiotics	Chemical	53231	LC/MS Pos Early	100009232	1250	134.027	93176	34592-47-4			7346503	7449642	7641468	9450617	8456659	10716007	7598578	9125820	7902239	4906896	6441414	5327561	7364769	7.813e+06	8.02064e+06
4079	threonate	Cofactors and Vitamins	Ascorbate and Aldarate Metabolism	27738	LC/MS Polar	100001022	2384	135.03	151152	70753-61-6	C01620	HMDB00943				268937	250580	161903	223555	594667	426363		142680	153795	200580		111778
16	threonine	Amino Acid	Glycine, Serine and Threonine Metabolism	1284	LC/MS Pos Early	564	1514	120.066	6288	72-19-5	C00188	HMDB00167	256751680	302235200	277193536	414163616	430054176	502500320	193071600	206249600	207279456	182246464	213418416	206380768	265082320	289250656	253168624
4007	thymidine	Nucleotide	Pyrimidine Metabolism, Thymine containing	2183	LC/MS Neg	872	1963.7	241.083	5789	50-89-5	C00214	HMDB00273	51489	61302	56102	69241	81452	75116	59783	58478	61421	38218	48901	44449	55855	50395	46301
4003	TMP	Nucleotide	Pyrimidine Metabolism, Thymine containing	12023	LC/MS Neg	1248	883	321.049	9700	33430-62-5	C00364	HMDB01227		22042	17561	28662	39527	81769					16827		18673	17347	25613
461	hydroxyproline	Amino Acid	Urea cycle; Arginine and Proline Metabolism	32306	LC/MS Pos Early	1001	1064	132.065	5810	51-35-4	C01157	HMDB00725	33718620	37772432	38204392	54679440	47135860	57713112	35611980	39572992	36231260	22664476	28604852	28010872	38716480	40016900	35871520
2876	tricosanoyl sphingomyelin (d18:1/23:0)*	Lipid	Sphingomyelins	52436	LC/MS Pos Late	100008955	3200	801.684				HMDB12105	3846923	4341099	3884276	5525062	5555056	6720688	3130884	3097824	3379548	3343224	3561184	3887706	4233842	4992751	4219450
4051	trigonelline (N'-methylnicotinate)	Cofactors and Vitamins	Nicotinate and Nicotinamide Metabolism	32401	LC/MS Pos Early	100001092	1388	138.055	5570	535-83-1	C01004	HMDB00875	216250			222042	227108	365807	214800	231045	153580	1.00241e+06	168618		227661	153295
2062	trimethylamine N-oxide	Lipid	Phospholipid Metabolism	40406	LC/MS Pos Early	100003397	2100	76.0757	1145	1184-78-7	C01104	HMDB00925	77298	107292	88343	86213	111926	135359		58067	91425	53841	56749		86758		90961
238	tryptophan	Amino Acid	Tryptophan Metabolism	54	LC/MS Pos Early	565	2986	205.097	6305	73-22-3	C00078	HMDB00929	44854620	50099916	48883424	74444664	67234552	82479584	31926144	35758076	36185168	30644448	36404100	32309536	48313664	53712028	46459304
155	tyrosine	Amino Acid	Tyrosine Metabolism	1299	LC/MS Pos Early	815	2430	182.081	6057	60-18-4	C00082	HMDB00158	146207488	142798816	151412992	281952544	223931840	266275344	112620432	166820896	130322200	121035352	129095240	99741504	157553184	182023264	186793920
1289	UDP-glucuronate	Carbohydrate	Nucleotide Sugar	2763	LC/MS Neg	1097	588	579.027	17473	28053-08-9;63700-19-6	C00167	HMDB00935	334957	403982	296880	459655	511359	546352	201373	217570	182050	187321	189460	225711	323233	340607	304732
1296	UDP-N-acetylglucosamine/galactosamine	Carbohydrate	Nucleotide Sugar	46148	LC/MS Polar	100002957	3665	606.074					2338799	2682400	2543895	3962955	4572919	5304567	1.39243e+06	1.40932e+06	1455216	1618086	1695255	1648098	2506879	2586477	2437154
3956	uracil	Nucleotide	Pyrimidine Metabolism, Uracil containing	605	LC/MS Polar	825	1089.7	111.02	1174	66-22-8	C00106	HMDB00300	1611096	1.98273e+06	2068178	3168594	3017216	3525651	1704856	1594920	1638691	1162329	1343266	1201116	1784011	1902127	1853694
3955	uridine	Nucleotide	Pyrimidine Metabolism, Uracil containing	606	LC/MS Neg	535	1457.6	243.062	6029	58-96-8	C00299	HMDB00296	6885997	8.13273e+06	6779396	8484588	9572312	8926005	6562838	6.95191e+06	6362790	5498770	5990839	5511058	7.07476e+06	6968339	6316155
3949	uridine 5'-diphosphate (UDP)	Nucleotide	Pyrimidine Metabolism, Uracil containing	5345	LC/MS Neg	870	599.5	402.995	6031	21931-53-3	C00015	HMDB00295	49418	49022	14448	45906	63226	44358	22251		21230	29279	24523			25706	33350
3950	UMP	Nucleotide	Pyrimidine Metabolism, Uracil containing	2856	LC/MS Pos Early	869	590	325.043	6030	3387-36-8	C00105	HMDB00288	1184688	1658315	1787640	2.84185e+06	2893380	3058933	243960	291596	312056	822570	643588	860157	1.55018e+06	1.9226e+06	1338087
370	valine	Amino Acid	Leucine, Isoleucine and Valine Metabolism	1649	LC/MS Pos Early	566	2479	118.086	6287	72-18-4	C00183	HMDB00883	221893632	275692928	238814272	340132032	373453728	433966368	163007536	168464736	173813968	151728320	192378832	188945632	216882992	244169152	200748624
968	valylglycine	Peptide	Dipeptide	40475	LC/MS Neg	100003641	1506	173.093	136487	686-43-1		HMDB29127	97419	134634	127891	177194	158674	161242	79411	110145	92281	128217	145631	147946	206342	189688	137885
3860	xanthine	Nucleotide	Purine Metabolism, (Hypo)Xanthine/Inosine containing	3147	LC/MS Neg	1004	910	151.026	1188	69-89-6	C00385	HMDB00292	259697	304639	242968	267805	654875	346420	235629	249486	262842	182009	238596	198658	211301	205520	242611
3862	xanthosine	Nucleotide	Purine Metabolism, (Hypo)Xanthine/Inosine containing	15136	LC/MS Polar	100000299	2305	283.068	64959	146-80-5	C01762	HMDB00299	156405	138746	123041	163586	193013	226542	330810	446248	383894	97771	96142	82931	142130	133889	133859
1738	ximenoylcarnitine (C26:1)*	Lipid	Fatty Acid Metabolism (Acyl Carnitine, Monounsaturated)	57517	LC/MS Pos Late	100015836	1607	538.483								95680	76775	127241	102160	130422	115342		98706	65883	121882	103710
	X - 10445			47680	LC/MS Pos Early								895668	1270187	1155436	1461388	1676571	1692905	649189	716649	836419	533572	714044	627492	1085311	1109944	1002882
	X - 11677			47607	LC/MS Pos Early								721341	854746	865638	1233377	1714613	1748548	403852	579129	399341	460249	508425	442121	752343	890862	781346
	X - 12100			47687	LC/MS Pos Early								144791	177636	206692	221356	246850	306084	120349	116306	113003	123128	95720	150583	206640	259101	193225
	X - 12117			47695	LC/MS Pos Early									70548	226166	263589	215381	179536	113449		169447	109405	127571	104556
	X - 12462			46620	LC/MS Pos Early								542498	595077	589587	983866	964684	1085884	435702	498130	428950	349852	341035	351499	514424	604433	473587
	X - 13504			47616	LC/MS Pos Early								378343	399210	416718	688129	642907	834268	196170	305690	213685	249250	320138	260390	448556	520533	391720
	X - 13846			47978	LC/MS Neg								192151	272540	215195	350764	381894	379195	78696	100002	83454	119958	147820	137184	203621	206559	168243
	X - 14056			46632	LC/MS Pos Early								7979257	8655276	8617483	14165129	13927157	16600385	5557483	7712171	6694683	4640515	5386667	4716461	8490838	9385290	7631598
	X - 15161			47620	LC/MS Pos Early								322490	359064	320136	344416	355965	370820	469091	342950	351395	422513	540932	597747	326914	380613	312323
	X - 15666			47800	LC/MS Pos Early								138941	168304	164715	230541	244472	303620	133299	131714	139449		132266	140132	154490	228460	174443
	X - 22776			48081	LC/MS Neg								36017	58830	41542	47056	57547	57351	39306	47735	41188	40535	51003	52751	57710	62584	48351
	X - 24035			52064	LC/MS Pos Late								1641686	1863192	1673415	2244095	2358143	2796810	1074048	1225463	1355156	1463708	1555658	1693411	2078196	2124242	1904976
	X - 24243			52286	LC/MS Pos Early								633728	615724	672892	908795	724613	779854	470057		471392	420685	500128	611666	755883	744701
	X - 24425			52655	LC/MS Pos Early								276587	158761	232344	319912	259761	323420	286907	361924	285597	262548	231277	227318	678655	248194	209227
	X - 24455			52772	LC/MS Pos Early								74312	88027	78820	131090		126188							85218	62182	93463
	X - 24518			52839	LC/MS Pos Early								65343	372116	167464	197020	247626	298240	98670	113558	68094	168274	196081	225861		255959
	X - 24697			53125	LC/MS Pos Early								1680228	1442560	1425007	1743517	1626348	1.81101e+06	1347226	1247484	1297208	13076666	16081196	16551988	1.76689e+06	2.0876e+06	1631926
	X - 25109			61682	LC/MS Pos Early								1983025	2330642	2110278	3429088	3041772	3673247	1765855	2022417	1957914	1280982	1500955	1465308	2388608	2493389	2335413
	X - 25828			63634	LC/MS Pos Early								94838008	104274544	92512904	73076568	90962120	85053232	93195544	76666544	92914272	90845824	92743192	99319160	87492448	90761744	74223024
	X - 25856			63744	LC/MS Neg								41278	51834	45177	64602	81124	93468	25711	29383	24859	26106	32919	32143	44087	48397	51041
	X - 25936			63840	LC/MS Pos Early								21286068	24376572	24695694	33050344	30624740	34940504	11727233	13201545	12468598	17639174	19844396	19522142	26372940	27532214	24472400

## Sheet: Cell Scaled
PATHWAY SORTORDER	BIOCHEMICAL	SUPER PATHWAY	SUB PATHWAY	COMP ID	PLATFORM	CHEMICAL ID	RI	MASS	PUBCHEM	CAS	KEGG	Group HMDB	CL Control	CL Control	CL Control	CL +10mM ribitol	CL +10mM ribitol	CL +10mM ribitol	CL MEM +10mM ribitol	CL MEM +10mM ribitol	CL MEM +10mM ribitol	CL 10mM ribose	CL 10mM ribose	CL 10mM ribose	CL +10mM xylitol	CL +10mM xylitol	CL +10mM xylitol
1528	(14 or 15)-methylpalmitate (a17:0 or i17:0)	Lipid	Fatty Acid, Branched	38768	LC/MS Neg	100002945	5695	269.249					1.1889	0.6579	0.7249	1.0531	1.1813	1.108	0.7902	1.1072	1.2728	0.7619	0.9981	1.01	1	0.8763	0.9143
1533	(16 or 17)-methylstearate (a19:0 or i19:0)	Lipid	Fatty Acid, Branched	38296	LC/MS Neg	100002356	5993	297.28	3083779	2724-59-6		HMDB37397	1.0326	0.6551	0.8099	1.4531	1.0643	1.1484	0.7189	0.9618	1.0599	1.1557	1.0419	0.9341	1	0.8975	0.7752
1395	(2 or 3)-decenoate (10:1n7 or n8)	Lipid	Medium Chain Fatty Acid	63436	LC/MS Neg	100021502	4990	169.123					1.4341	0.8833	1.092	0.7796	0.7796	1	0.7796	0.7796	1.2262	0.7796	0.7796	0.7796	0.9561	0.7796	0.7796
497	(N(1) + N(8))-acetylspermidine	Amino Acid	Polyamine Metabolism	57814	LC/MS Pos Early	100016038	3080	188.176	123689;496				1	1.1891	0.8152	1.6794	1.3904	2.207	0.2526	0.2526	0.4206	0.2526	0.2586	0.4942	1.0141	1.0351	0.9319
1762	(R)-3-hydroxybutyrylcarnitine	Lipid	Fatty Acid Metabolism (Acyl Carnitine, Hydroxy)	43264	LC/MS Pos Early	100003926	2400	248.149	53481617			HMDB13127	0.6989	0.6989	1.0231	1.7557	1.5546	2.1183	0.8342	1.1464	0.8696	0.7892	1	0.6989	0.9955	0.9804	1.4742
1763	(S)-3-hydroxybutyrylcarnitine	Lipid	Fatty Acid Metabolism (Acyl Carnitine, Hydroxy)	52984	LC/MS Pos Early	100009271	2340	248.149					1.053	1.1868	1.0609	1.5273	1.5471	1.6843	0.7711	0.8677	0.7683	0.7902	0.8138	0.8514	1	1.2231	0.907
2174	1,2-dilinoleoyl-GPC (18:2/18:2)	Lipid	Phosphatidylcholine (PC)	52603	LC/MS Pos Late	100008903	2006	782.569	5288075	998-06-1		HMDB08138	0.9802	1.1852	1.1946	1.2589	1.6548	2.1037	0.3069	0.5092	0.3297	0.3316	0.7623	1	0.3638	1.6672	1.0284
2256	1,2-dilinoleoyl-GPE (18:2/18:2)*	Lipid	Phosphatidylethanolamine (PE)	53174	LC/MS Pos Late	100009217	2083	740.523	9546812			HMDB09093	0.4418	1.0558	1.1708	1.4364	1.5558	1.879	0.5893	1	0.7474	0.792	0.7336	0.9361	1.0561	0.5656	1.3937
2159	1,2-dioleoyl-GPC (18:1/18:1)	Lipid	Phosphatidylcholine (PC)	52457	LC/MS Pos Late	100008905	2346	786.601	10350317	4235-95-4			0.9019	1	0.9496	1.1824	1.2291	1.4186	0.7535	0.7682	0.7687	0.8593	0.9397	1.0215	1.0345	1.0599	1.0243
2248	1,2-dioleoyl-GPE (18:1/18:1)	Lipid	Phosphatidylethanolamine (PE)	52609	LC/MS Pos Late	100008906	2485	744.554	9546757	4004-05-01			0.9143	1	0.9826	1.2032	1.2697	1.4565	0.8213	0.839	0.8582	0.8698	0.9506	1.0019	1.0647	1.1022	1.0674
2332	1,2-dioleoyl-GPG (18:1/18:1)	Lipid	Phosphatidylglycerol (PG)	19142	LC/MS Polar	1541	715	773.534	11846228	67254-28-8			0.7023	1.001	1.0565	1.3758	1.5669	1.8612	0.6259	0.6608	0.6071	0.5879	0.8525	0.8003	1.0397	1.0968	1
2346	1,2-dioleoyl-GPI (18:1/18:1)	Lipid	Phosphatidylinositol (PI)	52619	LC/MS Pos Late	100008908	3121	880.591				HMDB09837	0.9791	1	1.0397	1.262	1.2089	1.3574	0.7559	0.8151	0.6876	0.858	0.9836	0.7422	1.1575	1.2304	1.024
2096	1,2-dipalmitoyl-GPC (16:0/16:0)	Lipid	Phosphatidylcholine (PC)	19130	LC/MS Pos Late	100000657	2365	734.569	452110	63-89-8		HMDB00564	0.9284	1.0428	1	1.2476	1.3265	1.5418	0.7544	0.7558	0.7039	0.8332	0.9469	0.9733	1.1321	1.19	1.1596
2217	1,2-dipalmitoyl-GPE (16:0/16:0)*	Lipid	Phosphatidylethanolamine (PE)	57341	LC/MS Pos Late	100009204	2498	692.523	445468			HMDB08923	0.7923	1.06	0.9545	1.2091	1.4109	1.5977	0.8091	0.7267	0.6154	0.8791	0.9966	1	1.2086	1.1732	1.2474
2587	1-(1-enyl-palmitoyl)-2-arachidonoyl-GPE (P-16:0/20:4)*	Lipid	Plasmalogen	52673	LC/MS Pos Late	100009002	2270	724.528				HMDB11352	1.0023	1	1.0094	1.244	1.1707	1.4141	0.8148	0.8035	0.8348	0.791	0.9154	0.9577	1.0797	1.0763	0.9883
2584	1-(1-enyl-palmitoyl)-2-linoleoyl-GPE (P-16:0/18:2)*	Lipid	Plasmalogen	52677	LC/MS Pos Late	100009069	2351	700.528				HMDB11343	0.9446	1.1774	0.8942	1.3495	1.5028	1.6643	0.804	0.8366	0.8501	0.8379	0.972	1.0059	1.0996	1.0832	1
2583	1-(1-enyl-palmitoyl)-2-oleoyl-GPE (P-16:0/18:1)*	Lipid	Plasmalogen	52477	LC/MS Pos Late	100009005	2600	702.543				HMDB11342	0.9612	1.0633	1	1.3443	1.423	1.4616	0.7881	0.8169	0.8907	0.8099	0.951	0.9715	1.0585	1.0558	1.0695
2600	1-(1-enyl-stearoyl)-2-arachidonoyl-GPE (P-18:0/20:4)*	Lipid	Plasmalogen	52475	LC/MS Pos Late	100008999	2511	752.559	9547058			HMDB05779	0.9294	1.0203	1	1.2442	1.2919	1.484	0.8205	0.8328	0.8355	0.8202	0.955	0.9949	1.0041	1.1034	1.0225
2591	1-(1-enyl-stearoyl)-2-oleoyl-GPE (P-18:0/18:1)	Lipid	Plasmalogen	52614	LC/MS Pos Late	100008919	2950	730.574		144371-68-6		HMDB11375	0.8585	1.186	0.9595	1.38	1.3375	1.5333	0.886	0.7899	0.8529	0.8338	0.8844	1	1.1002	1.0748	1.1356
2474	1-arachidonoyl-GPE (20:4n6)*	Lipid	Lysophospholipid	35186	LC/MS Neg	100001571	5874	500.278	42607465			HMDB11517	1.0347	0.3954	0.7259	1.3087	1.3516	1.0104	0.4757	1.0987	1.1873	0.5741	1	1.0409	0.8264	0.8265	0.7449
2514	1-arachidonoyl-GPI* (20:4)*	Lipid	Lysophospholipid	34214	LC/MS Neg	100001654	5482	619.289				HMDB61690	1.1875	0.7335	0.7938	0.879	1.3538	1.3275	0.6283	0.8986	0.7869	1	1.3669	1.2821	1.2827	1.3327	0.7805
351	1-carboxyethylisoleucine	Amino Acid	Leucine, Isoleucine and Valine Metabolism	62558	LC/MS Neg	100020427	2628	202.108					1.0041	1.2703	0.8035	1.0633	1.9598	1.8603	0.6143	0.6143	0.6143	0.6143	0.6143	0.6143	0.9176	0.9959	0.7129
139	1-carboxyethylphenylalanine	Amino Acid	Phenylalanine Metabolism	62566	LC/MS Neg	100020419	2844	236.093					0.9362	1.1599	0.9672	1.5141	1.6921	1.8273	0.659	0.6603	0.659	0.7613	0.8434	0.7948	1.2124	1.2081	1.0328
157	1-carboxyethyltyrosine	Amino Acid	Tyrosine Metabolism	62564	LC/MS Neg	100020421	1846	252.088					0.8007	0.8007	0.8007	1.0319	1.463	0.9681	0.8007	0.8007	0.8007	0.8007	0.8007	0.8007	0.8007	0.8007	0.8007
374	1-carboxyethylvaline	Amino Acid	Leucine, Isoleucine and Valine Metabolism	62562	LC/MS Neg	100020423	2008	188.093					1	1.3823	1.0657	1.7439	2.238	1.966	0.479	0.5652	0.4814	0.725	0.737	0.6104	1.2209	1.343	0.9257
2441	1-lignoceroyl-GPC (24:0)	Lipid	Lysophospholipid	49617	LC/MS Pos Late	100002873	1907	608.465		325171-59-3		HMDB10405	0.7647	0.4732	1	1.7606	1.2146	1.9506	0.4732	0.4732	0.4732	0.7735	0.9755	0.4732	1.0096	1.231	0.8878
2258	1-linoleoyl-2-arachidonoyl-GPE (18:2/20:4)*	Lipid	Phosphatidylethanolamine (PE)	53189	LC/MS Pos Late	100009222	2030	764.523				HMDB09102	1	1.0477	1.2043	1.4042	1.4631	1.688	0.6486	0.6358	0.5965	0.8397	0.8092	0.8763	1.1913	1.1993	0.8488
86	1-methyl-4-imidazoleacetate	Amino Acid	Histidine Metabolism	32350	LC/MS Pos Early	100001208	2064	141.066	75810	2625-49-2	C05828	HMDB02820	0.4165	1.3383	1.1422	1.3385	0.9198	1.7212	0.4165	1.0802	0.4165	0.4165	0.9076	0.4165	0.8551	0.5224	0.4165
87	1-methyl-5-imidazoleacetate	Amino Acid	Histidine Metabolism	62946	LC/MS Pos Early	100002910	1989	141.066	6451814	4200-48-0		HMDB04988	0.8935	1.1707	1.1901	1.3677	1.658	1.957	0.3657	1	0.7252	0.6613	0.7614	0.8294	1.3324	1.4119	0.9123
68	1-methylhistidine	Amino Acid	Histidine Metabolism	30460	LC/MS Pos Early	100001051	2755	170.092	92105	332-80-9	C01152	HMDB00001	0.7883	0.776	0.8846	1.8573	1.3846	1.7382	0.8877	1.3279	1	0.5342	0.6559	0.5169	1.0116	1.0733	1.1025
2084	1-myristoyl-2-arachidonoyl-GPC (14:0/20:4)*	Lipid	Phosphatidylcholine (PC)	53195	LC/MS Pos Late	100009139	1914	754.538				HMDB07883	0.9247	1.0449	0.9608	1.3149	1.4568	1.6345	0.7289	0.7639	0.7284	0.8134	0.9535	1	1.0812	1.1971	1.0383
2080	1-myristoyl-2-palmitoyl-GPC (14:0/16:0)	Lipid	Phosphatidylcholine (PC)	19258	LC/MS Pos Late	100000672	2147	706.538	129657	69525-80-0		HMDB07869	0.9304	1.038	0.9704	1.2976	1.3129	1.4781	0.7358	0.7499	0.7546	0.8458	0.9516	1	1.1019	1.1512	1.0949
2252	1-oleoyl-2-arachidonoyl-GPE (18:1/20:4)*	Lipid	Phosphatidylethanolamine (PE)	55041	LC/MS Pos Late	100009219	2200	766.538				HMDB09069	0.9077	1.0276	1	1.2019	1.3006	1.4193	0.8078	0.8127	0.8185	0.8307	0.9324	0.9338	1.0191	1.0932	1.0577
2361	1-oleoyl-2-arachidonoyl-GPI (18:1/20:4)*	Lipid	Phosphatidylinositol (PI)	54994	LC/MS Pos Late	100010951	2568	902.575					0.8362	0.8536	1.0704	1.3793	1.027	1.1787	0.7538	0.7482	0.6778	0.6548	0.8796	1	1.3026	1.2436	1.03
2173	1-oleoyl-2-docosahexaenoyl-GPC (18:1/22:6)*	Lipid	Phosphatidylcholine (PC)	52697	LC/MS Pos Late	100009130	2011	832.585				HMDB08123	0.9508	1.0357	0.9363	1.2873	1.3578	1.5702	0.7593	0.7511	0.7664	0.8147	0.9853	1	1.046	1.0884	1.0115
2255	1-oleoyl-2-docosahexaenoyl-GPE (18:1/22:6)*	Lipid	Phosphatidylethanolamine (PE)	53209	LC/MS Pos Late	100009220	2119	790.538					0.9466	1.048	1	1.3111	1.3663	1.5141	0.7897	0.8064	0.7777	0.8387	0.9425	0.9993	1.0993	1.1501	1.1186
2163	1-oleoyl-2-linoleoyl-GPC (18:1/18:2)*	Lipid	Phosphatidylcholine (PC)	52453	LC/MS Pos Late	100008981	2165	784.585					0.8981	1.0194	1	1.2532	1.3563	1.4405	0.7504	0.773	0.7564	0.8112	0.864	0.9477	1.0225	1.1149	1.0656
2249	1-oleoyl-2-linoleoyl-GPE (18:1/18:2)*	Lipid	Phosphatidylethanolamine (PE)	52687	LC/MS Pos Late	100009078	2270	742.538	9546753			HMDB05349	0.9872	1	1.0153	1.2959	1.3527	1.5537	0.8313	0.8256	0.8621	0.884	0.984	0.9792	1.0771	1.0779	1.1095
2408	1-oleoyl-GPC (18:1)	Lipid	Lysophospholipid	48258	LC/MS Pos Late	100001272	1540	522.355	16081932	19420-56-5		HMDB02815	0.9751	1	1.0356	1.3037	1.3253	1.6016	0.6465	0.6692	0.745	0.8787	0.9648	0.9665	1.1841	1.0462	1.0505
2460	1-oleoyl-GPE (18:1)	Lipid	Lysophospholipid	35628	LC/MS Pos Late	100001569	1554	480.308	9547071	89576-29-4		HMDB11506	0.9396	1.0084	0.9367	1.2977	1.4135	1.5906	0.667	0.7236	0.7938	0.8421	0.9685	1	1.112	1.1515	1.066
2499	1-oleoyl-GPG (18:1)*	Lipid	Lysophospholipid	45968	LC/MS Polar	100005716	825	509.288					0.8689	0.9777	1.0789	1.3334	1.5078	1.8861	0.6128	0.7162	0.7307	0.7355	1.2953	1.0606	1	1.1951	0.9633
2507	1-oleoyl-GPI (18:1)	Lipid	Lysophospholipid	36602	LC/MS Neg	100001777	5599	597.304					1.2183	0.5816	0.7836	1.308	1.3791	1.0661	0.4751	0.9223	1.047	0.7737	1.1277	1.0875	1	0.9533	0.7542
2490	1-oleoyl-GPS (18:1)	Lipid	Lysophospholipid	19260	LC/MS Neg	100000630	5607	522.284	9547099	326589-90-6		HMDB61694	1.1095	0.5857	0.8024	1.5605	1.9767	0.7932	0.5857	0.5857	1.1304	0.7221	0.5857	1.0053	0.7808	1	0.5857
2637	1-oleoylglycerol (18:1)	Lipid	Monoacylglycerol	21184	LC/MS Neg	100000924	6650	281.249	5283468	111-03-5		HMDB11567	0.9707	0.7416	1.3215	0.7193	0.6426	1.1127	0.7488	1.3607	0.957	1.2466	1.1206	0.9922	1.0078	1.0673	0.6426
2399	1-palmitoleoyl-GPC* (16:1)*	Lipid	Lysophospholipid	47117	LC/MS Neg	100001511	5794	568.326	24779461			HMDB10383	1.2239	0.5948	0.8195	1.4546	1.2382	1.2742	0.432	1	0.9505	0.7487	0.9694	1.0631	1.0831	1.076	0.8727
2114	1-palmitoyl-2-arachidonoyl-GPC (16:0/20:4n6)	Lipid	Phosphatidylcholine (PC)	52462	LC/MS Pos Late	100008914	2091	782.569	10747814	35418-58-7		HMDB07982	0.8861	1	0.9576	1.251	1.2962	1.4773	0.8577	0.913	0.8769	0.8239	0.9245	1.0228	1.0185	1.1112	1.0191
2226	1-palmitoyl-2-arachidonoyl-GPE (16:0/20:4)*	Lipid	Phosphatidylethanolamine (PE)	52464	LC/MS Pos Late	100008990	2198	740.523	9546800			HMDB05323	0.9384	1.0462	1	1.2229	1.2831	1.4355	0.8301	0.8555	0.8505	0.8603	0.9784	0.9926	1.0219	1.0948	1.0435
2341	1-palmitoyl-2-arachidonoyl-GPI (16:0/20:4)*	Lipid	Phosphatidylinositol (PI)	52467	LC/MS Pos Late	100008993	2567	876.56				HMDB09789	0.9255	0.9006	0.941	1.3845	1.1501	1.4726	0.7522	0.9924	0.7468	0.9967	1	1.1753	1.0706	1.1539	1.2621
2110	1-palmitoyl-2-dihomo-linolenoyl-GPC (16:0/20:3n3 or 6)*	Lipid	Phosphatidylcholine (PC)	52454	LC/MS Pos Late	100008985	2199	784.585					0.8569	1.0583	0.9919	1.3613	1.3401	1.7535	0.7781	0.7568	0.7731	0.7893	1.0321	0.9892	1.018	1.1874	1
2120	1-palmitoyl-2-docosahexaenoyl-GPC (16:0/22:6)	Lipid	Phosphatidylcholine (PC)	52610	LC/MS Pos Late	100008915	2023	806.569	6441886	59403-54-2		HMDB07991	0.91	1.0551	0.982	1.261	1.3819	1.5768	0.7761	0.8055	0.8367	0.8061	0.9335	1.0211	1.0343	1.1125	1
2228	1-palmitoyl-2-docosahexaenoyl-GPE (16:0/22:6)*	Lipid	Phosphatidylethanolamine (PE)	52465	LC/MS Pos Late	100008991	2119	764.523	9546799			HMDB05324	0.9426	1.0489	0.9971	1.2956	1.2444	1.4775	0.79	0.8663	0.8214	0.8473	0.8729	1	1.132	1.1128	1.05
2103	1-palmitoyl-2-linoleoyl-GPC (16:0/18:2)	Lipid	Phosphatidylcholine (PC)	42446	LC/MS Pos Late	1537	2160	758.569	5287971	40811-94-7		HMDB07973	0.9338	1.0526	0.9813	1.2879	1.3217	1.4911	0.7207	0.7507	0.7684	0.8371	0.9494	1	1.0618	1.1207	1.0637
2223	1-palmitoyl-2-linoleoyl-GPE (16:0/18:2)	Lipid	Phosphatidylethanolamine (PE)	42449	LC/MS Pos Late	100001870	2275	716.523	9546747			HMDB05322	0.94	1.048	1	1.3259	1.3282	1.5762	0.7606	0.7613	0.7923	0.8697	0.9762	0.9664	1.0636	1.1382	1.0677
2100	1-palmitoyl-2-oleoyl-GPC (16:0/18:1)	Lipid	Phosphatidylcholine (PC)	52461	LC/MS Pos Late	1539	2358	760.585	6436017	26853-31-6;26853-31-6		HMDB07972	0.9035	1	0.9605	1.1598	1.2122	1.4007	0.8222	0.8261	0.8128	0.8672	0.9713	1.034	1.042	1.0772	1.0448
2221	1-palmitoyl-2-oleoyl-GPE (16:0/18:1)	Lipid	Phosphatidylethanolamine (PE)	19263	LC/MS Pos Late	1526	2509	718.538	5283496	26662-94-2		HMDB05320	0.9245	1	0.9611	1.18	1.2598	1.4482	0.8093	0.8046	0.8281	0.8766	0.9665	1.006	1.056	1.0774	1.0335
2323	1-palmitoyl-2-oleoyl-GPG (16:0/18:1)	Lipid	Phosphatidylglycerol (PG)	52448	LC/MS Pos Late	100000641	3206	766.559	5283509				0.871	1.014	1.0161	1.2499	1.2473	1.4223	0.7991	0.8159	0.8334	0.8819	0.9055	0.9616	1.0765	1.1441	1
2337	1-palmitoyl-2-oleoyl-GPI (16:0/18:1)*	Lipid	Phosphatidylinositol (PI)	52669	LC/MS Pos Late	100009066	3140	854.575				HMDB09783	0.9226	1	1.0358	1.117	1.2992	1.4376	0.7669	0.839	0.7685	0.8678	0.9099	0.8959	1.1959	1.1636	1.075
2303	1-palmitoyl-2-oleoyl-GPS (16:0/18:1)	Lipid	Phosphatidylserine (PS)	19261	LC/MS Pos Late	1531	2660	762.528	5283499	40290-44-6	C13880	HMDB12357	0.9189	1.0441	1	1.2633	1.3127	1.5158	0.7143	0.758	0.7831	0.7521	0.8804	0.8606	1.087	1.1695	1.0424
2097	1-palmitoyl-2-palmitoleoyl-GPC (16:0/16:1)*	Lipid	Phosphatidylcholine (PC)	52470	LC/MS Pos Late	100008984	2160	732.554					0.909	1.0232	0.9529	1.2402	1.2785	1.424	0.7581	0.7834	0.7941	0.839	0.9463	1	1.0357	1.0917	1.044
2098	1-palmitoyl-2-stearoyl-GPC (16:0/18:0)	Lipid	Phosphatidylcholine (PC)	52616	LC/MS Pos Late	100008921	2653	762.601		59403-51-9		HMDB07970	0.9305	1.0648	1.0024	1.6488	1.6537	1.6091	0.5827	0.5989	0.5911	0.715	0.7387	0.8109	1.1887	1.3348	1
2220	1-palmitoyl-2-stearoyl-GPE (16:0/18:0)*	Lipid	Phosphatidylethanolamine (PE)	57388	LC/MS Pos Late	100009205	2850	720.554	5326793			HMDB08925	0.7687	0.9556	1.0444	1.1903	1.5758	1.544	0.5663	0.6866	0.6764	0.8725	0.8666	0.5663	1.3837	1.3474	1.1527
2397	1-palmitoyl-GPC (16:0)	Lipid	Lysophospholipid	33955	LC/MS Pos Late	100001263	1525	496.34	86554	17364-16-8		HMDB10382	0.9588	1.0122	1	1.4033	1.4213	1.5346	0.6912	0.7948	0.7357	0.7469	0.8807	0.9338	1.1231	1.0502	1.0532
2451	1-palmitoyl-GPE (16:0)	Lipid	Lysophospholipid	35631	LC/MS Pos Late	100001567	1544	454.293	9547069	53862-35-4		HMDB11503	1	1.1748	0.982	1.6375	1.7298	1.9011	0.7567	0.8133	0.8462	0.7828	0.8743	0.9368	1.1224	1.2573	1.1317
2495	1-palmitoyl-GPG (16:0)*	Lipid	Lysophospholipid	45970	LC/MS Neg	100005717	5570	483.273	3300276				1.1075	0.552	0.552	0.9446	1.456	1.0996	0.552	1.0035	1.0877	0.6174	0.8654	1	1.0477	0.76	0.7305
2502	1-palmitoyl-GPI* (16:0)	Lipid	Lysophospholipid	35305	LC/MS Neg	100001655	5564	571.289				HMDB61695	1.2416	0.6773	0.7641	1.5476	1.5576	1.3207	0.4946	1.0847	1.1302	0.6705	1	1.0268	0.9187	0.8677	0.8274
2148	1-stearoyl-2-arachidonoyl-GPC (18:0/20:4)	Lipid	Phosphatidylcholine (PC)	42450	LC/MS Pos Late	100001869	2300	810.601	16219824	35418-59-8		HMDB08048	0.9438	1.017	1	1.2411	1.249	1.5007	0.9132	0.9486	0.9396	0.8318	0.958	1.0516	1.046	1.1087	0.9829
2243	1-stearoyl-2-arachidonoyl-GPE (18:0/20:4)	Lipid	Phosphatidylethanolamine (PE)	52447	LC/MS Pos Late	100008977	2424	768.554	5289133			HMDB09003	0.9398	1.0244	1	1.2167	1.2644	1.4055	0.8599	0.8515	0.8596	0.8283	0.9393	0.9983	1.0772	1.0732	1.0269
2356	1-stearoyl-2-arachidonoyl-GPI (18:0/20:4)	Lipid	Phosphatidylinositol (PI)	52449	LC/MS Pos Late	100000616	3000	904.591		383907-33-3		HMDB09815	0.9572	1.0401	1	1.2284	1.131	1.4729	0.7937	0.847	0.8127	0.8792	0.9873	0.9742	1.1193	1.2058	1.0166
2312	1-stearoyl-2-arachidonoyl-GPS (18:0/20:4)	Lipid	Phosphatidylserine (PS)	52235	LC/MS Pos Late	100001872	2565	812.544				HMDB12383	0.9265	1.0759	1.1579	0.9621	1.208	1.4957	0.8594	0.8457	1	0.8263	0.9689	0.9221	1.2131	1.3815	1.1303
2154	1-stearoyl-2-docosahexaenoyl-GPC (18:0/22:6)	Lipid	Phosphatidylcholine (PC)	52611	LC/MS Pos Late	100008916	2197	834.601		59403-52-0		HMDB08057	0.9219	1.0754	0.9759	1.3989	1.3385	1.6905	0.9467	0.8909	0.9617	0.9019	0.9617	1.0717	1.0543	1.1584	1
2247	1-stearoyl-2-docosahexaenoyl-GPE (18:0/22:6)*	Lipid	Phosphatidylethanolamine (PE)	52466	LC/MS Pos Late	100008992	2317	792.554	9546798			HMDB05334	0.9405	1.031	0.9858	1.2589	1.2585	1.4751	0.7789	0.798	0.8056	0.824	0.9021	1	1.0459	1.1028	1.0385
2137	1-stearoyl-2-oleoyl-GPC (18:0/18:1)	Lipid	Phosphatidylcholine (PC)	52438	LC/MS Pos Late	100008904	2644	788.616		56421-10-4		HMDB08038	0.9988	1.1766	1.081	1.6723	1.7338	1.7284	0.6934	0.7155	0.6996	0.8669	0.8723	0.9617	1.2656	1.4524	1
2235	1-stearoyl-2-oleoyl-GPE (18:0/18:1)	Lipid	Phosphatidylethanolamine (PE)	42448	LC/MS Pos Late	100001856	2858	746.569				HMDB08993	0.9197	1.0264	1	1.2457	1.3009	1.3791	0.8248	0.8282	0.8459	0.8799	0.9682	1.017	1.0424	1.1197	0.9972
2344	1-stearoyl-2-oleoyl-GPI (18:0/18:1)*	Lipid	Phosphatidylinositol (PI)	52726	LC/MS Pos Late	100009181	3711	882.607					0.9375	0.9442	1	1.0995	1.3224	1.4212	0.8171	0.7975	0.76	0.9278	0.9793	1.0455	1.1349	1.1445	1.0501
2309	1-stearoyl-2-oleoyl-GPS (18:0/18:1)	Lipid	Phosphatidylserine (PS)	19265	LC/MS Pos Late	100000639	3000	790.559	9547087			HMDB10163	0.9517	1.0727	1	1.3501	1.3422	1.4258	0.7807	0.7821	0.7929	0.7919	0.8932	0.8949	1.1497	1.1864	1.057
2406	1-stearoyl-GPC (18:0)	Lipid	Lysophospholipid	33961	LC/MS Pos Late	100001271	1606	524.371	497299	19420-57-6		HMDB10384	1	0.9816	0.9828	1.3214	1.3906	1.5998	0.7982	0.8879	0.8837	0.8075	0.8686	1.0017	1.1051	1.0954	1.1451
2458	1-stearoyl-GPE (18:0)	Lipid	Lysophospholipid	42398	LC/MS Pos Late	100001461	1626	482.324	9547068	69747-55-3		HMDB11130	0.9243	1.0707	1	1.4603	1.5284	1.7197	0.6946	0.7966	0.8348	0.7731	0.9288	0.9883	1.0418	1.1013	1.0729
2505	1-stearoyl-GPI (18:0)	Lipid	Lysophospholipid	19324	LC/MS Neg	100000656	5794	599.32		796963-93-4		HMDB61696	1.154	0.5623	0.8145	1.3943	1.5411	1.4424	0.558	1.0422	1.0917	0.6699	1	0.9669	1.0363	0.924	0.8808
2489	1-stearoyl-GPS (18:0)*	Lipid	Lysophospholipid	45966	LC/MS Neg	100004327	5800	524.299	9547101				1.2695	0.7124	0.889	1.9129	1.9184	1.3969	0.4076	1.0086	1	0.6168	0.7904	0.7243	1.472	1.3094	0.9267
1420	10-heptadecenoate (17:1n7)	Lipid	Long Chain Monounsaturated Fatty Acid	33971	LC/MS Neg	100001278	5555	267.233	5312435	29743-97-3		HMDB60038	1.3241	0.7895	0.8816	1.4425	2.45	1.3011	0.8145	1.1661	1.3232	0.8423	0.9611	1	0.9862	1.0141	0.8078
1428	10-nonadecenoate (19:1n9)	Lipid	Long Chain Monounsaturated Fatty Acid	33972	LC/MS Neg	100001277	5780	295.264	5312513	73033-09-7		HMDB13622	1.4056	0.8552	1.0027	1.4706	1.4733	1.3511	0.6505	1.296	0.7695	1	0.9652	0.9955	1.0729	0.9486	0.7976
1849	13-HODE + 9-HODE	Lipid	Fatty Acid, Monohydroxy	37752	LC/MS Neg	100002196	5275	295.228					2.8814	1.4605	0.49	0.49	2.1407	1.4841	1.9021	0.49	0.8379	0.49	0.8777	0.8536	0.5792	0.6991	1.1223
3996	2'-deoxycytidine	Nucleotide	Pyrimidine Metabolism, Cytidine containing	15949	LC/MS Pos Early	100000125	2193	228.098	13711	951-77-9	C00881	HMDB00014	1.0474	1.2284	1.2857	1.7534	2.0457	2.1763	0.5375	0.6542	0.5153	0.829	1.1994	1	0.7907	0.9185	0.887
3994	dCMP	Nucleotide	Pyrimidine Metabolism, Cytidine containing	533	LC/MS Pos Early	298	975	308.064	13945	1032-65-1	C00239	HMDB01202	0.8633	0.83	1.0805	2.0558	1.1498	1.0713	0.83	0.83	0.83	0.83	0.83	0.83	0.9287	0.83	0.8689
3997	2'-O-methylcytidine	Nucleotide	Pyrimidine Metabolism, Cytidine containing	57554	LC/MS Pos Early	100010895	2411	258.108	150971	2140-72-9			1	1.0001	0.8339	2.0283	1.6004	1.8054	0.6848	0.8279	0.5955	0.3054	0.2973	0.1986	1.276	1.5524	1.3828
382	2,3-dihydroxy-2-methylbutyrate	Amino Acid	Leucine, Isoleucine and Valine Metabolism	57547	LC/MS Polar	100010869	1318	133.051	301941	14868-24-7		HMDB29576	1.0494	1.1709	1.0246	1.3977	1.4619	2.3616	0.4847	0.5033	0.7014	0.7268	0.7149	0.4847	0.9363	1.3175	0.9754
1548	2-hydroxyglutarate	Lipid	Fatty Acid, Dicarboxylate	37253	LC/MS Pos Early	100002070	958	131.034	43	40951-21-1	C02630	HMDB0059655	0.9532	1	1.3378	1.4109	0.9613	1.5473	0.6022	0.9032	0.7727	0.8771	1.0563	0.7539	1.2327	1.1636	1.2303
355	2-methylbutyrylcarnitine (C5)	Amino Acid	Leucine, Isoleucine and Valine Metabolism	45095	LC/MS Pos Early	100001509	3050	246.17	6426901	31023-25-3		HMDB00378	0.9108	1.6254	1.1015	1.708	1.4501	2.0781	0.8845	1	0.9328	0.6251	0.6746	0.7728	1.0127	0.9894	1.1299
4078	2-O-methylascorbic acid	Cofactors and Vitamins	Ascorbate and Aldarate Metabolism	63990	LC/MS Polar	100003258	1512	189.041	99779	17860-87-6			1.0497	1.1703	1	1.6273	1.8853	1.9696	0.7163	0.7788	0.8461	0.6761	0.766	0.918	1.0332	1.1044	0.9228
2652	2-oleoylglycerol (18:1)	Lipid	Monoacylglycerol	21232	LC/MS Neg	100000943	6500	281.249	5319879	3443-84-3		HMDB11537	0.3143	0.3143	1.027	0.3143	0.3143	0.3143	0.9269	1.06	1.0856	0.3143	0.973	1.4932	0.3143	0.3143	0.7297
440	2-oxoarginine*	Amino Acid	Urea cycle; Arginine and Proline Metabolism	55072	LC/MS Pos Early	100002784	1760	174.087	558	3715-10-04	C03771	HMDB04225	0.6909	0.6909	0.6909	0.9447	1.3463	1.3069	1.0553	0.6909	0.6909	0.6909	0.6909	0.6909	0.6909	0.7078	0.6909
2400	2-palmitoleoyl-GPC* (16:1)*	Lipid	Lysophospholipid	35819	LC/MS Pos Late	100001561	1425	494.324				HMDB10383	0.9076	1.0609	0.9431	1.1728	1.162	1.2813	0.6342	0.6687	0.431	0.8112	1	0.9588	1.0126	1.0114	1.0171
2398	2-palmitoyl-GPC* (16:0)*	Lipid	Lysophospholipid	35253	LC/MS Pos Late	100001562	1505	496.34	15061532			HMDB61702	0.5276	0.982	0.9235	1.3903	1.3849	1.3222	0.5276	0.5708	0.6749	0.7745	1.0683	1.019	0.7976	1.018	1.0556
2459	2-stearoyl-GPE (18:0)*	Lipid	Lysophospholipid	41220	LC/MS Neg	100003901	6350	480.31				HMDB11129	1.1037	0.5164	0.9	1.516	1.5704	1.3505	0.4115	1	1.195	0.7956	0.9903	0.9023	1.1401	1.0354	0.6141
171	3-(4-hydroxyphenyl)lactate (HPLA)	Amino Acid	Tyrosine Metabolism	32197	LC/MS Neg	240	1379	181.051	9378	6482-98-0	C03672	HMDB00755	0.9794	1.2818	1.0409	1.4033	1.7901	1.9575	0.9245	0.9811	0.9153	0.6139	0.76	0.7583	1.0467	1.0981	1
438	3-amino-2-piperidone	Amino Acid	Urea cycle; Arginine and Proline Metabolism	62853	LC/MS Pos Early	100020361	2065	115.087	5200225	1892-22-4		HMDB00323	0.7782	0.7782	0.9203	1.0797	0.7782	1.2652	0.7782	0.7782	0.7782	0.7782	0.7782	0.7782	0.7782	0.7782	0.7782
4013	3-aminoisobutyrate	Nucleotide	Pyrimidine Metabolism, Thymine containing	1566	LC/MS Pos Early	1114	2190	104.071	64956	10569-72-9;214139-20-5	C05145	HMDB03911	0.4255	0.885	0.5781	1.7008	0.6805	1.2814	0.8787	1.0883	1.2776	0.5694	1.7241	0.3042	1	2.3433	1.3607
4449	3-formylindole	Xenobiotics	Food Component/Plant	62863	LC/MS Pos Early	100020219	2736	146.06	10256	487-89-8	C08493	HMDB29737	0.8348	0.7587	1.3793	1.0687	1.3134	1.2214	0.9121	0.7587	0.7587	0.7587	0.7587	0.876	1.1746	0.9313	0.7587
2946	3-hydroxy-3-methylglutarate	Lipid	Mevalonate Metabolism	531	LC/MS Polar	112	2850	161.046	1662	503-49-1	C03761	HMDB00355	1	1.1409	1.1894	1.5046	1.6694	1.955	0.7382	0.843	0.739	0.6409	0.7812	0.693	1.0045	1.0814	0.918
1817	3-hydroxydecanoate	Lipid	Fatty Acid, Monohydroxy	22053	LC/MS Neg	100000997	4634.7	187.134	26612	5561-87-5		HMDB02203	1	1.2002	1.1311	1.444	1.4787	1.6532	0.9257	0.9365	0.8186	0.6608	0.8381	1.1244	0.7295	0.9519	1.0923
1814	3-hydroxyhexanoate	Lipid	Fatty Acid, Monohydroxy	53230	LC/MS Polar	100006367	1082	131.071	151492	10191-24-9			0.9977	0.9047	0.9858	2.3127	1.2874	1.5282	0.7391	1.3511	0.7391	0.7391	0.7391	0.7391	0.795	1.0023	0.7391
1820	3-hydroxylaurate	Lipid	Fatty Acid, Monohydroxy	32457	LC/MS Neg	100001112	5175	215.165	94216	53941-38-1		HMDB00387	1	1.3358	1.0105	1.4967	1.2997	1.2307	0.8393	0.7451	0.7572	0.8852	0.9741	0.8047	1.061	1.0937	0.9722
1815	3-hydroxyoctanoate	Lipid	Fatty Acid, Monohydroxy	22001	LC/MS Neg	100000773	3446	159.103	26613	88930-08-9		HMDB01954	0.8158	0.9246	0.9684	1.1457	1.3795	1.5991	0.8158	0.8158	0.8158	0.8158	0.8158	0.8158	0.8158	1	0.8158
376	3-methyl-2-oxobutyrate	Amino Acid	Leucine, Isoleucine and Valine Metabolism	44526	LC/MS Polar	100000936	911	115.04	49	3715-29-5	C00141	HMDB00019	1.0252	1.1735	1.105	1.7827	1.8475	2.3667	0.6598	0.6329	0.7186	0.687	0.8348	0.8225	0.8287	1.0047	1
352	3-methyl-2-oxovalerate	Amino Acid	Leucine, Isoleucine and Valine Metabolism	15676	LC/MS Neg	100000036	2064.2	129.056	47	1460-34-0;51829-07-3	C00671	HMDB03736	1.0483	1.3803	1.1448	1.6433	2.0355	2.2774	0.7727	0.759	0.7399	0.9588	0.9958	0.917	1	1.1342	0.9769
69	3-methylhistidine	Amino Acid	Histidine Metabolism	15677	LC/MS Pos Early	100000042	2670	170.092	64969	368-16-1	C01152	HMDB00479	1.0793	2.3401	1.1344	1.7711	2.7756	2.5486	0.9436	0.7365	0.776	0.6251	0.7063	0.7575	1	1.2917	0.7384
1146	3-phosphoglycerate	Carbohydrate	Glycolysis, Gluconeogenesis, and Pyruvate Metabolism	1414	LC/MS Neg	132	583	184.986	724	80731-10-8	C00597	HMDB00807	1	1.1948	0.9991	1.508	1.7685	1.5703	0.9377	0.8887	0.9368	0.8418	0.8441	0.7752	1.131	1.1082	1.0232
3974	3-ureidopropionate	Nucleotide	Pyrimidine Metabolism, Uracil containing	3155	LC/MS Pos Early	1053	875	133.061	111	462-88-4	C02642	HMDB00026	0.8428	1.3669	1.2967	1.4198	1.4269	1.5665	1.0161	0.9522	0.8408	0.7379	0.8664	0.711	1	0.9711	1.137
2986	4-cholesten-3-one	Lipid	Sterol	38125	LC/MS Pos Late	100002227	2520	385.346	91477	601-57-0	C00599	HMDB00921	0.5609	1.5861	0.5609	1.1779	0.5609	1.0435	0.5609	0.5609	0.5609	0.5609	0.5609	0.5609	0.5609	0.8835	0.9565
509	4-guanidinobutanoate	Amino Acid	Guanidino and Acetamido Metabolism	15681	LC/MS Pos Early	100000096	2320	146.092	500	463-003;463-00-3	C01035	HMDB03464	0.7552	0.7552	0.7552	0.9835	1.0165	0.898	0.7552	0.7552	0.7552	2.9706	0.7552	0.7552	0.7552	0.7552	1.3314
534	4-hydroxy-nonenal-glutathione	Amino Acid	Glutathione Metabolism	48487	LC/MS Neg	100006240	3319.2	462.192		99927-70-5			1	1.2004	0.8112	0.9433	0.9686	1.0676	0.8909	0.9986	0.9302	0.9559	1.2084	1.061	1.1938	1.1405	1.0364
91	4-imidazoleacetate	Amino Acid	Histidine Metabolism	32349	LC/MS Pos Early	100001207	2055	127.05	96215	645-65-8	C02835	HMDB02024	1	1.3134	0.9896	1.3663	1.4384	1.991	0.6633	0.7963	0.9414	0.7349	0.7123	0.6876	1.27	1.4996	1.4359
305	4-methyl-2-oxopentanoate	Amino Acid	Leucine, Isoleucine and Valine Metabolism	22116	LC/MS Neg	100000551	2170	129.056	70	816-66-0	C00233	HMDB00695	1.0808	1.915	1.2457	1.7532	2.2082	2.2478	0.9049	0.7247	0.801	1.0121	0.8565	0.9944	0.8102	1	0.8457
129	5-aminovalerate	Amino Acid	Lysine Metabolism	18319	LC/MS Pos Early	100000454	2220	118.086	138	660-88-8	C00431	HMDB03355	0.8456	3.0941	3.3201	1.5005	1.7446	2.3146	3.1325	0.8272	0.9156	0.5352	0.6951	0.5985	1	1.0119	0.8504
1399	5-dodecenoate (12:1n7)	Lipid	Medium Chain Fatty Acid	33968	LC/MS Neg	100001232	5224	197.155	5312378	2430-94-6		HMDB00529	1.4221	2.2069	1.0108	2.0762	2.1749	1.328	0.8864	1	1.1566	0.6088	0.9298	0.9663	0.7175	0.7806	0.9228
3989	5-methylcytidine	Nucleotide	Pyrimidine Metabolism, Cytidine containing	22119	LC/MS Pos Early	100000763	2227	258.108	92918	2140-61-6		HMDB00982	0.9208	1.0126	1	1.8474	1.9967	1.8993	0.5979	0.8082	0.6277	0.2544	0.2544	0.2544	1.2274	1.2036	0.814
4114	5-methyltetrahydrofolate (5MeTHF)	Cofactors and Vitamins	Folate Metabolism	18330	LC/MS Neg	1244	1820	458.179	146	68703-91-3;68792-52-9	C00440	HMDB01396	1	1.501	1.1312	1.5878	1.9665	1.9812	0.4728	0.5956	0.5439	0.4714	0.4876	0.5516	1.0544	1.14	0.88
502	5-methylthioadenosine (MTA)	Amino Acid	Polyamine Metabolism	1419	LC/MS Pos Early	212	2752	298.097	439176	2457-80-9	C00170	HMDB01173	1	1.1561	1.1113	1.5212	1.52	1.763	0.61	0.7357	0.6621	0.6683	0.7839	0.7564	1.0365	1.073	0.9564
3960	5-methyluridine (ribothymidine)	Nucleotide	Pyrimidine Metabolism, Uracil containing	35136	LC/MS Neg	100001446	1778.1	257.078	445408	1463-10-1		HMDB00884	0.9012	1.2831	1	1.4644	1.6774	1.4085	0.8269	0.8269	0.8269	0.8269	0.8269	0.8269	0.8583	0.9698	0.8269
525	5-oxoproline	Amino Acid	Glutathione Metabolism	1494	LC/MS Neg	1021	738.5	128.035	7405	98-79-3	C01879	HMDB00267	0.904	1.152	0.9752	1.399	1.7886	2.5927	0.802	0.8565	0.8528	0.6526	1.1964	1.1119	0.9525	1	1.4044
126	6-oxopiperidine-2-carboxylate	Amino Acid	Lysine Metabolism	43231	LC/MS Pos Early	100004499	1432	144.065	3014237	34622-39-4		HMDB61705	1.0355	1.0041	1.1532	1.1101	1.3643	1.7042	0.1722	0.3829	0.3388	0.4886	0.1722	0.1722	0.902	0.9959	0.1722
1155	6-phosphogluconate	Carbohydrate	Pentose Phosphate Pathway	15442	LC/MS Neg	100000341	583.9	275.017	91493	921-62-0;53411-70-4	C00345	HMDB01316	0.9803	1.1342	1.0206	1.4679	1.571	1.6103	0.6487	0.5933	0.6073	0.841	0.8218	0.8358	1.1661	1.2247	1
3007	7-hydroxycholesterol (alpha or beta)	Lipid	Sterol	47890	LC/MS Pos Late	100005999	1930	367.336	107722			HMDB06119	0.9658	0.8456	1	1.364	1.2349	1.8373	0.568	0.6334	0.6035	0.8746	0.8599	1.0027	1.2502	1.346	1.1835
3923	7-methylguanine	Nucleotide	Purine Metabolism, Guanine containing	35114	LC/MS Pos Early	100001456	2175	166.072	11361	578-76-7	C02242	HMDB00897	0.73	0.7071	1.0181	1.4884	1.4105	1.8278	0.7073	0.9819	0.5338	0.408	0.4225	0.408	1.3655	1.2395	1.1451
1699	acetylcarnitine (C2)	Lipid	Fatty Acid Metabolism (Acyl Carnitine, Short Chain)	32198	LC/MS Pos Early	100000802	2282	204.123	1	5080-50-2	C02571	HMDB00201	1.0457	1.1838	1.0568	1.4956	1.6275	1.8183	0.8333	0.8596	0.83	0.677	0.8287	0.7904	1	1.1388	0.9284
1367	acetylphosphate	Energy	Oxidative Phosphorylation	15488	LC/MS Polar	1211	4013.9	138.98	186	94249-01-1	C00227	HMDB01494	0.8944	1.1194	1	1.3494	1.409	1.6721	0.7205	0.6904	0.7059	0.7616	0.7655	0.6751	1.0305	1.1922	1.0688
1344	aconitate [cis or trans]	Energy	TCA Cycle	46173	LC/MS Neg	100001359	580	173.009					1	1.3925	1.1045	1.0183	1.4365	1.3251	0.773	0.8075	0.8496	0.9432	1.0614	1.1797	0.812	0.9618	0.8023
3884	adenine	Nucleotide	Purine Metabolism, Adenine containing	554	LC/MS Pos Early	880	2221	136.062	190	73-24-5	C00147	HMDB00034	0.8888	1.1627	1.099	1.324	1.2932	1.4097	0.6542	0.9556	0.7077	0.6253	0.8233	0.7552	1.0305	1.049	1
3883	adenosine	Nucleotide	Purine Metabolism, Adenine containing	555	LC/MS Pos Early	798	2169	268.104	60961	58-61-7	C00212	HMDB00050	0.8649	1	1.1682	1.5408	1.7161	2.06	0.5519	0.7836	0.5952	0.7391	0.8361	0.7997	1.0623	1.3314	1.1633
3878	2'-AMP	Nucleotide	Purine Metabolism, Adenine containing	36815	LC/MS Neg	100001694	1497.7	346.056	94136	130-49-4	C00946	HMDB11617	0.9454	1.1283	0.8822	1.2594	1.4598	1.4569	0.9375	1.0225	1	0.9115	1.0918	1.1279	0.6783	0.6337	0.5551
3875	ADP	Nucleotide	Purine Metabolism, Adenine containing	3108	LC/MS Neg	208	680	426.022	6022	20398-34-9	C00008	HMDB01341	0.7934	0.9964	1.0036	1.063	1.25	1.9127	0.9519	0.7939	0.9104	0.7934	0.7934	0.7934	0.7934	0.7934	1.3574
3876	AMP	Nucleotide	Purine Metabolism, Adenine containing	32342	LC/MS Pos Early	209	1013	348.07	6083	149022-20-8	C00020	HMDB00045	0.7974	1.0614	1.2297	2.2834	2.1131	2.8766	0.2403	0.2759	0.2855	0.5473	0.4459	0.5656	1.0789	1.456	1
3853	AICA ribonucleotide	Nucleotide	Purine Metabolism, (Hypo)Xanthine/Inosine containing	38325	LC/MS Pos Early	216	797	339.07	65110	3031-94-5	C04677	HMDB01517	0.4619	0.4662	0.4464	1.3633	1.1461	1.7241	0.7963	0.9622	1.0378	0.4464	0.4464	0.4464	0.8685	1.3112	1.0388
28	alanine	Amino Acid	Alanine and Aspartate Metabolism	1126	LC/MS Pos Early	811	1700	90.055	5950	56-41-7	C00041	HMDB00161	0.9896	1.0819	1.0624	1.4997	1.4074	1.554	0.5622	0.6509	0.5986	0.7348	0.816	0.767	1.0703	1.1156	1
3870	allantoin	Nucleotide	Purine Metabolism, (Hypo)Xanthine/Inosine containing	1107	LC/MS Polar	1002	1672	157.037	204	97-59-6	C02350	HMDB00462	0.9884	1.1758	1.1532	1.6616	2.0448	2.1005	0.8379	0.8396	0.6901	0.7143	0.9453	0.866	1.1114	1.1377	1
44	alpha-ketoglutaramate*	Amino Acid	Glutamate Metabolism	62101	LC/MS Polar	100002397	1916	144.03	48	18465-19-5			0.6701	1.0039	1.1346	1.389	1.4086	2.2935	0.5508	0.5106	0.5106	0.5308	1.0095	0.6508	0.9961	0.8139	1.0821
1348	alpha-ketoglutarate	Energy	TCA Cycle	528	LC/MS Polar	93	2700	145.014	51	305-72-6;328-50-7;22202-68-2	C00026	HMDB00208	0.9947	1.2513	1.205	1.6065	1.9097	2.2851	0.7348	0.8371	0.7264	0.8054	1	0.8427	1.0257	1.0981	0.9122
1186	arabitol/xylitol	Carbohydrate	Pentose Metabolism	48885	LC/MS Polar	100006430	1932.4	151.061					0.0805	0.0805	0.0805	0.0805	0.0805	0.0805	0.0805	0.6565	0.5707	0.0805	0.0805	0.0805	1.5682	1.6277	1.3435
1192	arabonate/xylonate	Carbohydrate	Pentose Metabolism	48255	LC/MS Polar	100006115	2700	165.041					0.6436	0.6436	0.6436	0.7123	0.6436	0.6436	0.6436	0.6436	0.6436	0.6436	1.488	1.2877	0.6436	0.6436	0.6436
1408	arachidate (20:0)	Lipid	Long Chain Saturated Fatty Acid	1118	LC/MS Neg	893	6240	311.296	10467	506-30-9	C06425	HMDB02212	0.8989	0.6265	0.8314	1	0.9383	1.2444	0.9758	1.2465	1.2185	0.9084	1.2111	0.9053	1.12	1.1331	1.3205
1461	arachidonate (20:4n6)	Lipid	Long Chain Polyunsaturated Fatty Acid (n3 and n6)	1110	LC/MS Neg	229	5535	303.233	444899	506-32-1	C00219	HMDB01043	1.1532	0.8106	0.8005	1.578	1.2979	1.4504	0.7929	1.2636	1.3431	0.7383	0.9669	1	0.9625	1.009	0.7899
432	arginine	Amino Acid	Urea cycle; Arginine and Proline Metabolism	1638	LC/MS Pos Early	231	2825	175.119	232	1119-34-2	C00062	HMDB00517	1	1.1528	1.068	1.5996	1.5504	1.7789	0.9145	0.9886	0.9237	0.7408	0.914	0.8545	1.0109	1.0978	0.9363
433	argininosuccinate	Amino Acid	Urea cycle; Arginine and Proline Metabolism	15497	LC/MS Pos Early	232	2745	291.13	16950	156637-58-0	C03406	HMDB00052	1	0.8534	1.2246	3.1688	2.8298	3.6872	0.8613	0.9689	0.7961	0.6858	0.9726	0.7516	1.278	1.3452	1.168
39	asparagine	Amino Acid	Alanine and Aspartate Metabolism	512	LC/MS Pos Early	917	1225	133.061	6267	70-47-3	C00152	HMDB00168	0.9353	1.0273	0.9851	1.2902	1.2575	1.3528	1.0603	1.145	1.1054	0.7425	0.7574	0.7613	0.941	1	0.8077
35	aspartate	Amino Acid	Alanine and Aspartate Metabolism	443	LC/MS Pos Early	234	1165	134.045	5960	56-84-8	C00049	HMDB00191	0.9379	1.0518	1	1.6127	1.5213	1.8378	0.7198	0.825	0.7828	0.6256	0.7526	0.6712	1.0392	1.0639	1.0629
1564	azelate (C9-DC)	Lipid	Fatty Acid, Dicarboxylate	18362	LC/MS Polar	2029	2520	187.098	2266	123-99-9	C08261	HMDB00784	0.902	0.7887	0.701	0.6993	1.0235	1.1411	0.7853	0.8004	0.9311	1.0331	1.6972	1.5984	1	1.2525	1.0039
2869	behenoyl dihydrosphingomyelin (d18:0/22:0)*	Lipid	Dihydrosphingomyelins	57331	LC/MS Pos Late	100009026	3150	789.684				HMDB12091	0.8985	1	1.0273	1.3001	1.3668	1.4807	0.8539	0.8964	0.9068	0.7508	0.8595	0.8994	1.0514	1.2013	1.053
2875	behenoyl sphingomyelin (d18:1/22:0)*	Lipid	Sphingomyelins	48492	LC/MS Pos Late	100006294	3083	787.669				HMDB12103	0.9792	1.0449	1	1.3859	1.4369	1.5324	0.7835	0.8265	0.8533	0.8169	0.9416	0.939	1.0865	1.1605	1.0472
4195	benzoate	Xenobiotics	Benzoate Metabolism	15778	LC/MS Neg	100000008	1750	121.029	243	65-85-0	C00180	HMDB01870	0.8821	1.2536	1	0.893	0.906	1.2246	1.1259	0.9119	0.9111	0.976	1.0428	1.9734	1.2285	0.9442	1.4676
3975	beta-alanine	Nucleotide	Pyrimidine Metabolism, Uracil containing	55	LC/MS Pos Early	244	1905	90.055	239	56-41-7;107-95-9	C00099	HMDB00056	0.8575	1.0243	1.3433	1.8506	1.5476	1.9549	0.5962	0.7529	0.5689	0.869	1	0.8868	0.9496	2.0744	1.2192
54	beta-citrylglutamate	Amino Acid	Glutamate Metabolism	54923	LC/MS Neg	100003271	530	320.062	72715786	73590-26-8	C20775		1	1.4209	1.0653	1.4758	1.6896	1.8018	0.7921	0.8843	0.8052	0.6622	0.8124	0.8058	1.0353	1.0457	0.8929
325	beta-hydroxyisovalerate	Amino Acid	Leucine, Isoleucine and Valine Metabolism	12129	LC/MS Polar	1442	1149.8	117.056	69362	625-08-1		HMDB00754	1.1294	1.0159	0.6359	0.9303	1	1.8654	1.0145	0.835	0.9241	0.6359	0.717	0.6359	0.8604	1.1055	1.4623
6	betaine	Amino Acid	Glycine, Serine and Threonine Metabolism	3141	LC/MS Pos Early	799	1064	118.086	247	107-43-7	C00719	HMDB00043	0.8823	1	0.9367	1.4083	1.3877	1.6477	0.748	0.7944	1.0594	0.7179	0.7675	0.7353	1.0371	1.0911	1.0015
1653	butyrylcarnitine (C4)	Lipid	Fatty Acid Metabolism (also BCAA Metabolism)	32412	LC/MS Pos Early	100001054	2860	232.154	439829	25576-40-3	C02862	HMDB02013	0.9447	1.0867	1.0217	1.632	1.6027	1.9828	0.6332	0.725	0.6708	0.7837	0.8963	0.8618	1.1382	1.2508	1
1772	carnitine	Lipid	Carnitine Metabolism	15500	LC/MS Pos Early	100000007	1978	162.113	10917	461-05-2	C00318	HMDB00062	0.9084	1	1.0355	1.3601	1.32	1.5118	0.889	0.8821	0.7976	0.7419	0.823	0.7399	1.0686	1.1356	1.0201
2821	ceramide (d16:1/24:1, d18:1/22:1)*	Lipid	Ceramides	57437	LC/MS Pos Late	100015727	3850	620.598					0.9712	0.3968	0.3968	2.0606	0.3968	0.3968	0.3968	0.3968	0.3968	0.3968	0.8302	1.0824	1	1.6009	0.3968
2817	ceramide (d18:1/14:0, d16:1/16:0)*	Lipid	Ceramides	57432	LC/MS Pos Late	100015735	2477	510.488					1	1.1038	1.0178	1.2897	1.439	1.5197	0.7296	0.8208	0.7618	0.775	0.9204	0.9581	1.0019	1.0294	0.9384
2820	ceramide (d18:1/20:0, d16:1/22:0, d20:1/18:0)*	Lipid	Ceramides	57440	LC/MS Pos Late	100015755	3920	594.582					1.0811	0.9802	0.9585	1.194	1.0501	1.3338	0.3166	0.3166	0.5751	0.4624	0.733	1.0198	1.1545	1.1427	0.8003
2822	ceramide (d18:2/24:1, d18:1/24:2)*	Lipid	Ceramides	57443	LC/MS Pos Late	100015744	3858	646.613					0.8071	1.0994	1.059	1.4645	1.3555	1.587	0.6972	0.8218	0.9033	0.6638	0.9295	0.9456	1.0284	1.1968	1
2961	cholesterol	Lipid	Sterol	63	LC/MS Pos Late	266	2707	369.352	11025495	57-88-5	C00187	HMDB00067	1	1.1249	0.9931	1.4065	1.3911	1.7055	0.8032	0.8537	0.8317	0.8331	0.971	0.9765	1.1017	1.1907	1.0928
2051	choline	Lipid	Phospholipid Metabolism	15506	LC/MS Pos Early	1256	1961	104.107	305	67-48-1	C00114	HMDB00097	1	1.0681	0.9894	1.3891	1.325	1.489	0.8548	0.8599	0.8473	0.83	0.9181	0.8353	1.2329	1.2182	1.2072
2052	phosphocholine	Lipid	Phospholipid Metabolism	34396	LC/MS Pos Early	267	700	184.073	1014	72556-74-2	C00588	HMDB01565	1	1.1045	1.0469	1.3502	1.3475	1.5219	0.8014	0.8136	0.7902	0.8133	0.8866	0.8983	1.0012	1.0618	0.9591
1342	citrate	Energy	TCA Cycle	1564	LC/MS Neg	1124	582	191.02	311	77-92-9	C00158	HMDB00094	1.0647	1.3034	1.0482	0.9233	1.1613	1.1329	0.811	0.8227	0.7897	1	0.9891	1.025	0.8591	1.0515	0.7728
4069	CoA	Cofactors and Vitamins	Pantothenate and CoA Metabolism	46322	LC/MS Neg	270	1448	382.55	317	85-61-0;18439-24-2	C00010	HMDB01423	0.796	1.2867	0.8529	1.4021	1.7941	0.4143	0.4143	0.4143	0.4143	0.4143	0.4143	0.4143	0.9854	1.0146	0.4143
476	creatine	Amino Acid	Creatine Metabolism	27718	LC/MS Pos Early	1221	1947	132.077	586	57-00-1	C00300	HMDB00064	0.9873	1.0798	1.1214	1.5218	1.4163	1.6524	0.7182	0.8665	0.7789	0.7094	0.8378	0.7759	1.0711	1.1457	1
478	creatine phosphate	Amino Acid	Creatine Metabolism	33951	LC/MS Polar	100000112	3831	210.029	9548602	922-32-7	C02305	HMDB01511	0.7207	0.6358	0.5919	0.5919	0.5919	0.5919	1.1539	0.7192	0.8699	1.4053	1.5898	1.0436	1.3015	0.9564	1.113
477	creatinine	Amino Acid	Creatine Metabolism	513	LC/MS Pos Early	275	2055	114.066	588	60-27-5	C00791	HMDB00562	0.9681	1.0837	1.05	1.4512	1.605	1.7912	0.6998	0.8006	0.6827	0.747	0.8661	0.7843	1.0429	1.1207	1
406	cystathionine	Amino Acid	Methionine, Cysteine, SAM and Taurine Metabolism	15705	LC/MS Pos Early	310	2270	223.075	439258	535-34-2	C02291	HMDB00099	0.9784	1.1004	1.072	1.5284	1.6793	1.7601	0.672	0.7369	0.7062	0.6536	0.8035	0.7744	1.0395	1.1165	1
408	cysteine	Amino Acid	Methionine, Cysteine, SAM and Taurine Metabolism	1868	LC/MS Pos Early	800	1475	122.027	5862	52-90-4;56-89-3	C00097	HMDB00574	1.0259	1.105	1.0146	1.5955	1.456	1.6368	0.8434	0.9496	0.9154	0.6719	0.6914	0.6334	1	1.0544	0.9186
519	cysteine-glutathione disulfide	Amino Acid	Glutathione Metabolism	35159	LC/MS Pos Early	100001437	2465	427.095	4247235	13081-14-6		HMDB00656	0.9228	1	0.9228	0.9228	1.6173	0.9228	0.9228	0.9228	0.9228	0.9228	0.9228	0.9228	0.9228	0.9228	0.9228
522	cysteinylglycine	Amino Acid	Glutathione Metabolism	35637	LC/MS Pos Early	278	2132	179.048	439498	19246-18-5	C01419	HMDB00078	0.9998	1.2827	1.0676	1.8022	1.8155	2.4524	0.6679	0.7283	0.7019	0.5391	0.8198	0.8189	1	1.2151	1.026
3986	cytidine	Nucleotide	Pyrimidine Metabolism, Cytidine containing	514	LC/MS Pos Early	827	2124	244.093	6175	65-46-3	C00475	HMDB00089	0.9345	1.092	0.9758	1.2602	1.2216	1.3596	0.9135	1.0201	1	0.6493	0.9057	0.7484	1.0073	1.0174	0.9315
2053	CDP-choline	Lipid	Phospholipid Metabolism	34418	LC/MS Pos Early	1220	725	489.115	13804	33818-15-4	C00307	HMDB01413	0.8495	1.1261	1	1.7505	1.5568	1.7473	0.5491	0.6131	0.5625	0.2501	0.3854	0.4149	1.111	1.0833	1.0768
3982	CMP	Nucleotide	Pyrimidine Metabolism, Cytidine containing	2372	LC/MS Pos Early	282	835	324.059	6131	63-37-6	C00055	HMDB00095	0.8689	1.0164	1.0204	1.4138	1.3681	1.5853	0.4089	0.4469	0.4276	0.5316	0.6501	0.5755	1.0419	1.1582	1
3981	cytidine diphosphate	Nucleotide	Pyrimidine Metabolism, Cytidine containing	2841	LC/MS Neg	280	580	402.011	6132	34393-59-4	C00112	HMDB01546	1.1008	0.7914	1.0005	1.0649	1.0903	0.8754	0.7588	0.7588	0.7588	0.7588	0.7588	0.7588	1	0.9353	0.7588
2058	CDP-ethanolamine	Lipid	Phospholipid Metabolism	34410	LC/MS Pos Early	100001407	707	447.068	123727	72842-05-8	C00570	HMDB01564	0.843	1.1232	1.0724	1.8904	1.8612	2.075	0.6441	0.805	0.7172	0.5753	0.3294	0.369	1	1.2288	1.1567
3987	cytosine	Nucleotide	Pyrimidine Metabolism, Cytidine containing	573	LC/MS Pos Early	881	2060	112.05	597	71-30-7	C00380	HMDB00630	1.069	1.1136	1	0.9511	1.0096	1.167	1.2251	1.2361	1.1923	0.9469	0.9945	0.8226	0.9134	0.9967	0.952
1771	deoxycarnitine	Lipid	Carnitine Metabolism	36747	LC/MS Pos Early	100001662	2052	146.118	134	6249-56-5	C01181	HMDB01161	0.9307	1.1145	1.0378	1.7457	1.5724	1.939	0.7708	0.8649	0.7513	0.6682	0.7791	0.737	1.0443	1.192	1
3222	deoxycholate	Lipid	Secondary Bile Acid Metabolism	1114	LC/MS Neg	302	5294	391.285	222528	83-44-3	C04483	HMDB00626	0.8604	1.1708	0.991	1.6732	1.8566	1.8439	0.2931	0.3774	0.352	0.8555	0.8778	1	1.2313	1.3824	1.0847
1458	dihomolinoleate (20:2n6)	Lipid	Long Chain Polyunsaturated Fatty Acid (n3 and n6)	17805	LC/MS Neg	1231	5730	307.264	6439848	2091-39-6	C16525	HMDB05060	1.6022	0.415	1	1.9535	1.7414	1.1165	0.771	0.9045	1.736	0.8217	0.5995	0.6206	1.233	1.1634	0.5752
1460	dihomolinolenate (20:3n3 or 3n6)	Lipid	Long Chain Polyunsaturated Fatty Acid (n3 and n6)	35718	LC/MS Neg	100001739	5596	305.249	5280581	17046-59-2	C03242	HMDB02925	1.3798	0.6445	0.7998	1.8879	1.7648	1.8513	0.7962	1.627	1.8151	0.6651	1	0.9988	1.0586	0.9626	0.901
1141	dihydroxyacetone phosphate (DHAP)	Carbohydrate	Glycolysis, Gluconeogenesis, and Pyruvate Metabolism	15522	LC/MS Pos Early	309	539	171.005	668	102783-56-2	C00111	HMDB01473	0.8715	1	1.0736	1.1925	1.1056	1.4835	0.7372	0.6902	0.8824	0.8656	0.9355	0.7936	1.1315	1.0462	1.0104
447	dimethylarginine (ADMA + SDMA)	Amino Acid	Urea cycle; Arginine and Proline Metabolism	36808	LC/MS Pos Early	100001810	2850	203.15	123831	102783-24-4	C03626	HMDB01539	1	1.1461	1.0465	1.69	1.6916	1.8963	0.8537	0.851	0.8694	0.6854	0.8383	0.6968	1.0248	1.1006	0.9213
5	dimethylglycine	Amino Acid	Glycine, Serine and Threonine Metabolism	5086	LC/MS Pos Early	806	1104	104.071	673	1118-68-9	C01026	HMDB00092	1.0747	0.7391	0.8802	1.3439	1.181	1.5676	0.5819	1.2879	0.836	1.2665	0.7745	0.692	1	0.6504	1.1234
1465	docosadienoate (22:2n6)	Lipid	Long Chain Polyunsaturated Fatty Acid (n3 and n6)	32415	LC/MS Neg	100001182	6034	335.296	5282807	7370-49-2	C16533	HMDB61714	1	0.6263	0.8651	1.495	1.2913	1.5602	0.2819	1.2823	1.3715	0.7259	0.9606	0.9607	1.0615	1.0922	0.7008
1451	docosahexaenoate (DHA; 22:6n3)	Lipid	Long Chain Polyunsaturated Fatty Acid (n3 and n6)	44675	LC/MS Neg	100000665	5525	327.233	445580	6217-54-5	C06429	HMDB02183	1.232	0.7541	0.8129	1.8564	1.5189	1.5953	0.7856	1.278	1.4432	0.7264	0.858	1	0.979	1.0473	0.717
1450	docosapentaenoate (DPA; 22:5n3)	Lipid	Long Chain Polyunsaturated Fatty Acid (n3 and n6)	32504	LC/MS Neg	100001181	5571	329.249	6441454	2234-74-4	C16513	HMDB06528	1.3718	0.3818	0.9111	1.7561	1.8254	1.341	0.4872	1.2373	1.6678	0.8026	0.9114	1.1106	1	0.9185	0.9133
1464	docosapentaenoate (n6 DPA; 22:5n6)	Lipid	Long Chain Polyunsaturated Fatty Acid (n3 and n6)	37478	LC/MS Neg	100001580	5624.5	329.249	6441454	25182-74-5	C16513	HMDB01976	1.0495	0.5372	1.0591	2.5423	2.0667	2.2723	0.5372	1.2941	1.4097	0.6548	0.6996	0.78	0.9505	0.8664	0.6073
2938	eicosanoylsphingosine (d20:1)*	Lipid	Sphingosines	57597	LC/MS Pos Late	100015870	1443	328.321					0.9012	1.088	1.036	1.291	1.3818	1.5743	0.8035	0.9855	0.9012	0.8082	0.8867	1	1.0353	1.1525	0.9798
1448	eicosapentaenoate (EPA; 20:5n3)	Lipid	Long Chain Polyunsaturated Fatty Acid (n3 and n6)	18467	LC/MS Neg	2050	5450	301.217	446284	10-2005-9;10417-94-4	C06428	HMDB01999	0.8953	0.9834	1.0435	1.1236	1.113	1.1776	0.9472	1.0854	1.0726	0.9111	1	1.0077	0.9868	0.8879	0.8711
1431	eicosenoate (20:1n9 or 1n11)	Lipid	Long Chain Monounsaturated Fatty Acid	33587	LC/MS Neg	100001335	5950	309.28	5282768		C16526	HMDB02231	1.2585	0.6387	0.8724	1.4407	1.3682	1.4031	0.6758	1.1965	1.2752	0.8438	0.9211	0.9591	1	1.0509	0.7689
1435	erucate (22:1n9)	Lipid	Long Chain Monounsaturated Fatty Acid	1552	LC/MS Neg	1087	6355.6	337.311	5281116	112-86-7	C08316	HMDB02068	1.2192	0.6584	0.9142	1.1295	0.8909	1.6988	0.8219	1.1343	1.303	0.8442	1	0.7424	1.1177	1.0568	0.9255
1334	erythronate*	Carbohydrate	Aminosugar Metabolism	42420	LC/MS Polar	100001320	2186	135.03	2781043	88759-55-1		HMDB00613	0.8461	1.024	1.2395	1.6833	1.7131	2.0405	0.6617	0.869	0.7379	0.6107	0.9044	0.7739	1.078	1.1318	1
363	ethylmalonate	Amino Acid	Leucine, Isoleucine and Valine Metabolism	15765	LC/MS Polar	2054	2785	131.035	11756	601-75-2		HMDB00622	0.9778	1.1785	1.0956	1.6526	1.67	1.9192	0.6061	0.6735	0.6385	0.6748	0.7772	0.7412	1	1.0831	1.1144
4060	FAD	Cofactors and Vitamins	Riboflavin Metabolism	2134	LC/MS Neg	327	2425	784.15	643975	146-14-5;84366-81-4	C00016	HMDB01248	0.9295	1.3406	1	1.5114	1.6987	1.7332	0.907	0.9895	0.8867	0.7029	0.8626	0.9221	1.1835	1.2606	1.0246
1252	fructose	Carbohydrate	Fructose, Mannose and Galactose Metabolism	577	LC/MS Polar	878	2065	179.056	5984	57-48-7	C00095	HMDB00660	0.7819	1.1982	1.0976	2.0629	1.3924	2.0393	0.7529	0.7881	0.8086	0.9775	1.4064	0.8865	1	1.2715	0.6506
1139	Isobar: hexose diphosphates	Carbohydrate	Glycolysis, Gluconeogenesis, and Pyruvate Metabolism	46896	LC/MS Neg	100002180	551	338.989					1.0336	1.2042	0.9602	1.3713	1.4877	1.1355	0.9225	1	0.8856	1.0026	0.8925	0.8345	1.0014	0.9603	0.7406
1136	fructose 6-phosphate	Carbohydrate	Glycolysis, Gluconeogenesis, and Pyruvate Metabolism	12021	LC/MS Polar	1232	4261	259.022	69507	103213-47-4	C05345	HMDB00124	0.244	0.8817	1	0.5013	0.6694	1.781	0.3977	0.4662	0.3426	1.6815	1.7379	2.1639	1.356	1.4772	1.5193
114	fructosyllysine	Amino Acid	Lysine Metabolism	46227	LC/MS Pos Early	100005373	2784	309.166	123708	21291-40-7			1.0525	0.9611	0.6335	1.9635	1.9199	2.0217	0.4287	0.4287	0.4287	1.4292	0.8637	0.4308	1	1.1581	0.8437
1352	fumarate	Energy	TCA Cycle	1643	LC/MS Polar	330	3084	115.004	444972	100-17-8	C00122	HMDB00134	1	1.1723	1.0758	1.5295	1.6572	1.8823	0.5631	0.6288	0.6584	0.6255	0.703	0.6292	1.0189	0.9854	1.0287
1269	galactose 1-phosphate	Carbohydrate	Fructose, Mannose and Galactose Metabolism	15706	LC/MS Polar	100000300	4552	259.022	123912	19046-60-7	C00446	HMDB00645	0.3968	0.5055	0.6035	0.9978	1.2136	1.8059	0.3968	0.3968	0.3968	0.3968	0.3968	0.3968	1.0229	1.0022	0.3968
582	gamma-glutamyl-alpha-lysine	Peptide	Gamma-glutamyl Amino Acid	55015	LC/MS Pos Early	100010901	2784	276.155	65254				0.9656	1.1167	1	1.9941	1.6829	2.4944	0.783	0.7167	0.8944	0.9702	1.2027	1.1304	0.8549	1.5978	0.8422
583	gamma-glutamyl-epsilon-lysine	Peptide	Gamma-glutamyl Amino Acid	33934	LC/MS Pos Early	100001262	2725	276.155	7015685	17105-15-6		HMDB03869	0.9414	1.1042	1	1.6525	1.4571	1.9803	0.5372	0.76	0.8019	0.841	0.8012	0.6988	1.0057	1.3495	1.0831
575	gamma-glutamylcysteine	Peptide	Gamma-glutamyl Amino Acid	1778	LC/MS Pos Early	1036	2118	251.07	842	636-58-8	C00669	HMDB01049	1	1.2676	1.2559	2.0212	2.2037	2.3237	0.142	0.142	0.142	0.142	0.3015	0.142	0.9396	0.9884	0.8017
576	gamma-glutamylglutamate	Peptide	Gamma-glutamyl Amino Acid	36738	LC/MS Pos Early	331	1775	277.103	92865	1116-22-9	C05282	HMDB11737	1.1298	1.2075	1.2404	1.8154	1.8239	2.1994	0.7985	0.7308	0.8856	0.7303	0.7763	0.733	1.0504	1	0.9222
577	gamma-glutamylglutamine	Peptide	Gamma-glutamyl Amino Acid	2730	LC/MS Pos Early	1140	1430	276.119	150914	10148-81-9	C05283	HMDB11738	1	1.0123	0.9546	1.6495	1.7465	2.0794	0.4449	0.6101	0.459	0.7591	0.8974	0.8499	1.1183	1.1614	1.1512
580	gamma-glutamylisoleucine*	Peptide	Gamma-glutamyl Amino Acid	34456	LC/MS Pos Early	100001485	2940	261.144	14253342			HMDB11170	0.9637	1	0.6163	2.033	1.5986	2.5966	0.5208	0.5208	0.5208	0.5208	0.5645	0.5208	1.0162	1.1862	0.8113
586	gamma-glutamylthreonine	Peptide	Gamma-glutamyl Amino Acid	33364	LC/MS Pos Early	100001314	1750	249.108	76078708	5652-48-2		HMDB29159	0.997	1.2861	1.2604	2.1896	2.0358	2.4959	0.3852	0.3518	0.3358	1	0.8974	0.6536	1.0983	1.1078	0.7934
589	gamma-glutamylvaline	Peptide	Gamma-glutamyl Amino Acid	43829	LC/MS Pos Early	100001126	2700	247.129	7015683	2746-34-1		HMDB11172	0.8486	1.0651	1	2.4448	1.7377	2.3211	0.3837	0.3837	0.3837	0.3837	0.8313	0.8618	0.9263	1.6884	0.3837
4469	gluconate	Xenobiotics	Food Component/Plant	587	LC/MS Polar	338	2922	195.051	10690	527-07-1	C00257	HMDB00625	0.7363	0.8082	1.1803	1.5993	2.1682	3.1059	0.9448	1.0895	0.7367	0.6382	1.1175	0.7092	0.9551	1.2681	1
1132	glucose	Carbohydrate	Glycolysis, Gluconeogenesis, and Pyruvate Metabolism	20488	LC/MS Polar	572	2342	179.056	5793	50-99-7	C00031	HMDB00122	0.8833	0.8909	0.9167	1.2383	1.1847	1.4544	1	1.5266	1.0384	0.7032	0.9815	0.8665	1.0097	1.2058	0.9482
1133	glucose 6-phosphate	Carbohydrate	Glycolysis, Gluconeogenesis, and Pyruvate Metabolism	31260	LC/MS Polar	291	4537	259.022	5958	103192-55-8	C00668	HMDB01401	1.0154	0.6711	0.783	1.8031	1.9388	2.3172	0.4774	0.4774	0.4774	0.4774	0.5584	0.4774	0.9846	0.4774	1.1293
1310	glucuronate	Carbohydrate	Aminosugar Metabolism	15443	LC/MS Polar	100000257	3233.3	193.035	444791	207300-70-7	C00191	HMDB00127	0.966	1.2001	1.1267	1.5451	1.5955	1.7832	0.5936	0.7768	0.6831	0.6027	0.8216	0.8009	1	1.0545	1.0529
42	glutamate	Amino Acid	Glutamate Metabolism	57	LC/MS Pos Early	561	1500	148.06	611	56-86-0	C00025	HMDB00148	1.0307	1.1369	1.0651	1.4	1.3836	1.633	0.6131	0.6435	0.6424	0.7152	0.7786	0.783	1	1.0566	0.947
51	glutamate, gamma-methyl ester	Amino Acid	Glutamate Metabolism	33487	LC/MS Pos Early	100001103	2170	162.076	68662	1499-55-4;1499-55-4		HMDB61715	0.66	1.4751	0.8121	1.508	1	2.5504	0.5457	0.5457	0.5457	0.5457	0.5994	0.5457	1.001	0.9638	1.1002
43	glutamine	Amino Acid	Glutamate Metabolism	53	LC/MS Pos Early	563	1291	147.076	5961	56-85-9	C00064	HMDB00641	0.9237	1.0619	1.0089	1.6336	1.6153	1.9154	0.5159	0.5853	0.5456	0.6897	0.789	0.7378	1.0785	1.1579	1
1544	glutarate (C5-DC)	Lipid	Fatty Acid, Dicarboxylate	396	LC/MS Polar	339	2900	131.035	743	110-94-1	C00489	HMDB00661	0.6993	1.1798	0.8211	1.246	1.3736	1.4892	0.7819	0.8529	1.4276	0.8232	1.0307	0.6462	0.9379	1	1.0189
513	glutathione, oxidized (GSSG)	Amino Acid	Glutathione Metabolism	27727	LC/MS Pos Early	448	2667	613.159	65359	103239-24-3	C00127	HMDB03337	0.9382	1.0899	1.0274	1.2888	1.2075	1.2951	0.8491	0.9741	0.9209	0.8598	0.9144	0.9871	1.0617	1.1234	1
512	glutathione, reduced (GSH)	Amino Acid	Glutathione Metabolism	2127	LC/MS Pos Early	496	2000	308.091	124886	70-18-8	C00051	HMDB00125	1	1.0611	1.1931	1.8149	1.7785	1.923	0.7655	0.8394	0.8014	0.6082	0.7469	0.684	0.9966	1.059	1.1046
1152	glycerate	Carbohydrate	Glycolysis, Gluconeogenesis, and Pyruvate Metabolism	1572	LC/MS Polar	1052	2070.4	105.019	752	600-19-1	C00258	HMDB00139	0.7904	0.9996	1.0385	1.6361	1.435	1.7651	0.7455	1.0097	0.9495	0.4784	0.763	0.5825	1.0873	1.1138	1
2623	glycerol	Lipid	Glycerolipid Metabolism	15122	LC/MS Neg	1254	758	91.0401	753	56-81-5	C00116	HMDB00131	0.8878	0.745	1.0506	1.5706	1.4902	1.485	1	0.923	1.0063	1.1228	0.6071	0.7854	0.9527	1.1316	0.8721
2624	glycerol 3-phosphate	Lipid	Glycerolipid Metabolism	43847	LC/MS Pos Early	100000258	580	173.021	754	29849-82-9	C00093	HMDB00126	1.173	1.3288	1.0375	1.9252	2.0798	1.7941	0.6026	0.6244	0.6361	0.5396	0.5032	0.528	1.0953	0.9312	1
2059	glycerophosphoethanolamine	Lipid	Phospholipid Metabolism	37455	LC/MS Polar	100001620	3075	214.049	123874	33049-08-0	C01233	HMDB00114	0.8728	1.0254	1.064	1.4021	1.6143	1.9485	0.7177	0.7735	0.7485	0.7131	0.8512	0.7803	1.0421	1.1477	1
2629	glycerophosphoglycerol	Lipid	Glycerolipid Metabolism	48857	LC/MS Polar	100001619	2430	245.043	439964		C03274		0.8919	1	1.072	1.3698	1.5517	2.0312	0.6695	0.7513	0.8024	0.6959	0.8748	0.7468	1.0731	1.1223	1.0328
2061	glycerophosphoinositol*	Lipid	Phospholipid Metabolism	47155	LC/MS Polar	100001621	3850	333.059	167572	16824-65-0			0.8849	1	1.0124	1.2978	1.2919	1.3918	0.6439	0.7527	0.6811	0.7486	1.015	0.8942	1.0235	1.0436	0.9665
2055	glycerophosphorylcholine (GPC)	Lipid	Phospholipid Metabolism	15990	LC/MS Pos Early	100000269	672	258.11	71920	28319-77-9	C00670	HMDB00086	0.9371	1.0315	1	1.2728	1.2976	1.4275	0.7661	0.7914	0.7722	0.783	0.9016	0.8855	1.0917	1.1296	1.0105
2060	glycerophosphoserine*	Lipid	Phospholipid Metabolism	57404	LC/MS Pos Early	100015666	577	260.053	3081457				0.9017	1.075	0.7471	1.6046	1.7422	1.6339	0.5938	0.5938	0.5938	0.5938	0.5938	0.6922	1	0.9683	1.2078
1	glycine	Amino Acid	Glycine, Serine and Threonine Metabolism	58	LC/MS Pos Early	340	1375	76.0393	750	56-40-6	C00037	HMDB00123	0.9951	1.1242	1.0375	1.6174	1.5808	1.892	0.9673	1	1.0292	0.66	0.7646	0.7562	0.9874	1.0508	0.9263
2847	glycosyl ceramide (d18:1/20:0, d16:1/22:0)*	Lipid	Hexosylceramides (HCER)	57595	LC/MS Pos Late	100015882	3414	756.635					0.9632	0.593	0.593	1.1333	1.8689	1.9496	0.593	0.593	0.593	0.6637	0.593	0.6475	0.6184	1.2924	1.0368
2832	glycosyl-N-nervonoyl-sphingosine (d18:1/24:1)*	Lipid	Hexosylceramides (HCER)	57369	LC/MS Pos Late	100001878	3990	810.682					0.9515	1.0425	0.9575	1.2945	1.4121	0.1862	0.1862	0.1862	0.1862	0.8966	0.1862	0.1862	1.0975	1.1407	0.2147
2826	glycosyl-N-palmitoyl-sphingosine (d18:1/16:0)	Lipid	Hexosylceramides (HCER)	53013	LC/MS Pos Late	100009272	2623	700.572					0.9589	1	0.9819	1.2509	1.1766	1.3366	0.7654	0.7406	0.7882	0.8768	1.0482	0.9916	1.0242	1.1389	1.1018
2827	glycosyl-N-stearoyl-sphingosine (d18:1/18:0)	Lipid	Hexosylceramides (HCER)	52234	LC/MS Pos Late	100001882	3053	728.604					1.1559	1.0812	0.9188	1.4841	1.1016	1.5214	0.4504	0.6424	0.4504	0.6483	0.8117	0.9133	1.1231	1.1701	0.8874
756	glycylleucine	Peptide	Dipeptide	34398	LC/MS Pos Early	100001258	3059	189.123	92843	869-19-2	C02155	HMDB00759	0.8055	1	1.3011	2.0888	1.9168	2.4039	0.821	0.8547	0.6771	0.6023	0.903	1.3076	1.068	1.1884	0.568
766	glycylvaline	Peptide	Dipeptide	18357	LC/MS Pos Early	100000487	2734	175.108	97417	1963-21-9		HMDB28854	0.9389	1.1621	1.0969	1.3655	1.4621	1.6634	0.9321	1.0843	0.911	0.6891	0.7466	0.7865	1	1.0292	0.7276
475	guanidinoacetate	Amino Acid	Creatine Metabolism	43802	LC/MS Pos Early	344	1937	118.061	763	352-97-6	C00581	HMDB00128	0.3916	0.4817	0.866	1	1.0513	1.2833	3.8096	3.8947	4.074	0.6459	0.3916	0.3916	0.3916	0.3916	0.7547
3920	guanine	Nucleotide	Purine Metabolism, Guanine containing	32352	LC/MS Pos Early	172	2032	152.057	764	73-40-5	C00242	HMDB00132	1.0066	1.036	1	1.2845	1.2459	1.3512	0.8936	0.9925	0.9302	0.717	0.8369	0.7188	1.0254	1.0575	0.9613
3919	guanosine	Nucleotide	Purine Metabolism, Guanine containing	1573	LC/MS Neg	1099	1662	282.084	6802	118-00-3	C00387	HMDB00133	0.9111	1.2386	1.0071	1.243	1.4418	1.4371	0.659	0.7479	0.6316	0.6381	0.8048	0.7391	1.1441	1.0867	1
3914	5'- GMP	Nucleotide	Purine Metabolism, Guanine containing	2849	LC/MS Pos Early	347	800	364.065	6804	5550-12-09	C00144	HMDB01397	0.736	1	1.1994	2.0131	1.913	2.3871	0.1845	0.2405	0.2209	0.4886	0.4686	0.5479	1.1185	1.443	1.0441
4083	gulonate*	Cofactors and Vitamins	Ascorbate and Aldarate Metabolism	46957	LC/MS Polar	100001586	2750	195.051	152304	20246-53-1	C00257	HMDB03290	0.9458	1.0143	1.06	1.762	1.8367	2.6782	0.374	0.5367	0.4556	0.49	0.793	0.7547	1	1.3273	1.0428
4132	heme	Cofactors and Vitamins	Hemoglobin and Porphyrin Metabolism	41754	LC/MS Pos Late	100001386	1124	616.176	26945	14875-96-8	C00032	HMDB03178	1.0543	0.9751	1.2295	1.0029	0.8102	1.6512	0.9971	0.9627	0.7316	1.4008	1.1419	0.9187	0.7316	1.1131	0.9847
2937	heptadecasphingosine (d17:1)	Lipid	Sphingosines	57427	LC/MS Pos Late	100015724	1377	286.274	5283557	6918-48-5			0.5422	0.5422	0.8427	1.0641	1.34	0.9359	0.5422	0.8461	0.5422	0.5422	0.5422	1.4202	0.5422	2.6456	0.5422
1389	heptanoate (7:0)	Lipid	Medium Chain Fatty Acid	1644	LC/MS Neg	925	3670	129.092	8094	111-14-8	C17714	HMDB00666	0.8955	0.8468	0.9385	0.8468	0.8468	0.8468	0.8468	0.8468	1.5358	1.0615	1.3942	0.8468	0.8468	0.8468	0.8468
1703	hexanoylcarnitine (C6)	Lipid	Fatty Acid Metabolism (Acyl Carnitine, Medium Chain)	32328	LC/MS Pos Early	100000781	3358	260.186	6426853	6920-35-0		HMDB00705	0.9622	0.9968	1	1.29	1.0845	1.6662	0.7033	0.9352	0.7937	1.0053	1.271	1.4114	0.9871	1.4324	0.9608
67	histidine	Amino Acid	Histidine Metabolism	59	LC/MS Pos Early	355	2707	156.077	6274	5934-29-2	C00135	HMDB00177	0.8992	0.9879	1.006	1.76	1.5134	1.7858	0.8353	1.4252	0.9067	0.6636	0.7543	0.6682	1	1.0873	1.4392
403	homocysteine	Amino Acid	Methionine, Cysteine, SAM and Taurine Metabolism	15128	LC/MS Pos Early	311	2155	136.043	778	454-29-5	C00155	HMDB00742	1.2194	1.1157	1	1.3975	1.2413	1.52	0.7889	1.0019	0.9854	0.6168	0.796	0.7084	0.8473	1.0468	0.7313
4596	homostachydrine*	Xenobiotics	Food Component/Plant	33009	LC/MS Pos Early	100001550	1750	158.118	441447	1195-94-4	C08283	HMDB33433	0.9313	1.0786	0.8699	1.5052	1.6178	1.721	0.8046	0.9846	1.2734	0.7177	1.2432	0.8035	1	1.2018	0.9029
111	hydroxy-N6,N6,N6-trimethyllysine*	Amino Acid	Lysine Metabolism	62959	LC/MS Pos Early	100021123	2759	205.155					0.4053	0.7348	0.8059	1.4986	1.7536	1.727	1.642	1.8956	1.3462	0.4053	0.6144	0.4053	0.8144	1	0.8958
423	hypotaurine	Amino Acid	Methionine, Cysteine, SAM and Taurine Metabolism	590	LC/MS Pos Early	358	724	110.027	107812	300-84-5	C00519	HMDB00965	0.9711	1.082	1	1.9632	2.1598	2.2651	0.7078	0.6686	0.7794	0.6965	0.6338	0.6256	1.1038	1.1108	1.0191
3859	hypoxanthine	Nucleotide	Purine Metabolism, (Hypo)Xanthine/Inosine containing	3127	LC/MS Neg	171	1291.2	135.031	790	68-94-0	C00262	HMDB00157	1.0242	1.2017	1.0555	1.3806	1.5324	1.5497	0.8764	0.8747	0.8965	0.7627	0.8214	0.7758	0.9858	1.0044	1
78	imidazole lactate	Amino Acid	Histidine Metabolism	15716	LC/MS Pos Early	100000263	2040	157.061	793	14403-45-3	C05568	HMDB02320	0.2797	0.2797	0.2797	0.8679	1.1321	1.2104	2.4745	2.4988	2.0605	0.3846	0.2797	0.2797	0.2797	0.746	0.5051
76	imidazole propionate	Amino Acid	Histidine Metabolism	40730	LC/MS Pos Early	100003434	2263	141.066	70630	1074-59-5		HMDB02271	0.8811	1.0826	1	1.4295	1.4203	1.5131	0.6785	0.7668	4.3571	0.7184	0.7831	0.7499	0.9289	1.0923	1.0325
3858	inosine	Nucleotide	Purine Metabolism, (Hypo)Xanthine/Inosine containing	1123	LC/MS Pos Early	361	1269	269.088	6021	58-63-9	C00294	HMDB00195	0.8658	1.1124	1.0926	1.1692	1.1436	1.2611	0.6052	0.6728	0.5748	0.794	0.8606	0.8891	1.1322	1.1452	1
2031	inositol 1-phosphate (I1P)	Lipid	Inositol Metabolism	43849	LC/MS Polar	370	4785	259.022	440194	573-35-3;106032-59-1	C01177	HMDB00213	1	0.5918	0.5918	1.8069	2.5702	3.6305	0.5918	0.5918	0.5918	0.5918	0.9116	0.8059	0.5918	0.5918	0.5918
379	isobutyrylcarnitine (C4)	Amino Acid	Leucine, Isoleucine and Valine Metabolism	33441	LC/MS Pos Early	100001055	2810	232.154	168379	25518-49-4		HMDB00736	0.7977	1.0233	0.889	1.479	1.5034	2.0395	1	1.1368	1.0721	0.7283	0.6152	0.645	0.8828	1.072	0.9027
1346	isocitrate	Energy	TCA Cycle	12110	LC/MS Pos Early	1206	773	210.061	1198	20226-99-7	C00311	HMDB00193	1.259	0.6653	0.9897	0.5864	0.7993	1.4502	0.7504	0.6737	1.3626	1.517	1.4769	1.2125	1.3146	1	0.8005
345	isoleucine	Amino Acid	Leucine, Isoleucine and Valine Metabolism	1125	LC/MS Pos Early	376	2800	132.102	6306	73-32-5	C00407	HMDB00172	0.9647	1.0971	1.0597	1.5702	1.4493	1.7035	0.665	0.7352	0.7027	0.6661	0.8314	0.7856	1.0675	1.1263	1
249	kynurenine	Amino Acid	Tryptophan Metabolism	15140	LC/MS Pos Early	100000265	2739	209.092	161166	2922-83-0	C00328	HMDB00684	0.9966	1.0871	0.95	1.5627	1.4356	1.6021	1	0.9766	0.9568	0.8907	0.9402	0.9903	1.2352	1.2493	1.1633
1149	lactate	Carbohydrate	Glycolysis, Gluconeogenesis, and Pyruvate Metabolism	527	LC/MS Neg	482	681.6	89.0244	612	79-33-4	C00186	HMDB00190	0.9153	1.2981	1.0479	1.6222	2.3029	2.0879	0.5998	0.6497	0.5974	0.6117	0.634	0.6412	1	1.0152	1.0841
2860	lactosyl-N-nervonoyl-sphingosine (d18:1/24:1)*	Lipid	Lactosylceramides (LCER)	57370	LC/MS Pos Late	100015620	3778	972.735					0.5192	0.9217	0.5192	1.8133	1.924	2.1452	0.5192	0.5192	0.5192	0.7885	0.5192	1	1.0122	0.5519	0.5192
2856	lactosyl-N-palmitoyl-sphingosine (d18:1/16:0)	Lipid	Lactosylceramides (LCER)	53010	LC/MS Pos Late	100009030	2527	862.625		4201-62-1			1	1.2002	1.0491	1.5669	1.5543	1.4761	0.581	0.5857	0.6692	0.8535	0.6908	0.8736	1.1233	1.0845	0.9276
419	lanthionine	Amino Acid	Methionine, Cysteine, SAM and Taurine Metabolism	42002	LC/MS Pos Early	100003892	1730	209.059	98504	3183-08-02			0.3751	0.9271	0.3751	1.5201	1.2958	1.904	0.9812	0.8988	1.0903	0.3751	0.3751	0.3751	1.0188	0.9075	0.3751
298	leucine	Amino Acid	Leucine, Isoleucine and Valine Metabolism	60	LC/MS Pos Early	397	2864	132.102	6106	61-90-5			1	1.1143	1.0843	1.5826	1.555	1.7899	0.702	0.7884	0.7544	0.7073	0.8573	0.7964	1.0371	1.1364	0.991
809	leucylglycine	Peptide	Dipeptide	40045	LC/MS Pos Early	100003185	2778	189.123	79070	686-50-0		HMDB28929	0.6725	0.6718	0.9198	1.1455	1	1.5919	0.7394	0.7022	0.5211	0.807	1.2259	1.0283	1.2278	1.1097	1.328
2877	lignoceroyl sphingomyelin (d18:1/24:0)	Lipid	Sphingomyelins	57330	LC/MS Pos Late	100006298	3437	815.7		60037-60-7			0.9715	1.0848	1	1.3807	1.427	1.5442	0.7969	0.8187	0.8385	0.8559	0.9298	0.922	1.065	1.1655	1.0602
1455	linoleate (18:2n6)	Lipid	Long Chain Polyunsaturated Fatty Acid (n3 and n6)	1105	LC/MS Neg	180	5535	279.233	5280450	60-33-3	C01595	HMDB00673	1.3013	0.794	0.949	1.3064	1.6376	1.2306	0.8251	1.1381	1.2545	0.8531	0.9053	0.9403	1	1.067	0.763
1457	linolenate (18:3n3 or 3n6)	Lipid	Long Chain Polyunsaturated Fatty Acid (n3 and n6)	34035	LC/MS Neg	100001337	5450	277.217	5280934		C06426	HMDB03073	0.483	0.9825	1.2677	0.9054	3.0031	0.5032	0.9465	0.9493	1.1811	0.483	0.483	0.483	1.0286	1.1805	1.0175
99	lysine	Amino Acid	Lysine Metabolism	1301	LC/MS Pos Early	407	2850	147.113	5962	56-87-1	C00047	HMDB00182	0.9229	1.0673	1.0108	1.5851	1.4998	1.7683	0.6844	0.7589	0.7214	0.6772	0.8368	0.8046	1.0681	1.11	1
1354	malate	Energy	TCA Cycle	1303	LC/MS Neg	409	615.6	133.014	525	6915-15-7	C00149	HMDB00156	1	1.2731	1.1053	1.5313	1.8056	1.745	0.6595	0.6999	0.6667	0.6917	0.7692	0.705	1.0894	1.0839	0.9959
1556	maleate	Lipid	Fatty Acid, Dicarboxylate	20676	LC/MS Polar	100000707	2640	115.004	444266	110-16-7	C01384	HMDB00176	1.0296	1.4111	0.9704	1.3821	1.5925	1.6141	0.6155	0.6155	0.8252	0.6882	1.1539	0.727	0.9394	1.3651	0.9205
1257	mannitol/sorbitol	Carbohydrate	Fructose, Mannose and Galactose Metabolism	46142	LC/MS Polar	100001740	2320	181.072	5780		C00794	HMDB00247	1	0.9156	1.1367	1.7084	1.4083	1.9203	0.6421	2.1542	0.6988	0.6121	0.9432	0.7714	1.2276	1.1793	0.9232
4620	mannonate*	Xenobiotics	Food Component/Plant	62864	LC/MS Polar	100003695	2736	195.051	3246006	642-99-9			0.4115	0.8997	1	2.2129	1.2847	2.0748	0.4115	0.6287	0.4115	0.4115	0.8756	0.4115	1.3684	1.218	0.805
1258	mannose	Carbohydrate	Fructose, Mannose and Galactose Metabolism	584	LC/MS Polar	803	2200	179.056	18950	3458-28-4	C00159	HMDB00169	0.4682	0.4682	0.4682	1.3534	0.4682	1.5319	0.4682	0.4682	0.7942	0.4682	1	0.4682	0.4682	0.4682	0.4682
1405	margarate (17:0)	Lipid	Long Chain Saturated Fatty Acid	1121	LC/MS Neg	891	5731	269.249	10465	506-12-7		HMDB02259	1.2108	0.7159	0.8668	1.145	1.0755	0.9096	0.8349	1.0741	1.2326	0.9738	1.0055	0.961	1.179	1	0.8943
1467	mead acid (20:3n9)	Lipid	Long Chain Polyunsaturated Fatty Acid (n3 and n6)	35174	LC/MS Neg	100001472	5650	305.249	5312531	20590-32-3		HMDB10378	1.3801	0.7681	0.901	2.3357	1.8368	1.8934	0.6685	1.4642	1.6493	0.5479	0.8638	0.8465	1.0767	1	0.7479
387	methionine	Amino Acid	Methionine, Cysteine, SAM and Taurine Metabolism	1302	LC/MS Pos Early	415	2526	150.058	6137	63-68-3	C00073	HMDB00696	0.9886	1.0833	1.0474	1.3153	1.3381	1.5363	0.8355	0.8793	0.8633	0.8046	0.9153	0.8849	1.0177	1.0768	1
392	methionine sulfone	Amino Acid	Methionine, Cysteine, SAM and Taurine Metabolism	44878	LC/MS Pos Early	100004635	1250	182.048	69961	820-10-0			0.7881	0.8672	0.8674	1.4917	1.4132	1.8103	1.0494	1.0753	1.0451	0.6735	0.6735	0.6893	0.775	0.9549	1.0657
393	methionine sulfoxide	Amino Acid	Methionine, Cysteine, SAM and Taurine Metabolism	18374	LC/MS Pos Early	100000039	1272	166.053	158980	3226-65-1	C02989	HMDB02005	0.9065	1.0204	1.0137	1.6098	1.5746	1.7789	0.7397	0.6931	0.8185	0.9904	0.7333	0.9113	1.6061	1.6076	1
1659	methylmalonate (MMA)	Lipid	Fatty Acid Metabolism (also BCAA Metabolism)	1496	LC/MS Polar	418	3078.4	117.019	487	516-05-2	C02170	HMDB00202	0.5212	1.2438	1.0058	0.5998	1.3308	1.0132	1.1572	0.8191	1.1017	0.8501	0.7805	0.3986	0.9578	1.2822	1
4014	methylphosphate	Nucleotide	Purine and Pyrimidine Metabolism	37070	LC/MS Pos Early	100001805	544	113	13130	7023-27-0		HMDB61711	0.9624	0.966	1.0807	1.3614	0.4494	2.3871	1.034	0.4494	1.0637	0.9605	0.7245	0.9396	1.0797	0.9006	1.1114
364	methylsuccinate	Amino Acid	Leucine, Isoleucine and Valine Metabolism	15745	LC/MS Polar	2051	2800	131.035	10349	498-21-5		HMDB01844	0.7549	0.7549	0.7549	0.7549	0.927	0.7549	0.7549	1.0292	0.7549	0.7549	0.9404	0.7549	1.0806	1	3.2157
2022	myo-inositol	Lipid	Inositol Metabolism	1124	LC/MS Polar	363	3506.3	225.062	892	87-89-8	C00137	HMDB00211	0.8484	1	1.0976	1.5756	1.9428	2.63	0.6281	0.6281	0.5602	0.6392	0.7659	0.657	1.14	1.1983	1.0419
1402	myristate (14:0)	Lipid	Long Chain Saturated Fatty Acid	1365	LC/MS Neg	519	5440	227.202	11005	544-63-8	C06424	HMDB00806	1.0879	1	0.9515	1.1911	1.55	1.2111	0.8382	0.9428	0.9643	0.9927	0.9587	1.0251	1.1155	1.0725	0.9585
1415	myristoleate (14:1n5)	Lipid	Long Chain Monounsaturated Fatty Acid	32418	LC/MS Neg	100001198	5346.9	225.186	5281119	544-64-9	C08322	HMDB02000	0.9433	1.2479	1.145	1.3276	3.8363	1.4813	0.6306	0.7363	0.7764	1	0.8848	0.9767	1.0563	1.1567	0.9676
2867	myristoyl dihydrosphingomyelin (d18:0/14:0)*	Lipid	Dihydrosphingomyelins	57365	LC/MS Pos Late	100009038	2060	677.559				HMDB12085	1	1.0405	0.9595	1.4478	1.5667	1.7941	0.7849	0.8614	0.8348	0.7378	0.8916	0.8773	1.1484	1.2445	1.121
1713	myristoylcarnitine (C14)	Lipid	Fatty Acid Metabolism (Acyl Carnitine, Long Chain Saturated)	33952	LC/MS Pos Late	100001270	1350	372.311	6426854	18822-89-4		HMDB05066	0.7119	0.9283	0.7897	1.0717	1.3384	1.5362	0.7119	0.7119	0.7119	0.7119	0.7119	0.7119	0.7119	0.7119	0.7119
131	N,N,N-trimethyl-5-aminovalerate	Amino Acid	Lysine Metabolism	57687	LC/MS Pos Early	100015962	2186	160.133	14274897				1	1.094	1.0305	1.5462	1.6176	1.8094	0.7679	0.7912	0.8146	0.6822	0.7778	0.7515	1.0409	1.1898	0.9651
467	N,N,N-trimethyl-alanylproline betaine (TMAP)	Amino Acid	Urea cycle; Arginine and Proline Metabolism	62947	LC/MS Pos Early	100020217	2470	229.155					1	0.851	1.1042	1.9795	1.5451	1.9009	0.8833	0.5032	0.5032	0.8658	0.9315	0.5032	0.9823	1.3947	1.0736
53	N-acetyl-aspartyl-glutamate (NAAG)	Amino Acid	Glutamate Metabolism	35665	LC/MS Pos Early	100001612	1035	305.098	5255	3106-85-2	C12270	HMDB01067	1	1.099	1.0856	1.5655	1.4941	1.7671	0.6145	0.7748	0.6834	0.6589	0.7591	0.7298	1.0254	1.0507	0.9679
1316	N-acetyl-glucosamine 1-phosphate	Carbohydrate	Aminosugar Metabolism	15741	LC/MS Polar	1212	4052	300.049	440364	31281-59-1	C04256	HMDB01367	0.6231	1.0464	0.7134	0.8148	1.0479	1.1434	1.0131	1	1.0558	0.9966	1.3524	1.2311	0.9368	0.8792	0.9529
30	N-acetylalanine	Amino Acid	Alanine and Aspartate Metabolism	1585	LC/MS Polar	1110	1564.8	130.051	88064	97-69-8	C02847	HMDB00766	1	1.3303	1.0998	1.6678	1.951	2.0244	0.7199	0.8686	0.7639	0.6347	0.8146	0.8291	1.1033	1.1197	0.9291
448	N-acetylarginine	Amino Acid	Urea cycle; Arginine and Proline Metabolism	33953	LC/MS Pos Early	100001266	2245	217.13	67427	155-84-0	C02562	HMDB04620	0.5775	0.5775	0.5775	1	1.0152	1.232	0.5775	0.729	0.5775	0.5775	0.5775	0.5775	0.5775	0.5775	0.5775
40	N-acetylasparagine	Amino Acid	Alanine and Aspartate Metabolism	33942	LC/MS Pos Early	100001257	785	175.071	99715	4033-40-3		HMDB06028	0.9273	0.8864	1	1.2942	1.2485	1.3277	0.9562	1.1803	1.1523	0.8088	0.8052	0.6397	0.9765	1.1191	1.0653
36	N-acetylaspartate (NAA)	Amino Acid	Alanine and Aspartate Metabolism	22185	LC/MS Polar	100000787	3143	174.041	65065	997-55-7;997-55-7	C01042	HMDB00812	1.0243	1.1841	1.0799	1.5046	2.184	2.4052	0.7876	0.7267	0.8201	0.7836	0.7995	0.7817	1	0.9673	1.052
409	N-acetylcysteine	Amino Acid	Methionine, Cysteine, SAM and Taurine Metabolism	1586	LC/MS Pos Early	1107	1416	164.038	12035	616-91-1	C06809	HMDB01890	0.5894	0.5894	0.5894	1.6647	1.4008	2.2398	0.7535	0.5894	0.5894	0.5894	0.8182	0.5894	0.5894	0.5894	1
1315	N-acetylglucosamine 6-phosphate	Carbohydrate	Aminosugar Metabolism	15107	LC/MS Polar	1213	4114	300.049	439219	102029-88-9	C00357	HMDB02817	0.9606	1.3324	0.936	1.8172	1.6782	2.0882	1.0576	0.7335	0.7335	1.1252	1.0394	0.9068	0.9011	0.7627	0.7717
1336	N-acetylglucosamine/N-acetylgalactosamine	Carbohydrate	Aminosugar Metabolism	46539	LC/MS Pos Early	100006435	715	222.097					0.9354	0.9839	1	1.4404	1.2308	1.3632	0.7696	0.8383	0.7725	0.8677	1.0118	0.9997	1.1001	1.2402	1.1375
1333	N-acetylglucosaminylasparagine	Carbohydrate	Aminosugar Metabolism	48149	LC/MS Pos Early	1215	1212	336.14	123826	2776-93-4	C04540	HMDB00489	1.0231	1.1345	1.0072	1.6017	1.5022	1.8201	0.6748	0.7689	0.7012	0.6072	0.6921	0.7264	1.14	1	0.9327
45	N-acetylglutamate	Amino Acid	Glutamate Metabolism	15720	LC/MS Pos Early	100000282	1050	190.071	70914	5817-08-03	C00624	HMDB01138	0.9291	1.0469	1.0538	1.465	1.3403	1.598	0.6375	0.7512	0.682	0.6482	0.7755	0.8024	1.0178	1.1176	1
46	N-acetylglutamine	Amino Acid	Glutamate Metabolism	33943	LC/MS Pos Early	100001253	845	189.087	182230	2490-97-3	C02716	HMDB06029	0.9195	1.0019	1.0611	1.3939	1.2592	1.4744	0.4624	0.5779	0.5188	0.6951	0.7935	0.6773	1.0562	1.1192	1
2	N-acetylglycine	Amino Acid	Glycine, Serine and Threonine Metabolism	27710	LC/MS Pos Early	100001006	826	118.05	10972	543-24-8		HMDB00532	0.6391	0.7469	0.9608	1.024	0.8152	1.044	1.1405	1	0.9497	1.7104	1.0737	0.878	1.083	0.7365	1.6718
70	N-acetylhistidine	Amino Acid	Histidine Metabolism	33946	LC/MS Pos Early	100001293	2065	198.087	75619	39145-52-3	C02997	HMDB32055	0.6913	1.0497	0.8022	1.6417	1.8553	1.8721	0.8616	1.1585	0.8621	0.9187	0.5374	0.5929	1.043	1	1.0033
388	N-acetylmethionine	Amino Acid	Methionine, Cysteine, SAM and Taurine Metabolism	1589	LC/MS Neg	1083	1787	190.054	448580	65-82-7	C02712	HMDB11745	1	1.2404	1.0716	1.4678	1.6169	1.7371	0.7213	0.7243	0.7277	0.5553	0.6683	0.6392	1.0613	1.0871	0.9419
394	N-acetylmethionine sulfoxide	Amino Acid	Methionine, Cysteine, SAM and Taurine Metabolism	45428	LC/MS Pos Early	100005463	880	208.064	193368	108646-71-5			0.8299	1.0484	1	1.5663	1.1734	1.5973	0.8097	0.8375	0.728	0.7309	0.8252	0.964	1.4357	1.5369	1.1671
1322	N-acetylneuraminate	Carbohydrate	Aminosugar Metabolism	32377	LC/MS Pos Early	1162	660	310.113	439197	131-48-6	C00270	HMDB00230	0.9988	1.0483	1.0456	1.3977	1.4251	1.4714	0.7506	0.8566	0.8014	0.9354	0.9147	0.9449	1.1383	1.2182	1
485	N-acetylputrescine	Amino Acid	Polyamine Metabolism	37496	LC/MS Pos Early	192	2230	131.118	122356	18233-70-0	C02714	HMDB02064	1	1.1855	1.1423	1.76	1.713	1.9237	0.7495	0.8779	0.7776	0.687	0.8663	0.8189	1.1138	1.2442	0.9985
10	N-acetylserine	Amino Acid	Glycine, Serine and Threonine Metabolism	37076	LC/MS Pos Early	100001851	800	148.06	65249	97-14-3		HMDB02931	1	1.0996	1.1678	1.6435	1.4455	1.5464	0.8879	1.1805	0.9739	0.778	0.9198	0.842	0.9619	1.1048	0.9859
426	N-acetyltaurine	Amino Acid	Methionine, Cysteine, SAM and Taurine Metabolism	48187	LC/MS Polar	100005466	1249	166.018	159864				0.9872	1.209	1.0128	2.2723	2.3464	2.9137	0.4079	0.6156	0.5796	0.4079	0.5875	0.5586	1.11	1.2005	0.7506
17	N-acetylthreonine	Amino Acid	Glycine, Serine and Threonine Metabolism	33939	LC/MS Neg	100001274	821.6	160.061	152204	17093-74-2		HMDB62557	0.8961	1.1994	1	1.539	1.8833	2.3532	1.1865	1.3389	1.2433	0.6166	0.9781	0.9641	0.7673	0.8438	0.9391
466	N-methylproline	Amino Acid	Urea cycle; Arginine and Proline Metabolism	37431	LC/MS Pos Early	100001956	1335	130.086	557	475-11-6			0.6827	0.6827	0.6827	1.4886	0.6827	1.5913	0.6827	2.6855	0.6827	1	0.6827	0.6827	0.6827	0.8421	0.8844
469	N-monomethylarginine	Amino Acid	Urea cycle; Arginine and Proline Metabolism	43586	LC/MS Pos Early	100004488	2845	189.135	132862	53308-83-1	C03884	HMDB29416	1.0256	1.2331	1.1294	1.7505	1.8993	2.1053	0.932	1	0.9642	0.7523	0.9125	0.8271	0.8578	1.0065	0.8586
2813	N-palmitoyl-heptadecasphingosine (d17:1/16:0)*	Lipid	Ceramides	57430	LC/MS Pos Late	100015731	2645	524.504					0.3364	0.9994	1.1851	1.5239	2.0711	1.5321	0.3425	0.5631	0.3364	0.3364	1.0006	0.7635	0.8972	1.6013	0.3364
2792	N-palmitoyl-phytosphingosine (t18:0/16:0)	Lipid	Ceramides	62881	LC/MS Pos Late	100019761	2632	556.53	10506988				1	1.0711	1.1494	1.4021	1.3878	1.4319	0.4868	0.6228	0.6689	0.8117	0.9177	0.8767	0.9265	1.3038	1.0753
2801	N-palmitoyl-sphingadienine (d18:2/16:0)*	Lipid	Ceramides	57416	LC/MS Pos Late	100015609	2490	536.504					1.0116	1.1384	0.9851	1.3289	1.4868	1.4968	0.7595	0.9937	0.9144	0.7544	0.861	0.8387	1.077	1.0805	1
2783	N-palmitoyl-sphinganine (d18:0/16:0)	Lipid	Dihydroceramides	52604	LC/MS Pos Late	100009028	3090	540.535	5283572	5966-29-0		HMDB11760	0.9961	1.1348	1.0285	1.3983	1.3547	1.5074	0.8911	0.9629	0.9599	0.8695	0.8975	0.9551	1.0627	1.2264	1
2791	N-palmitoyl-sphingosine (d18:1/16:0)	Lipid	Ceramides	44877	LC/MS Pos Late	1518	2893	538.519	5283564	24696-26-2		HMDB04949	0.9316	1.0991	1.0258	1.2896	1.3605	1.4301	0.6758	0.813	0.7732	0.7637	0.8971	0.8894	1	1.0645	1.0094
2784	N-stearoyl-sphinganine (d18:0/18:0)*	Lipid	Dihydroceramides	1759	LC/MS Pos Late	922	3526	568.566	5283573	2304-80-5			1.1854	1.0642	0.8712	1.6545	1.6713	1.5729	0.5203	1	0.5203	0.838	0.5203	0.8749	0.6462	1.0601	0.9999
2795	N-stearoyl-sphingosine (d18:1/18:0)*	Lipid	Ceramides	54979	LC/MS Pos Late	1547	3392	566.551	5283565	104404-17-3		HMDB04950	1	1.0432	1.0875	1.3568	1.3555	1.4309	0.6654	0.9239	0.7127	0.7761	0.8974	0.9517	1.1714	1.2688	0.9798
3890	1-methyladenosine	Nucleotide	Purine Metabolism, Adenine containing	15650	LC/MS Pos Early	1242	2120	282.12	27476	15763-06-1	C02494	HMDB03331	0.608	1.4178	1.2823	1.0188	1.852	2.3648	0.5756	0.5756	0.5756	0.5756	0.5756	0.7542	0.9812	0.6364	0.5756
3865	N1-methylinosine	Nucleotide	Purine Metabolism, (Hypo)Xanthine/Inosine containing	48351	LC/MS Pos Early	100001409	1430	283.104	65095	20245-33-4		HMDB02721	0.9805	0.9267	0.9147	2.0789	1.8614	1.7409	0.827	1.0195	0.8699	0.3069	0.3476	0.3069	1.6369	1.7892	1.4907
110	N6,N6,N6-trimethyllysine	Amino Acid	Lysine Metabolism	1498	LC/MS Pos Early	189	2825	189.16	440120	23284-33-5	C03793	HMDB01325	0.8748	1.0859	1.0352	1.9101	1.8564	2.4001	0.7235	0.8001	0.7551	0.5168	0.7041	0.6565	1.0604	1.1534	1
3891	N6-methyladenosine	Nucleotide	Purine Metabolism, Adenine containing	37114	LC/MS Pos Early	213	2264	282.12	102175	1867-73-8		HMDB04044	1.0459	1.1287	0.9758	1.3595	1.4117	1.3879	0.8941	0.9352	0.8084	0.6851	0.9044	0.6167	1.0039	1	1.0411
108	N6-methyllysine	Amino Acid	Lysine Metabolism	62860	LC/MS Pos Early	100003415	2831	161.129	164795	1188-07-4	C02728	HMDB02038	1	1.2296	0.9094	1.467	1.4569	1.9078	0.8159	1.0425	0.7974	0.6986	0.7969	0.7989	1.0399	1.0094	0.9631
4034	nicotinamide	Cofactors and Vitamins	Nicotinate and Nicotinamide Metabolism	594	LC/MS Pos Early	432	1942	123.055	936	98-92-0	C00153	HMDB01406	1.0343	1.1059	1.2063	1.591	1.3802	1.5725	0.7771	0.8879	0.7856	0.7368	0.8833	0.8292	1	1.0825	0.9255
4038	NAD+	Cofactors and Vitamins	Nicotinate and Nicotinamide Metabolism	5278	LC/MS Neg	1310	1434	662.102	5893	53-84-9	C00003	HMDB00902	0.9818	1.3071	1.0739	1.5904	1.858	1.8949	0.7566	0.8666	0.7625	0.5046	0.5897	0.5735	1.0833	1.1753	1
4036	nicotinamide ribonucleotide (NMN)	Cofactors and Vitamins	Nicotinate and Nicotinamide Metabolism	22152	LC/MS Pos Early	1312	766	335.064	14180	1094-61-7	C00455	HMDB00229	0.9089	1	0.8158	1.2592	1.2555	1.3122	1.0967	1.1238	1.1586	0.5585	0.719	0.6684	0.9147	1.0226	0.9258
4037	nicotinamide riboside	Cofactors and Vitamins	Nicotinate and Nicotinamide Metabolism	33013	LC/MS Pos Early	100001310	2040	255.098	439924	1341-23-7	C03150	HMDB00855	0.7854	0.9039	0.7869	1	1.1372	1.1479	1.2	1.5436	1.3507	0.9582	1.2834	1.1166	0.6351	0.667	0.6366
1407	nonadecanoate (19:0)	Lipid	Long Chain Saturated Fatty Acid	1356	LC/MS Neg	892	6068	297.28	12591	646-30-0	C16535	HMDB00772	0.9855	0.6441	0.847	1.2192	1.0623	0.9581	0.8575	1	1.1971	0.9948	1.0775	1.0595	1.1261	1.1008	0.9942
207	O-methyltyrosine	Amino Acid	Tyrosine Metabolism	37451	LC/MS Pos Early	100002078	2790	196.097	76957	1080-06-4			0.845	1.7446	0.9961	1.9128	1.8444	2.1779	0.811	1	0.9658	0.4447	1.1904	0.914	1.423	1.3029	0.7062
206	o-Tyrosine	Amino Acid	Tyrosine Metabolism	43392	LC/MS Pos Early	100004290	2772	182.081	91482	2370-61-8		HMDB06050	0.2136	0.2136	0.3859	0.2136	0.2136	0.2136	1.2556	1.4748	0.9609	0.2136	0.2136	0.2136	0.2136	1.0391	0.2136
1707	octanoylcarnitine (C8)	Lipid	Fatty Acid Metabolism (Acyl Carnitine, Medium Chain)	33936	LC/MS Pos Late	100001247	950	288.217	123701	3671-77-0	C02838	HMDB00791	0.8754	0.8062	0.61	0.79	0.8726	1.4106	0.6811	0.6477	0.61	1.4711	1.7874	1.8475	1.1283	1.4962	1.1246
1422	oleate/vaccenate (18:1)	Lipid	Long Chain Monounsaturated Fatty Acid	52285	LC/MS Neg	100008930	5655	281.249					1.3692	0.6365	0.8195	1.59	1.3578	1.4942	0.6663	1.3554	1.4647	0.7222	0.9476	0.9172	1	1.0189	0.7735
1980	oleoyl ethanolamide	Lipid	Endocannabinoid	38102	LC/MS Neg	1137	6450	324.291	5283454	11-58-0;111-58-0		HMDB02088	1.5077	0.6789	1	1.4998	1.2238	1.2695	1.0133	1.2172	1.2073	0.8178	0.7218	0.6698	0.9444	0.9358	0.6954
2720	oleoyl-arachidonoyl-glycerol (18:1/20:4) [2]*	Lipid	Diacylglycerol	54961	LC/MS Pos Late	100010937	2990	660.556					1.2344	1.4367	1.3012	0.9453	1.2456	1.1643	0.5865	0.9074	0.9862	1.0138	1.1869	0.5564	0.6227	0.5838	0.5564
2704	oleoyl-oleoyl-glycerol (18:1/18:1) [2]*	Lipid	Diacylglycerol	54946	LC/MS Pos Late	100010919	3695	638.572					0.9454	1.1877	1.0978	1.433	1.3078	1.378	0.7234	0.7045	0.374	0.9149	1.0546	1.0679	0.4096	0.5094	0.374
1734	oleoylcarnitine (C18:1)	Lipid	Fatty Acid Metabolism (Acyl Carnitine, Monounsaturated)	35160	LC/MS Pos Late	100001501	1423	426.358	6441392	38677-66-6		HMDB05065	0.6639	1.1324	0.9559	1.7203	1.5965	1.6779	0.6639	0.6639	0.6639	0.6639	0.748	0.7585	1.0441	0.878	0.6639
530	ophthalmate	Amino Acid	Glutathione Metabolism	34592	LC/MS Pos Early	100001311	2085	290.135	7018721	495-27-2		HMDB05765	0.8718	0.9832	1.1073	1.903	2.3196	2.7211	0.5526	0.5526	0.5526	0.8845	0.5526	0.8863	0.7396	1.0168	1.4022
436	ornithine	Amino Acid	Urea cycle; Arginine and Proline Metabolism	1493	LC/MS Pos Early	444	2800	133.097	6262	3184-13-2	C00077	HMDB03374	0.9665	1.0334	1.0836	1.4849	1.4283	1.7684	0.7608	0.9061	0.8184	0.7695	0.8414	0.8015	1.0285	1.0924	1
3943	orotate	Nucleotide	Pyrimidine Metabolism, Orotate containing	1505	LC/MS Polar	445	1638.1	155.01	967	50887-69-9	C00295	HMDB00226	0.6796	0.7734	0.8414	1.4641	1.6468	2.3594	0.256	0.3612	0.3351	0.8	1.0181	1	1.2752	1.4698	1.1875
1404	palmitate (16:0)	Lipid	Long Chain Saturated Fatty Acid	1336	LC/MS Neg	424	5618	255.233	985	57-10-3	C00249	HMDB00220	1.1284	0.6537	0.7668	1.134	1.0705	1.0464	0.7794	1.1477	1.267	0.8532	1	0.9648	1.0143	0.9584	0.889
1418	palmitoleate (16:1n7)	Lipid	Long Chain Monounsaturated Fatty Acid	33447	LC/MS Neg	452	5475	253.217	445638	373-49-9	C08362	HMDB03229	1.0632	1	0.9548	1.3437	2.3111	1.4021	0.7608	0.9063	0.9231	0.8927	0.9799	1.0117	1.0801	1.193	0.8924
2012	palmitoleoyl ethanolamide*	Lipid	Endocannabinoid	57541	LC/MS Pos Late	100015862	1546	298.274	9835868			HMDB13648	1.4961	0.8716	1.4671	0.8863	0.9403	0.5959	1.0815	0.5959	0.5959	1.5419	0.5959	0.5959	0.9671	1.1769	1
2691	palmitoleoyl-oleoyl-glycerol (16:1/18:1) [2]*	Lipid	Diacylglycerol	52631	LC/MS Pos Late	100009054	3154	610.54					0.8666	1.2379	1.3001	0.9126	1.0874	1.2358	0.7846	0.7846	0.7846	0.7846	0.8329	0.8512	0.7846	1.3928	0.7846
2868	palmitoyl dihydrosphingomyelin (d18:0/16:0)*	Lipid	Dihydrosphingomyelins	52434	LC/MS Pos Late	100008954	2290	705.591	9939965				0.9341	1.0391	1	1.3999	1.4453	1.7339	0.8506	0.8414	0.8772	0.7622	0.8913	0.8902	1.1212	1.1949	1.0609
1983	palmitoyl ethanolamide	Lipid	Endocannabinoid	38165	LC/MS Neg	1489	6300	298.275	4671	544-31-0	C16512	HMDB02100	1.1095	0.8112	0.8888	0.8905	0.8112	1.2426	1.1225	1.2102	1.2289	0.8112	0.8292	0.8758	0.8112	0.8112	0.8112
2872	palmitoyl sphingomyelin (d18:1/16:0)	Lipid	Sphingomyelins	37506	LC/MS Pos Late	100002107	2168	703.575	9939941	6254-89-3			0.9587	1.0748	0.9798	1.272	1.2852	1.4695	0.8908	0.9029	0.9239	0.8506	0.9526	1	1.0487	1.0942	1.0926
2903	palmitoyl-sphingosine-phosphoethanolamine (d18:1/16:0)	Lipid	Ceramide PEs	62984	LC/MS Pos Late	100021162	2207	661.528					0.9882	0.8713	0.9887	1.3972	1.3853	1.6737	1	0.7479	0.7494	0.9055	0.9659	1.0024	1.1254	1.0869	1.1045
1715	palmitoylcarnitine (C16)	Lipid	Fatty Acid Metabolism (Acyl Carnitine, Long Chain Saturated)	44681	LC/MS Pos Late	100000776	1425	400.342	461	6865-14-1	C02990	HMDB00222	1.0989	1.2731	1	1.602	1.8249	1.9286	0.5693	0.6327	0.6434	0.6892	0.7024	0.8222	0.8093	1.2973	1.017
4065	pantetheine	Cofactors and Vitamins	Pantothenate and CoA Metabolism	57555	LC/MS Neg	100001495	2765	277.123	439322	496-65-1	C00831		0.8541	1.1201	1.0174	1.3277	1.5282	1.3771	0.8263	0.9585	0.7867	0.9148	1.0771	1	0.9048	1.1278	0.6632
4063	pantothenate (Vitamin B5)	Cofactors and Vitamins	Pantothenate and CoA Metabolism	1508	LC/MS Pos Early	1024	1667	220.118	6613	137-08-6	C00864	HMDB00210	0.94	1.0672	1.0852	1.6071	1.4175	1.7807	0.7866	0.8086	0.7818	0.7064	0.8449	0.8297	1.0704	1.1306	1
5061	penicillin G	Xenobiotics	Drug - Antibiotic	37468	LC/MS Neg	100002155	3855	333.091	5904	69-57-8	C05551	HMDB15186	1.0514	1.4841	1.1027	1.5975	1.7304	1.7584	0.6156	0.7578	0.6233	0.6963	0.8855	0.7836	1.0124	1	0.8972
5635	phenol red	Xenobiotics	Chemical	36817	LC/MS Neg	100001724	3665.9	353.049	4766	143-74-8	C12600		1.0855	1.3525	1.1368	1.5162	1.7393	1.7014	0.7362	0.7889	0.7566	0.7549	0.8943	0.8652	1	1.0526	0.8944
1100	phenylacetylglycine	Peptide	Acetylated Peptides	33945	LC/MS Pos Early	100001275	2317	194.081	68144	500-98-1	C05598	HMDB00821	1	1.4948	1.3254	1.5333	1.7353	1.6856	0.4232	0.4328	0.4444	0.6441	0.8479	0.9032	1.206	1.3086	0.9353
133	phenylalanine	Amino Acid	Phenylalanine Metabolism	64	LC/MS Pos Early	460	2878	166.086	6140	63-91-2	C00079	HMDB00159	1	1.1411	1.1029	1.5896	1.575	1.8414	0.8099	0.9017	0.8664	0.7448	0.9133	0.8541	1.0408	1.1393	0.9733
858	phenylalanylalanine	Peptide	Dipeptide	41374	LC/MS Pos Early	100003589	2909	237.123	5488196	3918-87-4			0.5479	0.5479	0.5479	1.0899	1.038	1.5961	0.5479	0.5479	0.559	0.5479	0.5479	0.5479	1.4519	0.962	0.8817
863	phenylalanylglycine	Peptide	Dipeptide	41370	LC/MS Pos Early	100003588	2898	223.108	98207	721-90-4		HMDB28995	1	1.1273	1.1329	1.459	1.2531	1.7508	0.7716	0.9293	0.9944	0.6805	1.0614	0.829	0.9143	1.139	0.9482
144	phenyllactate (PLA)	Amino Acid	Phenylalanine Metabolism	22130	LC/MS Polar	100000774	908	165.056	3848	828-01-3	C05607	HMDB00779	0.7251	0.8577	1.0181	1.4778	2.2473	2.0075	1.2018	1.484	0.4757	0.4757	0.4757	0.6044	0.9191	1	0.7747
1369	phosphate	Energy	Oxidative Phosphorylation	42109	LC/MS Pos Early	461	576	98.9842	1061	7664-38-2	C00009	HMDB01429	0.9702	1.0204	0.9727	0.9941	0.9957	1.1144	1	0.9592	1.0206	0.9867	1.0222	1.0502	1.0067	1.0257	0.9907
1147	phosphoenolpyruvate (PEP)	Carbohydrate	Glycolysis, Gluconeogenesis, and Pyruvate Metabolism	597	LC/MS Neg	463	587.3	166.975	1005	10526-80-4	C00074	HMDB00263	1	1.2318	0.9916	1.4608	1.7533	1.6455	0.9562	0.9075	0.9696	0.8146	0.8566	0.7774	1.0999	1.0979	1.045
2057	phosphoethanolamine (PE)	Lipid	Phospholipid Metabolism	1600	LC/MS Neg	1026	638	140.012	1015	1071-23-4	C00346	HMDB00224	1.1842	1.4612	0.9341	1.7302	1.8467	1.6296	1.0978	1.0646	0.9213	0.8409	0.8829	0.8676	0.9692	1	0.9071
4066	phosphopantetheine	Cofactors and Vitamins	Pantothenate and CoA Metabolism	15504	LC/MS Neg	100000328	1597	357.089	987	NA	C01134	HMDB01416	1.0425	1.3734	1.0119	1.3982	1.5202	1.5059	0.9677	1	0.9187	0.8358	0.9284	0.9222	0.9817	1.1271	0.7808
2780	phytosphingosine	Lipid	Sphingolipid Synthesis	1510	LC/MS Pos Late	469	1367	318.3	122121	554-62-1	C12144	HMDB04610	0.9333	1.0537	1	1.4693	1.5023	1.8738	0.7593	0.7654	0.828	0.7677	0.8542	0.8052	1.1387	1.2075	1.0617
124	pipecolate	Amino Acid	Lysine Metabolism	1444	LC/MS Pos Early	1025	2200	130.086	849	4043-87-2	C00408	HMDB00070	0.754	1.2575	0.9648	0.7918	1.1132	1.6933	0.7007	1.1122	0.7336	1.235	1.107	0.64	1	1.596	0.9505
444	proline	Amino Acid	Urea cycle; Arginine and Proline Metabolism	1898	LC/MS Pos Early	480	1603	116.071	145742	147-85-3	C00148	HMDB00162	0.9915	1.0562	1.0617	1.3608	1.323	1.5588	0.8798	0.9152	0.9186	0.7518	0.8752	0.8262	1.0406	1.0796	1
883	prolylglycine	Peptide	Dipeptide	40703	LC/MS Pos Early	100003674	2136	173.092	6426709	2578-57-6		HMDB11178	0.9177	1.3169	1.3597	2.2858	2.6235	2.6778	0.7555	1.1238	1	0.318	0.7812	0.6295	0.9779	1.0659	0.5652
1656	propionylcarnitine (C3)	Lipid	Fatty Acid Metabolism (also BCAA Metabolism)	32452	LC/MS Pos Early	100001162	2590	218.139	107738	17298-37-2	C03017	HMDB00824	1	1.1226	1.0823	1.491	1.4919	1.8472	0.7125	0.7791	0.7636	0.7748	0.9344	0.8906	1.0166	1.1697	0.9448
3957	pseudouridine	Nucleotide	Pyrimidine Metabolism, Uracil containing	33442	LC/MS Neg	821	1100	243.062	15047	1445-07-4	C02067	HMDB00767	1.0468	1.1632	0.8713	1.3636	1.48	1.2466	0.7668	0.8552	0.754	0.4023	0.5293	0.3846	1.1964	1.1229	1
4119	pterin	Cofactors and Vitamins	Pterin Metabolism	43023	LC/MS Pos Early	100004216	1805	164.057	73000	22363-60-4	C00715	HMDB00802	1.0799	1.172	1.0303	1.9043	1.3392	1.7841	0.8181	0.6909	0.8686	0.9365	0.7319	0.859	0.9193	1.3252	1
484	putrescine	Amino Acid	Polyamine Metabolism	1408	LC/MS Pos Early	49	3027	89.1073	1045	110-60-1	C00134	HMDB01414	1	1.2124	1.0568	1.5193	1.317	1.8399	0.7311	0.8115	0.7812	0.6781	0.8531	0.8137	1.025	1.1123	0.9621
4175	pyridoxal	Cofactors and Vitamins	Vitamin B6 Metabolism	1651	LC/MS Pos Early	491	2343	168.065	1050	65-22-5	C00250	HMDB01545	1	1.1897	1.1027	1.5427	1.5363	1.8445	0.6383	0.5904	0.5955	0.7071	0.8679	0.8638	1.0906	1.2528	0.9239
4172	pyridoxamine	Cofactors and Vitamins	Vitamin B6 Metabolism	2150	LC/MS Pos Early	568	2975	169.097	1052	58052-48-5	C00534	HMDB01431	0.8865	1.0377	1	1.6123	1.3482	1.8102	0.4668	0.5081	0.5257	0.7727	0.9248	0.8544	1.2059	1.3095	1.181
4170	pyridoxine (Vitamin B6)	Cofactors and Vitamins	Vitamin B6 Metabolism	608	LC/MS Pos Early	936	2442	170.081	1054	58-56-0	C00314	HMDB02075	0.9272	1.0882	1.0503	1.7996	1.7384	2.0211	0.5135	0.799	0.6242	0.6609	0.8057	0.7677	1	1.0974	1.1307
52	pyroglutamine*	Amino Acid	Glutamate Metabolism	46225	LC/MS Pos Early	100001540	1900	129.066	134508	2353-44-8			0.9234	1.0036	1.0073	1.3618	1.2897	1.4803	0.4877	0.5141	0.4839	0.6612	0.74	0.7065	1.0367	1.0609	1
1148	pyruvate	Carbohydrate	Glycolysis, Gluconeogenesis, and Pyruvate Metabolism	22250	LC/MS Polar	823	2650	175.025	1060	127-17-3	C00022	HMDB00243	0.9519	1.0472	1.057	1.5763	2.5731	2.8842	0.7798	1	0.7279	0.8008	0.7902	0.7068	1.1676	1.1654	0.9176
1171	ribitol	Carbohydrate	Pentose Metabolism	15772	LC/MS Polar	100000406	1789.6	151.061	6912	488-81-3	C00474	HMDB00508	0.5245	0.5245	0.5245	1.4639	1.3681	1.5924	0.5798	0.6319	0.5245	0.5245	0.5245	0.5245	0.5245	0.5245	0.5245
1172	ribonate	Carbohydrate	Pentose Metabolism	27731	LC/MS Polar	100001007	2425	165.041	5460677	5336-08-03	C01685	HMDB00867	0.4406	0.5428	0.6131	2.0721	2.4356	2.6181	0.9206	1.0219	1	3.1196	4.9578	4.656	0.6604	0.6614	0.541
1170	ribose	Carbohydrate	Pentose Metabolism	1471	LC/MS Polar	914	1508.2	195.051	5779	50-69-1	C00121	HMDB00283	0.9376	0.9806	1.2149	1.374	0.9677	1.272	1.0194	0.7202	0.9456	11.0947	8.1	8.6042	0.5951	0.5951	0.622
533	S-(1,2-dicarboxyethyl)glutathione	Amino Acid	Glutathione Metabolism	63009	LC/MS Neg	100020967	543	422.087	9802383	1115-52-2			1.0859	1.3397	1.0378	1.4742	1.8458	2.2135	0.7251	0.7578	0.8253	0.8104	0.7613	0.7563	1.0811	1	0.8936
399	S-adenosylhomocysteine (SAH)	Amino Acid	Methionine, Cysteine, SAM and Taurine Metabolism	42382	LC/MS Neg	197	1832.4	383.114	439155	979-92-0	C00021	HMDB00939	0.9839	1.3008	1.077	1.3857	1.635	1.5341	0.777	0.8542	0.7519	0.732	0.9195	0.8745	1.1119	1.1991	1
398	S-adenosylmethionine (SAM)	Amino Acid	Methionine, Cysteine, SAM and Taurine Metabolism	15915	LC/MS Pos Early	1263	3002	399.144	34756	24346-00-7;86867-01-8;86867-0108	C00019	HMDB01185	1.0416	1.1555	1	1.8154	1.7851	2.0727	0.5283	0.5357	0.5622	0.444	0.6148	0.6637	1.1188	1.0931	0.9161
521	S-lactoylglutathione	Amino Acid	Glutathione Metabolism	15731	LC/MS Pos Early	1343	2124	380.112	440018	54398-03-7	C03451	HMDB01066	0.6451	0.6451	1.2284	1.3783	0.6451	0.667	0.6451	1.2735	0.6451	0.8601	1.0602	0.6451	0.6451	0.6451	0.9398
520	S-methylglutathione	Amino Acid	Glutathione Metabolism	33944	LC/MS Pos Early	100001259	2200	322.107	3605667	2922-56-7	C11347		1.3116	0.5524	1.0749	1.9472	1.8166	2.4925	0.7211	1	0.4717	0.4334	0.4334	0.4334	0.9475	1.3998	0.9862
1166	sedoheptulose-7-phosphate	Carbohydrate	Pentose Phosphate Pathway	35649	LC/MS Neg	100001628	599.6	289.033	616	2646-35-7	C05382	HMDB01068	1.2002	1.2398	1.0338	1.2806	1.4092	1.6431	0.7365	0.819	0.7177	0.7312	0.8947	0.8634	1.0866	1	0.9461
9	serine	Amino Acid	Glycine, Serine and Threonine Metabolism	1648	LC/MS Pos Early	503	1239	106.05	5951	56-45-1	C00065	HMDB00187	1.0416	1.2146	1.1372	1.729	1.689	1.9605	0.9044	1	0.9825	0.7735	0.9304	0.8236	0.8961	1.0515	0.8708
268	serotonin	Amino Acid	Tryptophan Metabolism	2342	LC/MS Pos Early	504	2550	177.102	5202	153-98-0	C00780	HMDB00259	0.5732	1.0301	0.5732	1.5669	1	1.6624	0.5732	0.5732	0.5732	0.5732	0.5732	0.5732	0.8519	0.8335	0.5732
492	spermidine	Amino Acid	Polyamine Metabolism	485	LC/MS Pos Early	50	3355	146.165	1102	124-20-9	C00315	HMDB01257	1	1.1437	0.9417	1.1006	1.1004	1.7815	0.8701	0.9534	0.8132	0.7552	0.9401	0.8024	1.0233	1.0745	1.048
499	spermine	Amino Acid	Polyamine Metabolism	603	LC/MS Pos Late	507	758	203.223	1103	71-44-3	C00750	HMDB01256	1	1.2334	0.8338	1.0497	1.2125	1.8775	0.6839	0.694	0.6308	0.9736	0.8835	0.7184	1.2806	1.3757	1.0275
2779	sphingadienine	Lipid	Sphingolipid Synthesis	57426	LC/MS Pos Late	100015643	1350	298.274	6449795	25696-03-1			1.5992	1.8669	1.3204	1	1.0128	1.1498	1.2121	0.8762	1.1531	0.6614	0.955	0.9049	0.7713	0.5498	0.9162
2884	sphingomyelin (d17:1/16:0, d18:1/15:0, d16:1/17:0)*	Lipid	Sphingomyelins	52433	LC/MS Pos Late	100006314	2082	689.559		121999-58-4			0.9144	1.0292	1	1.238	1.3732	1.5384	0.7512	0.7665	0.7033	0.7316	0.8733	0.8499	1.0296	1.1518	1.0192
2870	sphingomyelin (d18:0/18:0, d19:0/17:0)*	Lipid	Dihydrosphingomyelins	57473	LC/MS Pos Late	100009027	2362	733.622				HMDB12087	0.905	1.0537	1.0495	1.4734	1.5583	1.7092	0.8029	0.8648	0.7995	0.7611	0.8518	0.8944	1.1401	1.3143	1
2871	sphingomyelin (d18:0/20:0, d16:0/22:0)*	Lipid	Dihydrosphingomyelins	57476	LC/MS Pos Late	100015786	2600	761.653					0.9841	1.1472	1.0396	1.5554	1.5926	1.6696	0.9248	0.865	0.9069	0.8174	0.8457	0.9067	1.2016	1.3026	1
2882	sphingomyelin (d18:1/14:0, d16:1/16:0)*	Lipid	Sphingomyelins	42463	LC/MS Pos Late	100004328	1998	675.544	11433862			HMDB12097	0.9221	1.0186	1.0113	1.2443	1.286	1.5564	0.7465	0.7721	0.7221	0.7294	0.8726	0.9044	1	1.1126	1.0351
2887	sphingomyelin (d18:1/17:0, d17:1/18:0, d19:1/16:0)	Lipid	Sphingomyelins	52615	LC/MS Pos Late	100008920	2312	717.591		121999-64-2			0.9194	1	1.1126	1.3459	1.3402	1.6687	0.7929	0.7209	0.749	0.7541	0.7912	0.9321	1.0066	1.1717	1.0552
2888	sphingomyelin (d18:1/18:1, d18:2/18:0)	Lipid	Sphingomyelins	37529	LC/MS Pos Late	100002106	2167	729.591	6443882	108392-10-5		HMDB12101	0.9827	1	0.9884	1.1371	1.321	1.4699	0.8619	1.0333	0.9516	0.7113	0.8163	0.8722	1.0145	1.038	1.0224
2890	sphingomyelin (d18:1/20:0, d16:1/22:0)*	Lipid	Sphingomyelins	48490	LC/MS Pos Late	100006290	2685	759.638				HMDB12102	0.97	1.1381	1.0116	1.5216	1.5783	1.6802	0.7722	0.798	0.7913	0.828	0.8602	0.9366	1.1303	1.2545	1
2891	sphingomyelin (d18:1/20:1, d18:2/20:0)*	Lipid	Sphingomyelins	48491	LC/MS Pos Late	100006292	2383	757.622		222403-67-0			1.006	1.1459	0.3748	1.2164	1	1.979	0.3748	0.8814	0.7681	0.3748	0.3748	0.8504	0.5953	1.0842	0.3748
2893	sphingomyelin (d18:1/21:0, d17:1/22:0, d16:1/23:0)*	Lipid	Sphingomyelins	52495	LC/MS Pos Late	100009025	2793	773.653					0.9463	1.1674	1	1.7079	1.9102	2.017	0.7591	0.6325	0.795	0.7415	0.9775	0.8787	1.3068	1.3112	1.1351
2895	sphingomyelin (d18:1/22:1, d18:2/22:0, d16:1/24:1)*	Lipid	Sphingomyelins	48493	LC/MS Pos Late	100006295	2666	785.653				HMDB12104	1	1.0974	0.9939	1.708	1.8266	2.0485	0.6879	0.717	0.6795	0.7106	0.8343	0.9095	1.1832	1.2958	1.0139
2896	sphingomyelin (d18:1/22:2, d18:2/22:1, d16:1/24:2)*	Lipid	Sphingomyelins	57477	LC/MS Pos Late	100006296	2209	783.638					1.0043	0.8364	0.5661	1.3551	1.54	0.5661	0.5661	0.8621	0.5661	1.3187	0.5661	0.5661	0.9957	1.3754	0.8244
2898	sphingomyelin (d18:1/24:1, d18:2/24:0)*	Lipid	Sphingomyelins	47153	LC/MS Pos Late	100005986	3033	813.684		94359-13-4		HMDB12107	0.963	1.0766	1	1.4614	1.4978	1.6514	0.738	0.7622	0.7734	0.8466	0.9265	0.9277	1.1305	1.2169	1.029
2886	sphingomyelin (d18:2/16:0, d18:1/16:1)*	Lipid	Sphingomyelins	42459	LC/MS Pos Late	100004329	2002	701.559					0.9687	1.0742	1.0289	1.2313	1.3083	1.5183	0.8191	0.8787	0.8521	0.8066	0.878	0.8917	1	1.1618	1.0194
2897	sphingomyelin (d18:2/23:0, d18:1/23:1, d17:1/24:1)*	Lipid	Sphingomyelins	52435	LC/MS Pos Late	100008956	2845	799.669					0.8984	1.1153	1	1.5621	1.6789	1.9669	0.7294	0.7187	0.7673	0.7617	0.9221	0.9437	1.1033	1.1765	1.0825
2879	sphingomyelin (d18:2/23:1)*	Lipid	Sphingomyelins	57482	LC/MS Pos Late	100015791	2315	797.653					0.8617	0.9393	0.4837	1.1405	1.4127	1.9788	0.4837	0.4837	0.4837	0.4837	0.4837	0.4837	0.714	1.0607	0.4837
2899	sphingomyelin (d18:2/24:1, d18:1/24:2)*	Lipid	Sphingomyelins	52437	LC/MS Pos Late	100008957	2635	811.669					0.9514	1.0579	1	1.7291	1.9802	2.1501	0.6967	0.726	0.7319	0.7632	0.8299	0.915	1.2027	1.3865	1.0555
2928	sphingosine	Lipid	Sphingosines	17747	LC/MS Pos Late	297	1393	300.29	5353955	123-78-4	C00319	HMDB00252	0.9309	1.0397	1	1.4986	1.4632	1.6636	0.7745	0.8127	0.835	0.7967	0.8983	0.8665	1.1391	1.1436	1.0316
4723	stachydrine	Xenobiotics	Food Component/Plant	34384	LC/MS Pos Early	100001296	1440	144.102	115244	4136-37-2	C10172	HMDB04827	0.6542	1.1981	1.2589	1.2088	1.1034	1.523	0.6612	0.5946	0.6358	1	0.4186	1.1794	0.9225	1.6649	0.2416
1406	stearate (18:0)	Lipid	Long Chain Saturated Fatty Acid	1358	LC/MS Neg	439	5872	283.264	5281	57-11-4	C01530	HMDB00827	1	0.5518	0.7561	1.0441	0.9862	0.9569	0.7697	1.0358	1.2301	0.8869	1.0484	1.0503	1.1181	0.94	1.027
2874	stearoyl sphingomyelin (d18:1/18:0)	Lipid	Sphingomyelins	19503	LC/MS Pos Late	1538	2400	731.606	6453725	85187-10-6;85187-10-6	C00550	HMDB01348	0.9529	1.0792	1	1.3393	1.3603	1.5575	0.9104	0.9167	0.9037	0.8674	0.9712	0.9996	1.1126	1.1144	1.1524
2718	stearoyl-arachidonoyl-glycerol (18:0/20:4) [2]*	Lipid	Diacylglycerol	57449	LC/MS Pos Late	100010950	3522	662.572					1.2385	1.0565	1	1.3423	1.3349	1.3404	0.5424	0.8465	1.0061	0.7524	1.0847	0.9516	0.7715	0.6764	0.5089
1717	stearoylcarnitine (C18)	Lipid	Fatty Acid Metabolism (Acyl Carnitine, Long Chain Saturated)	34409	LC/MS Pos Late	100001391	1485	428.373	6426855	18822-91-8		HMDB00848	0.9874	1.013	0.9685	1.0372	1.232	1.3058	0.7094	0.7958	0.7229	0.9433	0.9236	1.0399	1.1914	1.2006	1
1351	succinate	Energy	TCA Cycle	1437	LC/MS Polar	252	3149	117.019	1110	110-15-6	C00042	HMDB00254	1.0889	1.227	1.22	1.8538	1.7798	2.266	0.884	0.7663	0.7225	0.8883	0.8266	0.4513	0.9574	1	1.5227
424	taurine	Amino Acid	Methionine, Cysteine, SAM and Taurine Metabolism	2125	LC/MS Neg	512	690	124.007	1123	107-35-7	C00245	HMDB00251	0.9517	1.3101	1.1141	1.7492	2.2286	2.0426	0.9374	0.9784	1	0.6409	0.732	0.9069	1.0019	0.8874	1.1235
4145	thiamin (Vitamin B1)	Cofactors and Vitamins	Thiamine Metabolism	5341	LC/MS Pos Early	873	3050	265.112	1130	59-43-8	C00378	HMDB00235	0.8524	1.257	1.0613	1.8979	1.7126	2.0391	0.4813	0.6367	0.7018	0.7194	0.9135	0.8804	1.1519	1.2601	1
5682	thioproline	Xenobiotics	Chemical	53231	LC/MS Pos Early	100009232	1250	134.027	93176	34592-47-4			0.9614	0.9749	1	1.2368	1.1067	1.4023	0.9944	1.1942	1.0341	0.6421	0.843	0.6972	0.9638	1.0224	1.0496
4079	threonate	Cofactors and Vitamins	Ascorbate and Aldarate Metabolism	27738	LC/MS Polar	100001022	2384	135.03	151152	70753-61-6	C01620	HMDB00943	0.5271	0.5271	0.5271	1.2682	1.1816	0.7635	1.0542	2.8041	2.0105	0.5271	0.6728	0.7252	0.9458	0.5271	0.5271
16	threonine	Amino Acid	Glycine, Serine and Threonine Metabolism	1284	LC/MS Pos Early	564	1514	120.066	6288	72-19-5	C00188	HMDB00167	1	1.1771	1.0796	1.6131	1.675	1.9571	0.752	0.8033	0.8073	0.7098	0.8312	0.8038	1.0324	1.1266	0.986
4007	thymidine	Nucleotide	Pyrimidine Metabolism, Thymine containing	2183	LC/MS Neg	872	1963.7	241.083	5789	50-89-5	C00214	HMDB00273	0.9178	1.0927	1	1.2342	1.4519	1.3389	1.0656	1.0424	1.0948	0.6812	0.8716	0.7923	0.9956	0.8983	0.8253
4003	TMP	Nucleotide	Pyrimidine Metabolism, Thymine containing	12023	LC/MS Neg	1248	883	321.049	9700	33430-62-5	C00364	HMDB01227	0.7634	1	0.7967	1.3003	1.7933	3.7097	0.7634	0.7634	0.7634	0.7634	0.7634	0.7634	0.8472	0.787	1.162
461	hydroxyproline	Amino Acid	Urea cycle; Arginine and Proline Metabolism	32306	LC/MS Pos Early	1001	1064	132.065	5810	51-35-4	C01157	HMDB00725	0.8927	1	1.0114	1.4476	1.2479	1.5279	0.9428	1.0477	0.9592	0.6	0.7573	0.7416	1.025	1.0594	0.9497
2876	tricosanoyl sphingomyelin (d18:1/23:0)*	Lipid	Sphingomyelins	52436	LC/MS Pos Late	100008955	3200	801.684				HMDB12105	0.9895	1.1166	0.9991	1.4212	1.4289	1.7287	0.8053	0.7968	0.8693	0.8599	0.916	1	1.089	1.2842	1.0853
4051	trigonelline (N'-methylnicotinate)	Cofactors and Vitamins	Nicotinate and Nicotinamide Metabolism	32401	LC/MS Pos Early	100001092	1388	138.055	5570	535-83-1	C01004	HMDB00875	0.9739	0.6904	0.6904	1	1.0228	1.6475	0.9674	1.0405	0.6917	4.5145	0.7594	0.6904	1.0253	0.6904	0.6904
2062	trimethylamine N-oxide	Lipid	Phospholipid Metabolism	40406	LC/MS Pos Early	100003397	2100	76.0757	1145	1184-78-7	C01104	HMDB00925	0.8829	1.2255	1.0091	0.9847	1.2784	1.5461	0.615	0.6632	1.0443	0.615	0.6482	0.615	0.9909	0.615	1.039
238	tryptophan	Amino Acid	Tryptophan Metabolism	54	LC/MS Pos Early	565	2986	205.097	6305	73-22-3	C00078	HMDB00929	0.9655	1.0784	1.0522	1.6024	1.4472	1.7753	0.6872	0.7697	0.7789	0.6596	0.7836	0.6954	1.0399	1.1561	1
155	tyrosine	Amino Acid	Tyrosine Metabolism	1299	LC/MS Pos Early	815	2430	182.081	6057	60-18-4	C00082	HMDB00158	0.9656	0.9431	1	1.8621	1.4789	1.7586	0.7438	1.1018	0.8607	0.7994	0.8526	0.6587	1.0406	1.2022	1.2337
1289	UDP-glucuronate	Carbohydrate	Nucleotide Sugar	2763	LC/MS Neg	1097	588	579.027	17473	28053-08-9;63700-19-6	C00167	HMDB00935	1.0992	1.3257	0.9742	1.5084	1.6781	1.7929	0.6608	0.714	0.5974	0.6147	0.6217	0.7407	1.0607	1.1177	1
1296	UDP-N-acetylglucosamine/galactosamine	Carbohydrate	Nucleotide Sugar	46148	LC/MS Polar	100002957	3665	606.074					0.9596	1.1006	1.0438	1.6261	1.8763	2.1765	0.5713	0.5783	0.5971	0.6639	0.6956	0.6762	1.0286	1.0613	1
3956	uracil	Nucleotide	Pyrimidine Metabolism, Uracil containing	605	LC/MS Polar	825	1089.7	111.02	1174	66-22-8	C00106	HMDB00300	0.9031	1.1114	1.1593	1.7761	1.6913	1.9762	0.9556	0.894	0.9185	0.6515	0.7529	0.6733	1	1.0662	1.0391
3955	uridine	Nucleotide	Pyrimidine Metabolism, Uracil containing	606	LC/MS Neg	535	1457.6	243.062	6029	58-96-8	C00299	HMDB00296	1	1.1811	0.9845	1.2322	1.3901	1.2963	0.9531	1.0096	0.924	0.7985	0.87	0.8003	1.0274	1.012	0.9172
3949	uridine 5'-diphosphate (UDP)	Nucleotide	Pyrimidine Metabolism, Uracil containing	5345	LC/MS Neg	870	599.5	402.995	6031	21931-53-3	C00015	HMDB00295	1.5781	1.5655	0.4614	1.466	2.0191	1.4165	0.7106	0.4614	0.678	0.935	0.7831	0.4614	0.4614	0.8209	1.065
3950	UMP	Nucleotide	Pyrimidine Metabolism, Uracil containing	2856	LC/MS Pos Early	869	590	325.043	6030	3387-36-8	C00105	HMDB00288	0.8854	1.2393	1.336	2.1238	2.1623	2.286	0.1823	0.2179	0.2332	0.6147	0.481	0.6428	1.1585	1.4368	1
370	valine	Amino Acid	Leucine, Isoleucine and Valine Metabolism	1649	LC/MS Pos Early	566	2479	118.086	6287	72-18-4	C00183	HMDB00883	1.0231	1.2712	1.1011	1.5683	1.7219	2.0009	0.7516	0.7768	0.8014	0.6996	0.887	0.8712	1	1.1258	0.9256
968	valylglycine	Peptide	Dipeptide	40475	LC/MS Neg	100003641	1506	173.093	136487	686-43-1		HMDB29127	0.7065	0.9764	0.9275	1.2851	1.1508	1.1694	0.5759	0.7988	0.6693	0.9299	1.0562	1.073	1.4965	1.3757	1
3860	xanthine	Nucleotide	Purine Metabolism, (Hypo)Xanthine/Inosine containing	3147	LC/MS Neg	1004	910	151.026	1188	69-89-6	C00385	HMDB00292	1.0689	1.2538	1	1.1022	2.6953	1.4258	0.9698	1.0268	1.0818	0.7491	0.982	0.8176	0.8697	0.8459	0.9985
3862	xanthosine	Nucleotide	Purine Metabolism, (Hypo)Xanthine/Inosine containing	15136	LC/MS Polar	100000299	2305	283.068	64959	146-80-5	C01762	HMDB00299	1.1004	0.9762	0.8657	1.151	1.358	1.5939	2.3275	3.1397	2.701	0.6879	0.6764	0.5835	1	0.942	0.9418
1738	ximenoylcarnitine (C26:1)*	Lipid	Fatty Acid Metabolism (Acyl Carnitine, Monounsaturated)	57517	LC/MS Pos Late	100015836	1607	538.483					0.64	0.64	0.64	0.9295	0.7459	1.2361	0.9925	1.267	1.1205	0.64	0.9589	0.64	1.1841	1.0075	0.64
	X - 10445			47680	LC/MS Pos Early								0.8931	1.2665	1.1521	1.4572	1.6718	1.688	0.6473	0.7146	0.834	0.532	0.712	0.6257	1.0822	1.1068	1
	X - 11677			47607	LC/MS Pos Early								0.9588	1.1361	1.1506	1.6394	2.279	2.3241	0.5368	0.7698	0.5308	0.6118	0.6758	0.5877	1	1.1841	1.0386
	X - 12100			47687	LC/MS Pos Early								0.8151	1	1.1636	1.2461	1.3896	1.7231	0.6775	0.6547	0.6361	0.6931	0.5389	0.8477	1.1633	1.4586	1.0878
	X - 12117			47695	LC/MS Pos Early								0.475	0.475	1.5229	1.7749	1.4503	1.2089	0.7639	0.475	1.141	0.7367	0.859	0.704	0.475	0.475	0.475
	X - 12462			46620	LC/MS Pos Early								1.0546	1.1568	1.1461	1.9126	1.8753	2.1109	0.847	0.9683	0.8338	0.6801	0.6629	0.6833	1	1.175	0.9206
	X - 13504			47616	LC/MS Pos Early								0.9659	1.0191	1.0638	1.7567	1.6412	2.1298	0.5008	0.7804	0.5455	0.6363	0.8173	0.6647	1.1451	1.3288	1
	X - 13846			47978	LC/MS Neg								1	1.4184	1.1199	1.8255	1.9875	1.9734	0.4096	0.5204	0.4343	0.6243	0.7693	0.7139	1.0597	1.075	0.8756
	X - 14056			46632	LC/MS Pos Early								1	1.0847	1.08	1.7752	1.7454	2.0804	0.6965	0.9665	0.839	0.5816	0.6751	0.5911	1.0641	1.1762	0.9564
	X - 15161			47620	LC/MS Pos Early								0.906	1.0087	0.8993	0.9676	1	1.0417	1.3178	0.9634	0.9872	1.187	1.5196	1.6792	0.9184	1.0692	0.8774
	X - 15666			47800	LC/MS Pos Early								0.8705	1.0545	1.032	1.4445	1.5318	1.9024	0.8352	0.8253	0.8737	0.8253	0.8287	0.878	0.968	1.4314	1.093
	X - 22776			48081	LC/MS Neg								0.7449	1.2167	0.8592	0.9732	1.1902	1.1861	0.8129	0.9873	0.8519	0.8383	1.0548	1.091	1.1936	1.2944	1
	X - 24035			52064	LC/MS Pos Late								0.9695	1.1003	0.9882	1.3252	1.3925	1.6516	0.6343	0.7237	0.8003	0.8644	0.9187	1	1.2272	1.2544	1.1249
	X - 24243			52286	LC/MS Pos Early								1	0.9716	1.0618	1.434	1.1434	1.2306	0.7417	0.6638	0.7438	0.6638	0.7892	0.9652	1.1928	1.1751	0.6638
	X - 24425			52655	LC/MS Pos Early								1.0535	0.6047	0.885	1.2185	0.9894	1.2319	1.0928	1.3785	1.0878	1	0.8809	0.8658	2.5849	0.9453	0.7969
	X - 24455			52772	LC/MS Pos Early								0.8579	1.0162	0.9099	1.5133	0.7179	1.4568	0.7179	0.7179	0.7179	0.7179	0.7179	0.7179	0.9838	0.7179	1.079
	X - 24518			52839	LC/MS Pos Early								0.3332	1.8978	0.8541	1.0048	1.2629	1.521	0.5032	0.5791	0.3473	0.8582	1	1.1519	0.3332	1.3054	0.3332
	X - 24697			53125	LC/MS Pos Early								1	0.8586	0.8481	1.0377	0.9679	1.0778	0.8018	0.7424	0.772	7.7827	9.5708	9.851	1.0516	1.2424	0.9713
	X - 25109			61682	LC/MS Pos Early								0.9397	1.1044	1	1.6249	1.4414	1.7406	0.8368	0.9584	0.9278	0.607	0.7113	0.6944	1.1319	1.1815	1.1067
	X - 25828			63634	LC/MS Pos Early								1.0426	1.1464	1.017	0.8034	1	0.935	1.0246	0.8428	1.0215	0.9987	1.0196	1.0919	0.9619	0.9978	0.816
	X - 25856			63744	LC/MS Neg								0.9363	1.1757	1.0247	1.4653	1.8401	2.1201	0.5832	0.6665	0.5639	0.5921	0.7467	0.7291	1	1.0978	1.1577
	X - 25936			63840	LC/MS Pos Early								0.8732	1	1.0131	1.3558	1.2563	1.4334	0.4811	0.5416	0.5115	0.7236	0.8141	0.8009	1.0819	1.1295	1.0039

## Sheet: Media
PATHWAY SORTORDER	BIOCHEMICAL	SUPER PATHWAY	SUB PATHWAY	COMP ID	PLATFORM	CHEMICAL ID	RI	MASS	PUBCHEM	CAS	KEGG	Group HMDB	Control media	Control media	Control media	10mM ribitol media	10mM ribitol media	10mM ribitol media	MEM +10mM ribitol media	MEM +10mM ribitol media	MEM +10mM ribitol media
497	(N(1) + N(8))-acetylspermidine	Amino Acid	Polyamine Metabolism	57814	LC/MS Pos Early	100016038	3080	188.176	123689;496				1306895	1291467	792323	1345415	1197220	1384643	1276227	1227904	1269387
1763	(S)-3-hydroxybutyrylcarnitine	Lipid	Fatty Acid Metabolism (Acyl Carnitine, Hydroxy)	52984	LC/MS Pos Early	100009271	2340	248.149					695923	805398	887355	995949	821968	779349	871225	1117876	1115462
2159	1,2-dioleoyl-GPC (18:1/18:1)	Lipid	Phosphatidylcholine (PC)	52457	LC/MS Pos Late	100008905	2346	786.601	10350317	4235-95-4			6384165	5825761	5046141	6543596	7017456	6134423	8.12525e+06	8354221	8.1859e+06
2248	1,2-dioleoyl-GPE (18:1/18:1)	Lipid	Phosphatidylethanolamine (PE)	52609	LC/MS Pos Late	100008906	2485	744.554	9546757	4004-05-01			1236688	720867	680332	837104	790161	834413	826899	1101119	900423
2096	1,2-dipalmitoyl-GPC (16:0/16:0)	Lipid	Phosphatidylcholine (PC)	19130	LC/MS Pos Late	100000657	2365	734.569	452110	63-89-8		HMDB00564	6501170	6526946	4882559	6437310	7157274	6882498	9172179	9082680	8348551
1129	1,5-anhydroglucitol (1,5-AG)	Carbohydrate	Glycolysis, Gluconeogenesis, and Pyruvate Metabolism	20675	LC/MS Neg	100000580	802	163.061	64960	154-58-5	C07326	HMDB02712		36276	35867	57672	32665		55422	33950	71338
2595	1-(1-enyl-palmitoyl)-2-arachidonoyl-GPC (P-16:0/20:4)*	Lipid	Plasmalogen	52689	LC/MS Pos Late	100009014	2154	766.574				HMDB11220	406608	379779	308534	386256	406671	304319	499026	443822	440069
2589	1-(1-enyl-palmitoyl)-2-oleoyl-GPC (P-16:0/18:1)*	Lipid	Plasmalogen	52478	LC/MS Pos Late	100009007	2443	744.59					1230146	1301419	863405	1178123	1286266	1300706	1545208	1.47789e+06	1323102
2585	1-(1-enyl-palmitoyl)-2-palmitoyl-GPC (P-16:0/16:0)*	Lipid	Plasmalogen	52716	LC/MS Pos Late	100009162	2454	718.574	11146967			HMDB11206	629474	497407	325117	467903	570790	484532	583751	539557	561850
351	1-carboxyethylisoleucine	Amino Acid	Leucine, Isoleucine and Valine Metabolism	62558	LC/MS Neg	100020427	2628	202.108					290639	284213	231113	306398	305257	327962	127996	114482	117177
303	1-carboxyethylleucine	Amino Acid	Leucine, Isoleucine and Valine Metabolism	62559	LC/MS Neg	100020425	2663	202.108					308427	289741	257435	374143	380781	370160	143989	131581	130878
139	1-carboxyethylphenylalanine	Amino Acid	Phenylalanine Metabolism	62566	LC/MS Neg	100020419	2844	236.093					833698	812425	645776	958463	970545	972927	516665	490010	490821
157	1-carboxyethyltyrosine	Amino Acid	Tyrosine Metabolism	62564	LC/MS Neg	100020421	1846	252.088					125857	111987	117630	136492	157715	156965	73369	83607	68498
374	1-carboxyethylvaline	Amino Acid	Leucine, Isoleucine and Valine Metabolism	62562	LC/MS Neg	100020423	2008	188.093					349665	339777	280419	373177	372167	374287	223321	217531	215765
86	1-methyl-4-imidazoleacetate	Amino Acid	Histidine Metabolism	32350	LC/MS Pos Early	100001208	2064	141.066	75810	2625-49-2	C05828	HMDB02820	5861163	6406970	5408092	6273802	6387317	6452269	7608790	7096906	8251631
87	1-methyl-5-imidazoleacetate	Amino Acid	Histidine Metabolism	62946	LC/MS Pos Early	100002910	1989	141.066	6451814	4200-48-0		HMDB04988	8058507	8496158	7083180	8402773	8604479	8898844	10844859	10047995	11262169
508	1-methylguanidine	Amino Acid	Guanidino and Acetamido Metabolism	48114	LC/MS Pos Early	100000715	2149	74.0713	10111	22661-87-6	C02294	HMDB01522	716935	725757	351956	743107	490480	409316	587533	474907	371480
68	1-methylhistidine	Amino Acid	Histidine Metabolism	30460	LC/MS Pos Early	100001051	2755	170.092	92105	332-80-9	C01152	HMDB00001	59220232	85313328	43366216	85802128	49884748	62331656	153808992	106817536	96879440
2080	1-myristoyl-2-palmitoyl-GPC (14:0/16:0)	Lipid	Phosphatidylcholine (PC)	19258	LC/MS Pos Late	100000672	2147	706.538	129657	69525-80-0		HMDB07869	606851	585239	361173	698602	642716	675492	973837	991538	939927
2173	1-oleoyl-2-docosahexaenoyl-GPC (18:1/22:6)*	Lipid	Phosphatidylcholine (PC)	52697	LC/MS Pos Late	100009130	2011	832.585				HMDB08123	354622	409838	258027	396110	363328	304573	604605	613762	673397
2163	1-oleoyl-2-linoleoyl-GPC (18:1/18:2)*	Lipid	Phosphatidylcholine (PC)	52453	LC/MS Pos Late	100008981	2165	784.585					758674	711364	396693	625865	690209	514289	781692	757343	672352
2408	1-oleoyl-GPC (18:1)	Lipid	Lysophospholipid	48258	LC/MS Pos Late	100001272	1540	522.355	16081932	19420-56-5		HMDB02815	278545	187436	107750	249689	245372	256529	727577	714568	807156
2114	1-palmitoyl-2-arachidonoyl-GPC (16:0/20:4n6)	Lipid	Phosphatidylcholine (PC)	52462	LC/MS Pos Late	100008914	2091	782.569	10747814	35418-58-7		HMDB07982	4427415	4423891	2875226	4306085	4223068	3840328	5904444	5716471	5139339
2110	1-palmitoyl-2-dihomo-linolenoyl-GPC (16:0/20:3n3 or 6)*	Lipid	Phosphatidylcholine (PC)	52454	LC/MS Pos Late	100008985	2199	784.585					2856296	2708909	1762045	2878396	2790265	2757527	4006778	3.58967e+06	3620184
2120	1-palmitoyl-2-docosahexaenoyl-GPC (16:0/22:6)	Lipid	Phosphatidylcholine (PC)	52610	LC/MS Pos Late	100008915	2023	806.569	6441886	59403-54-2		HMDB07991	2231893	2235465	1542187	2213093	2259833	2143226	3463605	3147531	3176198
2100	1-palmitoyl-2-oleoyl-GPC (16:0/18:1)	Lipid	Phosphatidylcholine (PC)	52461	LC/MS Pos Late	1539	2358	760.585	6436017	26853-31-6;26853-31-6		HMDB07972	35925080	34648360	26249718	34621568	37033976	34599280	46985808	45775280	44405328
2221	1-palmitoyl-2-oleoyl-GPE (16:0/18:1)	Lipid	Phosphatidylethanolamine (PE)	19263	LC/MS Pos Late	1526	2509	718.538	5283496	26662-94-2		HMDB05320	725073	379305	325680	535860	468346	487934	387323	529963	510797
2097	1-palmitoyl-2-palmitoleoyl-GPC (16:0/16:1)*	Lipid	Phosphatidylcholine (PC)	52470	LC/MS Pos Late	100008984	2160	732.554					2792445	2771470	1988026	2623006	2818878	2604654	3660412	3.65732e+06	3535826
2098	1-palmitoyl-2-stearoyl-GPC (16:0/18:0)	Lipid	Phosphatidylcholine (PC)	52616	LC/MS Pos Late	100008921	2653	762.601		59403-51-9		HMDB07970	2880775	2685273	1857635	2718106	2977830	2729738	3487034	3506473	3195474
2397	1-palmitoyl-GPC (16:0)	Lipid	Lysophospholipid	33955	LC/MS Pos Late	100001263	1525	496.34	86554	17364-16-8		HMDB10382	677770	663037	373399	572470	608433	569752	1567772	1.41977e+06	1.53463e+06
90	1-ribosyl-imidazoleacetate*	Amino Acid	Histidine Metabolism	61868	LC/MS Pos Early	100001668	2006	259.092	5117448	29605-99-0	C05131	HMDB02331	1233758	1244787	1150166	1197374	1246774	1484661	1571595	1450174	1897788
2148	1-stearoyl-2-arachidonoyl-GPC (18:0/20:4)	Lipid	Phosphatidylcholine (PC)	42450	LC/MS Pos Late	100001869	2300	810.601	16219824	35418-59-8		HMDB08048	15189683	14606258	10646709	13642447	14993934	13823933	19127788	18987250	17951918
2243	1-stearoyl-2-arachidonoyl-GPE (18:0/20:4)	Lipid	Phosphatidylethanolamine (PE)	52447	LC/MS Pos Late	100008977	2424	768.554	5289133			HMDB09003	675520	399409	319751	493041	423351	442092	513818	631639	506304
2154	1-stearoyl-2-docosahexaenoyl-GPC (18:0/22:6)	Lipid	Phosphatidylcholine (PC)	52611	LC/MS Pos Late	100008916	2197	834.601		59403-52-0		HMDB08057	5219354	5046640	3780283	5062903	5702219	4991882	7.1932e+06	6835030	6858184
2140	1-stearoyl-2-linoleoyl-GPC (18:0/18:2)*	Lipid	Phosphatidylcholine (PC)	52452	LC/MS Pos Late	100008980	2380	786.601					5629786	4899061	2.85307e+06	4546518	4180033	4163211	6064372	5351629	5055315
2137	1-stearoyl-2-oleoyl-GPC (18:0/18:1)	Lipid	Phosphatidylcholine (PC)	52438	LC/MS Pos Late	100008904	2644	788.616		56421-10-4		HMDB08038	24396196	22523948	17549360	21944288	25446120	23421784	28980556	29864978	28015160
2235	1-stearoyl-2-oleoyl-GPE (18:0/18:1)	Lipid	Phosphatidylethanolamine (PE)	42448	LC/MS Pos Late	100001856	2858	746.569				HMDB08993	911312	644736	528138	597793	411365	523140	583133	802243	742472
2309	1-stearoyl-2-oleoyl-GPS (18:0/18:1)	Lipid	Phosphatidylserine (PS)	19265	LC/MS Pos Late	100000639	3000	790.559	9547087			HMDB10163	2259501	939971	661725	1388185	846950	850591	930345	1309835	449310
2406	1-stearoyl-GPC (18:0)	Lipid	Lysophospholipid	33961	LC/MS Pos Late	100001271	1606	524.371	497299	19420-57-6		HMDB10384	645105	652641	406662	684979	704301	699110	1687399	1.60555e+06	1512157
2505	1-stearoyl-GPI (18:0)	Lipid	Lysophospholipid	19324	LC/MS Neg	100000656	5794	599.32		796963-93-4		HMDB61696	38088	32476			29823	42586	31423		62445
3996	2'-deoxycytidine	Nucleotide	Pyrimidine Metabolism, Cytidine containing	15949	LC/MS Pos Early	100000125	2193	228.098	13711	951-77-9	C00881	HMDB00014	1639675	1.66098e+06	1269096	1560901	1625176	1643360	1298138	1165542	1446685
3997	2'-O-methylcytidine	Nucleotide	Pyrimidine Metabolism, Cytidine containing	57554	LC/MS Pos Early	100010895	2411	258.108	150971	2140-72-9			6398080	6838239	5114957	7425714	7189584	8.00295e+06	8107117	7054327	8.34411e+06
3959	2'-O-methyluridine	Nucleotide	Pyrimidine Metabolism, Uracil containing	57655	LC/MS Neg	100010896	1831	257.078	102212	2140-76-3			44385	40812	35149	45384	49067	48396	47527	41014	40435
382	2,3-dihydroxy-2-methylbutyrate	Amino Acid	Leucine, Isoleucine and Valine Metabolism	57547	LC/MS Polar	100010869	1318	133.051	301941	14868-24-7		HMDB29576	727114	647534	534997	648446	600393	725017	353711	306905	371697
401	2,3-dihydroxy-5-methylthio-4-pentenoate (DMTPA)*	Amino Acid	Methionine, Cysteine, SAM and Taurine Metabolism	62805	LC/MS Neg	100020893	1156	177.023						82858	85098	95447	106866	110387	106604	119222	101221
1871	2,4-dihydroxybutyrate	Lipid	Fatty Acid, Dihydroxy	62951	LC/MS Polar	100002285	1793	119.035	192742	1518-62-3		HMDB00360				18227080	18734468	18294640	16846610	15797387	15308903
116	2-aminoadipate	Amino Acid	Lysine Metabolism	6146	LC/MS Neg	381	639.2	160.061	469	542-32-5;1118-90-7	C00956	HMDB00510	28983	20602	29064	24818	32440	37675	30240	36017	35715
353	2-hydroxy-3-methylvalerate	Amino Acid	Leucine, Isoleucine and Valine Metabolism	36746	LC/MS Neg	100001541	1800	131.071	164623	488-15-3		HMDB00317	93863	105998	65760	119613	106978	105807	114058	111758	106847
1552	2-hydroxyadipate	Lipid	Fatty Acid, Dicarboxylate	31934	LC/MS Polar	100001153	3000	161.046	193530	18294-85-4	C02360	HMDB00321	697614	433419	361443	590481	604669	764557	715457	525498	575943
528	2-hydroxybutyrate/2-hydroxyisobutyrate	Amino Acid	Glutathione Metabolism	52281	LC/MS Polar	100008928	1258	103.04					5718498	5736682	4292593	5682245	5802424	5669723	6.14973e+06	6035173	5924609
1801	2-hydroxydecanoate	Lipid	Fatty Acid, Monohydroxy	42489	LC/MS Neg	100004089	4840	187.134	21488	5393-81-7			26867	35126	19885	30223	38870	32347	36652	30658	42680
1548	2-hydroxyglutarate	Lipid	Fatty Acid, Dicarboxylate	52294	LC/MS Pos Early	100002070	958	166.071	43	40951-21-1	C02630	HMDB0059655	3.46203e+06	3298037	3.05315e+06	2458210	2327816	2229303	2978498	2943377	2797755
4185	2-hydroxyhippurate (salicylurate)	Xenobiotics	Benzoate Metabolism	18281	LC/MS Polar	1869	1123.9	194.046	10253	487-54-7	C07588	HMDB00840	385426	343496	242563	353197	367710	358073	447280	408023	428469
355	2-methylbutyrylcarnitine (C5)	Amino Acid	Leucine, Isoleucine and Valine Metabolism	45095	LC/MS Pos Early	100001509	3050	246.17	6426901	31023-25-3		HMDB00378	891730	1130067	812140	913180	926284	1.15881e+06	1255109	1382299	1522064
1364	2-methylcitrate/homocitrate	Energy	TCA Cycle	52282	LC/MS Neg	100008929	575	205.035					22140	24160			25623	34328	34575	41099	35172
4078	2-O-methylascorbic acid	Cofactors and Vitamins	Ascorbate and Aldarate Metabolism	63990	LC/MS Polar	100003258	1512	189.041	99779	17860-87-6			26917924	22695228	18752812	23034174	25350332	24681320	23064452	21921962	21543264
440	2-oxoarginine*	Amino Acid	Urea cycle; Arginine and Proline Metabolism	55072	LC/MS Pos Early	100002784	1760	174.087	558	3715-10-04	C03771	HMDB04225	1080084	1197993	1117695	1338134	1696668	1.89702e+06	3.94033e+06	3763066	4467459
1869	2R,3R-dihydroxybutyrate	Lipid	Fatty Acid, Dihydroxy	63109	LC/MS Polar	100002367	1543	119.035	13120901	759-06-8		HMDB00498	4563322	4732098	3763973	4041137	4512527	3830447	4433734	4911118	4170238
1868	2S,3R-dihydroxybutyrate	Lipid	Fatty Acid, Dihydroxy	62950	LC/MS Polar	100002284	1660	119.035	10964471	5057-93-2		HMDB02453	1209161	1673157	1163327	875515	1310225	822207	1692589	1693019	1749300
1872	3,4-dihydroxybutyrate	Lipid	Fatty Acid, Dihydroxy	62952	LC/MS Polar	100001730	2204	119.035		51267-44-8			1.04772e+06	1176543	897642	917499	733798	779076	964050	2091178	687032
171	3-(4-hydroxyphenyl)lactate (HPLA)	Amino Acid	Tyrosine Metabolism	32197	LC/MS Neg	240	1379	181.051	9378	6482-98-0	C03672	HMDB00755	1998210	2156924	1533456	2436967	2217350	2128545	3069984	2694988	3040678
438	3-amino-2-piperidone	Amino Acid	Urea cycle; Arginine and Proline Metabolism	62853	LC/MS Pos Early	100020361	2065	115.087	5200225	1892-22-4		HMDB00323	6484189	8.00301e+06	4958144	6.55212e+06	6194502	6434446	796839	777438	928416
4013	3-aminoisobutyrate	Nucleotide	Pyrimidine Metabolism, Thymine containing	1566	LC/MS Pos Early	1114	2190	104.071	64956	10569-72-9;214139-20-5	C05145	HMDB03911	1580346	2290360	1684538	1800231	1825360	1829005	3161493	3057100	3189221
4449	3-formylindole	Xenobiotics	Food Component/Plant	62863	LC/MS Pos Early	100020219	2736	146.06	10256	487-89-8	C08493	HMDB29737	2292904	2332744	1762900	2394848	2406502	2409060	2710598	2667326	2.47468e+06
2946	3-hydroxy-3-methylglutarate	Lipid	Mevalonate Metabolism	531	LC/MS Polar	112	2850	161.046	1662	503-49-1	C03761	HMDB00355	39689288	40599652	28777900	37720168	39430916	41052548	45008180	43269092	42466848
1553	3-hydroxyadipate*	Lipid	Fatty Acid, Dicarboxylate	62069	LC/MS Polar	100004396	3131	161.046	151913			HMDB00345	499088	457769	708038	478539	852091	896637	593971	1264427	795721
1778	3-hydroxybutyrate (BHBA)	Lipid	Ketone Bodies	542	LC/MS Polar	254	1480	103.04	441	625-72-9	C01089	HMDB00357	1458718	1172899	1069391	1592783	1022487	1325917	1544159	1.42224e+06	1316709
1692	3-hydroxybutyroylglycine	Lipid	Fatty Acid Metabolism (Acyl Glycine)	62064	LC/MS Pos Early	100020211	978	162.076					2484252	2281989	641002	2266869	2.60116e+06	2416678		316413
1817	3-hydroxydecanoate	Lipid	Fatty Acid, Monohydroxy	22053	LC/MS Neg	100000997	4634.7	187.134	26612	5561-87-5		HMDB02203	253087	242369	195306	229696	211827	211937	138037	120060	135943
1814	3-hydroxyhexanoate	Lipid	Fatty Acid, Monohydroxy	53230	LC/MS Neg	100006367	1725	131.071	151492	10191-24-9			125631	137661	109461	149293	144649	126862	94353	106177	98583
4187	3-hydroxyhippurate	Xenobiotics	Benzoate Metabolism	39600	LC/MS Neg	100002122	1687	194.046	450268	1637-75-8		HMDB06116	27976			33258	36827	31610	43172	42089	41975
381	3-hydroxyisobutyrate	Amino Acid	Leucine, Isoleucine and Valine Metabolism	1549	LC/MS Polar	111	1619	103.04	87	2068-83-9	C06001	HMDB00336	4295606	3283540	2652608	4947458	4003157	5022045	6042973	5514157	6251037
1820	3-hydroxylaurate	Lipid	Fatty Acid, Monohydroxy	32457	LC/MS Neg	100001112	5175	215.165	94216	53941-38-1		HMDB00387	98789	79742	69207	64313	74684	63850	54838	37447	50616
1815	3-hydroxyoctanoate	Lipid	Fatty Acid, Monohydroxy	22001	LC/MS Neg	100000773	3446	159.103	26613	88930-08-9		HMDB01954	340188	326005	263624	310874	310138	320228	223284	195888	188439
4724	3-hydroxystachydrine*	Xenobiotics	Food Component/Plant	62062	LC/MS Pos Early	100020203	1049	160.097	442640				139695	340646	272094						317436
290	3-indoxyl sulfate	Amino Acid	Tryptophan Metabolism	27672	LC/MS Polar	100000467	751	212.002	10258	2642-37-7		HMDB00682	228671	783892	158128	363018	309582	395224	1099583	754662	982380
194	3-methoxytyrosine	Amino Acid	Tyrosine Metabolism	12017	LC/MS Pos Early	1342	2555	212.092	1670	300-48-1		HMDB01434	199379	223260		238640	216632	220535	419806	358965	277549
376	3-methyl-2-oxobutyrate	Amino Acid	Leucine, Isoleucine and Valine Metabolism	44526	LC/MS Polar	100000936	911	115.04	49	3715-29-5	C00141	HMDB00019	47060128	47525056	33693228	43447448	43968256	45310436	53400144	50717000	47247072
352	3-methyl-2-oxovalerate	Amino Acid	Leucine, Isoleucine and Valine Metabolism	15676	LC/MS Neg	100000036	2064.2	129.056	47	1460-34-0;51829-07-3	C00671	HMDB03736	20384648	19944000	15909136	21190118	20039308	21215762	21775908	19629680	20117272
1554	3-methyladipate	Lipid	Fatty Acid, Dicarboxylate	36749	LC/MS Polar	100001765	2865	159.066	12292	3058-01-03		HMDB00555	208743						174259	221026
323	3-methylcrotonylglycine	Amino Acid	Leucine, Isoleucine and Valine Metabolism	31940	LC/MS Pos Early	100001149	1980	158.081	169485	33008-07-0		HMDB00459	135678	295742	262076	325760	266422	261570	405657	247266	312096
3988	3-methylcytidine	Nucleotide	Pyrimidine Metabolism, Cytidine containing	35132	LC/MS Pos Early	100001466	2176	258.108	159649	21028-20-6			523999	612843	423762	544748	525753	547140	1034911	956321	988065
328	3-methylglutaconate	Amino Acid	Leucine, Isoleucine and Valine Metabolism	57747	LC/MS Polar	100002458	2700	99.0452	1551553	5746-90-7		HMDB00522	1658300	1661137	1156686	1629270	1584070	1610931	1.8412e+06	1.77854e+06	1703005
69	3-methylhistidine	Amino Acid	Histidine Metabolism	15677	LC/MS Pos Early	100000042	2670	170.092	64969	368-16-1	C01152	HMDB00479	45477248	29177452	33700980	23654720	48735608	61554080	31839072	50939424	45205288
4283	3-phenylpropionate (hydrocinnamate)	Xenobiotics	Benzoate Metabolism	15749	LC/MS Neg	100000010	2860	149.061	107	501-52-0	C05629	HMDB00764		20582		32551			28646	36010	28146
3974	3-ureidopropionate	Nucleotide	Pyrimidine Metabolism, Uracil containing	3155	LC/MS Pos Early	1053	875	133.061	111	462-88-4	C02642	HMDB00026	15997563	16566355	13766611	16455500	16447117	16230193	21760512	21358826	20014604
506	4-acetamidobutanoate	Amino Acid	Polyamine Metabolism	1558	LC/MS Pos Early	1113	1350	146.081	18189	3025-96-5	C02946	HMDB03681	7043369	14108512	5837928	11689441	7857680	9107971	25317140	23966958	25178012
4236	4-ethylphenyl sulfate	Xenobiotics	Benzoate Metabolism	36099	LC/MS Neg	100001756	3580	201.023	20822574	123-07-9	C13637	HMDB62551	48101	49856	34131	54179	48394	53865	57342	52477	54635
509	4-guanidinobutanoate	Amino Acid	Guanidino and Acetamido Metabolism	15681	LC/MS Pos Early	100000096	2320	146.092	500	463-003;463-00-3	C01035	HMDB03464	2604123	2292107	3344591	2174809	2194663	2167797	3.87851e+06	3336794	4108090
48	4-hydroxyglutamate	Amino Acid	Glutamate Metabolism	40499	LC/MS Pos Early	100002544	1141	164.055	439902	2485-33-8	C03079	HMDB01344	935001	1107923	831448	846102	953879	1053911	1318493	1201033	750349
166	4-hydroxyphenylpyruvate	Amino Acid	Tyrosine Metabolism	1669	LC/MS Neg	1141	1690	179.035	979	156-39-8	C01179	HMDB00707	374020	416379	321441	386528	353036	361637	551038	513287	467392
91	4-imidazoleacetate	Amino Acid	Histidine Metabolism	32349	LC/MS Pos Early	100001207	2055	127.05	96215	645-65-8	C02835	HMDB02024	2663684	2.81789e+06	2444653	2899728	2826194	2.7907e+06	1962607	1.92106e+06	2000191
305	4-methyl-2-oxopentanoate	Amino Acid	Leucine, Isoleucine and Valine Metabolism	22116	LC/MS Neg	100000551	2170	129.056	70	816-66-0	C00233	HMDB00695	17499786	17406654	13617355	18206924	17661096	17651154	18098996	17052768	16022153
4222	4-methylcatechol sulfate	Xenobiotics	Benzoate Metabolism	46146	LC/MS Neg	100004111	2665	203.002					43178	44986	35197	51631	48377	48975	45715	48877	47517
3958	5,6-dihydrouridine	Nucleotide	Pyrimidine Metabolism, Uracil containing	61833	LC/MS Neg	100001425	1119	245.078	94312	5627-05-04			71759	28220	62446	40726	62096	61939	161759	156157	187900
4148	5-(2-Hydroxyethyl)-4-methylthiazole	Cofactors and Vitamins	Thiamine Metabolism	27673	LC/MS Pos Early	100000098	2310	144.048	1136	137-00-8	C04294		2.04246e+06	1861300	1469816	2.03414e+06	1.99083e+06	2.05836e+06	449036	349264	242311
113	5-(galactosylhydroxy)-L-lysine	Amino Acid	Lysine Metabolism	43582	LC/MS Pos Early	100002462	2755	325.161	123986	32448-36-5			2216687	2407350	1579178	2307953	2239499	2297911	2893231	2580825	2601436
1399	5-dodecenoate (12:1n7)	Lipid	Medium Chain Fatty Acid	33968	LC/MS Neg	100001232	5224	197.155	5312378	2430-94-6		HMDB00529	151358	98551	155745	96641	101350	202267	157630	99854	145279
1830	5-hydroxyhexanoate	Lipid	Fatty Acid, Monohydroxy	31938	LC/MS Neg	100001148	1267	131.071	170748	44843-89-2		HMDB00525				37965	17321	23028	32905		26459
271	5-hydroxyindoleacetate	Amino Acid	Tryptophan Metabolism	437	LC/MS Pos Early	71	1893	192.065	1826	54-16-0	C05635	HMDB00763							362395	157511	342661
112	5-hydroxylysine	Amino Acid	Lysine Metabolism	15685	LC/MS Pos Early	100000054	2790	163.108	1029	13204-98-3	C16741	HMDB00450	1.50868e+06	1326087	888743	1047875	1.12078e+06	1186140	1304035	1.20179e+06	1125019
3989	5-methylcytidine	Nucleotide	Pyrimidine Metabolism, Cytidine containing	22119	LC/MS Pos Early	100000763	2227	258.108	92918	2140-61-6		HMDB00982	2144299	2369386	1695426	2220887	2269774	2411961	3105775	2859127	3007046
502	5-methylthioadenosine (MTA)	Amino Acid	Polyamine Metabolism	1419	LC/MS Pos Early	212	2752	298.097	439176	2457-80-9	C00170	HMDB01173	289596768	304442208	234569328	320010304	313925216	319221504	203093024	197986672	200487760
400	5-methylthioribose	Amino Acid	Methionine, Cysteine, SAM and Taurine Metabolism	62100	LC/MS Pos Early	100002103	790	181.053	494	23656-67-9		HMDB01087	163634	111974	126946	131869	133464	88129	205056	197033	183005
3960	5-methyluridine (ribothymidine)	Nucleotide	Pyrimidine Metabolism, Uracil containing	35136	LC/MS Neg	100001446	1778.1	257.078	445408	1463-10-1		HMDB00884	101787	103019	94536	164645	153115	146400	87173	79894	77346
525	5-oxoproline	Amino Acid	Glutathione Metabolism	1494	LC/MS Neg	1021	738.5	128.035	7405	98-79-3	C01879	HMDB00267	87365264	100916352	72047336	108362520	93053728	92715064	10359318	6729360	10252396
126	6-oxopiperidine-2-carboxylate	Amino Acid	Lysine Metabolism	43231	LC/MS Neg	100004499	965	142.051	3014237	34622-39-4		HMDB61705	69611	79440	57579	79164	72057	71273	84411	62919	87432
3923	7-methylguanine	Nucleotide	Purine Metabolism, Guanine containing	35114	LC/MS Pos Early	100001456	2175	166.072	11361	578-76-7	C02242	HMDB00897	4726562	5579716	4098008	5831240	5218315	5723067	7073475	6.26518e+06	6886358
1699	acetylcarnitine (C2)	Lipid	Fatty Acid Metabolism (Acyl Carnitine, Short Chain)	32198	LC/MS Pos Early	100000802	2282	204.123	1	5080-50-2	C02571	HMDB00201	72654824	74036168	57452828	70833560	66719400	74450200	95191272	95563512	96328608
1344	aconitate [cis or trans]	Energy	TCA Cycle	46173	LC/MS Neg	100001359	580	173.009					316419	301454	289673	345704	345543	334030	460787	431047	399897
3884	adenine	Nucleotide	Purine Metabolism, Adenine containing	554	LC/MS Pos Early	880	2221	136.062	190	73-24-5	C00147	HMDB00034	4239052	4899095	4219032	4780840	4883844	5199252	28044224	26495400	31994612
3876	AMP	Nucleotide	Purine Metabolism, Adenine containing	32342	LC/MS Pos Early	209	1013	348.07	6083	149022-20-8	C00020	HMDB00045	37269		45389	55201	70995		67544	57719	52237
28	alanine	Amino Acid	Alanine and Aspartate Metabolism	1126	LC/MS Pos Early	811	1700	90.055	5950	56-41-7	C00041	HMDB00161	2544197888	2498234624	2225893120	2439367424	2613734400	2484712192	533812928	552397184	534795872
3871	allantoic acid	Nucleotide	Purine Metabolism, (Hypo)Xanthine/Inosine containing	33434	LC/MS Polar	218	2960	175.047	203	99-16-1	C00499	HMDB01209	1842204	1656263	1469718	2064675	2452205	2588867	654242	670678	829218
3870	allantoin	Nucleotide	Purine Metabolism, (Hypo)Xanthine/Inosine containing	1107	LC/MS Polar	1002	1672	157.037	204	97-59-6	C02350	HMDB00462	30634286	27742712	21775614	28406968	31019488	29397908	30578562	30526334	28317932
4097	alpha-CEHC sulfate	Cofactors and Vitamins	Tocopherol Metabolism	47666	LC/MS Neg	100005972	3090	357.101					52874	54698	47053	55504	54433	52007	72546	76205	68100
309	alpha-hydroxyisocaproate	Amino Acid	Leucine, Isoleucine and Valine Metabolism	22132	LC/MS Neg	100000706	1840	131.071	83697	10303-64-7	C03264	HMDB00746	163747	122928	120228	212455	228559	170842	194172	190647	165284
377	alpha-hydroxyisovalerate	Amino Acid	Leucine, Isoleucine and Valine Metabolism	46537	LC/MS Polar	100001300	1052	117.056	99823	600-37-3		HMDB00407	3007518	2869003	2096423	3226942	3294934	3383104	4665117	4629639	4488421
44	alpha-ketoglutaramate*	Amino Acid	Glutamate Metabolism	62101	LC/MS Polar	100002397	1916	144.03	48	18465-19-5			4849392	4975656	4114267	5516190	5703186	5616882	1923797	1817925	1721293
1348	alpha-ketoglutarate	Energy	TCA Cycle	528	LC/MS Polar	93	2700	145.014	51	305-72-6;328-50-7;22202-68-2	C00026	HMDB00208	89007960	87955232	62156296	82633776	86452096	88442648	119457896	113889344	96905680
82	anserine	Amino Acid	Histidine Metabolism	15747	LC/MS Pos Early	100000044	2924	241.13	112072	10030-52-1	C01262	HMDB00194	667099	744974	453278	682031	579660	699101	872005	943783	887303
256	anthranilate	Amino Acid	Tryptophan Metabolism	4970	LC/MS Pos Early	1258	2606	138.055	227	118-92-3	C00108	HMDB01123	1859794	2079817	1649711	2.02581e+06	2299789	2255797	4748094	4841589	4943636
1186	arabitol/xylitol	Carbohydrate	Pentose Metabolism	48885	LC/MS Polar	100006430	1932.4	151.061					3460186	3.57208e+06	2517316
1192	arabonate/xylonate	Carbohydrate	Pentose Metabolism	48255	LC/MS Polar	100006115	2700	165.041					5963093	6538475	5107023	35831940	7394516	9145104	71168672	57588112	61588604
1461	arachidonate (20:4n6)	Lipid	Long Chain Polyunsaturated Fatty Acid (n3 and n6)	1110	LC/MS Neg	229	5535	303.233	444899	506-32-1	C00219	HMDB01043	43880		24991			30949	47069		45218
432	arginine	Amino Acid	Urea cycle; Arginine and Proline Metabolism	1638	LC/MS Pos Early	231	2825	175.119	232	1119-34-2	C00062	HMDB00517	1662247808	1705484032	1345482240	1670892544	1640860928	1671496832	3407940608	3315324928	3363029760
433	argininosuccinate	Amino Acid	Urea cycle; Arginine and Proline Metabolism	15497	LC/MS Pos Early	232	2745	291.13	16950	156637-58-0	C03406	HMDB00052	233827	317502	167979	447068	249736	215097	1090414	597658	562170
4075	ascorbic acid 2-sulfate	Cofactors and Vitamins	Ascorbate and Aldarate Metabolism	63590	LC/MS Polar	100009329	3042	254.982	86484				608096	615810	427888	506688	522904	557860	630357	643643	668522
39	asparagine	Amino Acid	Alanine and Aspartate Metabolism	512	LC/MS Pos Early	917	1225	133.061	6267	70-47-3	C00152	HMDB00168	215762640	221404320	178450816	219070752	212796000	223075664	886760512	875306048	853603072
35	aspartate	Amino Acid	Alanine and Aspartate Metabolism	443	LC/MS Pos Early	234	1165	134.045	5960	56-84-8	C00049	HMDB00191	7425704	7325394	5732491	5726443	5527378	6056307	156920016	157775088	150387504
1564	azelate (C9-DC)	Lipid	Fatty Acid, Dicarboxylate	18362	LC/MS Polar	2029	2520	187.098	2266	123-99-9	C08261	HMDB00784			375133	345911	458110		532534	491047	634138
2869	behenoyl dihydrosphingomyelin (d18:0/22:0)*	Lipid	Dihydrosphingomyelins	57331	LC/MS Pos Late	100009026	3150	789.684				HMDB12091	570734	399329	270156	404545	526562	412889	722221	713546	375799
2875	behenoyl sphingomyelin (d18:1/22:0)*	Lipid	Sphingomyelins	48492	LC/MS Pos Late	100006294	3083	787.669				HMDB12103	10180680	8201943	6693594	9079764	9399214	9163694	10728759	10368461	10770474
4195	benzoate	Xenobiotics	Benzoate Metabolism	15778	LC/MS Neg	100000008	1750	121.029	243	65-85-0	C00180	HMDB01870	110890	108555	139814	118528	145167	142471	129368	138764	130768
3975	beta-alanine	Nucleotide	Pyrimidine Metabolism, Uracil containing	55	LC/MS Pos Early	244	1905	90.055	239	56-41-7;107-95-9	C00099	HMDB00056	14322242	32588644	23758304	37518032	27324984	31621572	8988131	6045975	6.40797e+06
54	beta-citrylglutamate	Amino Acid	Glutamate Metabolism	54923	LC/MS Pos Early	100003271	900	322.077	72715786	73590-26-8	C20775		235235	522032	202729	529641	225724		744223	567941	515693
325	beta-hydroxyisovalerate	Amino Acid	Leucine, Isoleucine and Valine Metabolism	12129	LC/MS Polar	1442	1149.8	117.056	69362	625-08-1		HMDB00754	3597303	3302431	2561224	2760401	3078846	3.28157e+06	3047149	2520433	2549791
326	beta-hydroxyisovaleroylcarnitine	Amino Acid	Leucine, Isoleucine and Valine Metabolism	35433	LC/MS Pos Early	100001594	2584	262.165		99159-87-2			2938648	2688703	1706373	3240426	3451822	1808806	2973813	2572981	2888617
6	betaine	Amino Acid	Glycine, Serine and Threonine Metabolism	3141	LC/MS Pos Early	799	1064	118.086	247	107-43-7	C00719	HMDB00043	791872192	810454912	635635392	812054720	763741056	802876992	850149568	835585408	823988928
4110	biotin	Cofactors and Vitamins	Biotin Metabolism	568	LC/MS Pos Early	251	2253	245.095	171548	58-85-5	C00120	HMDB00030	61853		56998	117434	92549	105584	4928960	4904367	5640119
1386	butyrate/isobutyrate (4:0)	Lipid	Short Chain Fatty Acid	40605	LC/MS Neg	1143	1062	87.0452	264	109-92-6	C00246	HMDB00039	257688	228276	171806	277734	213617	226011	192356	184461	161916
1653	butyrylcarnitine (C4)	Lipid	Fatty Acid Metabolism (also BCAA Metabolism)	32412	LC/MS Pos Early	100001054	2860	232.154	439829	25576-40-3	C02862	HMDB02013	41305064	40094700	30370658	41166244	39221884	42347256	39172384	39151236	37862124
245	C-glycosyltryptophan	Amino Acid	Tryptophan Metabolism	48782	LC/MS Pos Early	100006379	2700	367.15	10981970	180509-18-6			533981	537005	386652	446573	491563	581844	601303	545595	622906
1388	caproate (6:0)	Lipid	Medium Chain Fatty Acid	32489	LC/MS Neg	926	2713.7	115.076	8892	142-62-1	C01585	HMDB00535	515672	561315	422180	558914	729608	588799	355382	286327	335593
1390	caprylate (8:0)	Lipid	Medium Chain Fatty Acid	32492	LC/MS Neg	932	4362	143.108	379	124-07-2	C06423	HMDB00482	1.83396e+06	1.68801e+06	1673414	1635593	1481177	1533336	1247764	1220649	1222906
56	carboxyethyl-GABA	Amino Acid	Glutamate Metabolism	40007	LC/MS Pos Early	100003260	2085	176.092	2572	4386-03-02		HMDB02201	1351831	1686305	1549827	1634000	1595987	1686277	2.00031e+06	1977862	2070100
1772	carnitine	Lipid	Carnitine Metabolism	15500	LC/MS Pos Early	100000007	1978	162.113	10917	461-05-2	C00318	HMDB00062	97905184	97790096	80067896	105153360	105413608	115128616	137607488	134650272	142277552
79	carnosine	Amino Acid	Histidine Metabolism	1768	LC/MS Pos Early	249	2942	227.114	439224	305-84-0	C00386	HMDB00033	21109932	21884462	15523533	21396904	20964208	22332344	26826024	25156546	26122816
4215	catechol sulfate	Xenobiotics	Benzoate Metabolism	35320	LC/MS Neg	100001605	1906	188.986	3083879	4918-96-1		HMDB59724	78778	93559	58088	111221	76996	76562	119471	85523	112744
2961	cholesterol	Lipid	Sterol	63	LC/MS Pos Late	266	2707	369.352	11025495	57-88-5	C00187	HMDB00067	4898677	4929607	3.50617e+06	4828474	5000228	4681092	5.55721e+06	5.64953e+06	5608306
2051	choline	Lipid	Phospholipid Metabolism	15506	LC/MS Pos Early	1256	1961	104.107	305	67-48-1	C00114	HMDB00097	282616992	292830080	220768880	251958960	233322624	255091712	77342272	75015920	75291048
2052	phosphocholine	Lipid	Phospholipid Metabolism	34396	LC/MS Pos Early	267	700	184.073	1014	72556-74-2	C00588	HMDB01565	107947784	117521832	90355416	174665536	167131312	175046560	156361488	148135424	151678496
1393	cis-4-decenoate (10:1n6)*	Lipid	Medium Chain Fatty Acid	62873	LC/MS Neg	100002796	4890	169.123	5312351	505-90-8			37236	48528	32026	41682	31882	33567	43292	17879	24021
1342	citrate	Energy	TCA Cycle	1564	LC/MS Neg	1124	582	191.02	311	77-92-9	C00158	HMDB00094	4102206	3127491	3496341	3734592	4347702	4457419	4815616	5633550	4404020
441	citrulline	Amino Acid	Urea cycle; Arginine and Proline Metabolism	2132	LC/MS Pos Early	391	1520	176.103	9750	372-75-8	C00327	HMDB00904	53774376	77436840	52063368	68172920	42411880	83276024	78067296	76839328	68465184
476	creatine	Amino Acid	Creatine Metabolism	27718	LC/MS Pos Early	1221	1947	132.077	586	57-00-1	C00300	HMDB00064	573423680	620233344	491594080	578107008	576663808	597534784	763646336	736583872	778260928
477	creatinine	Amino Acid	Creatine Metabolism	513	LC/MS Pos Early	275	2055	114.066	588	60-27-5	C00791	HMDB00562	366543264	381070048	308090272	385531744	381182208	388045824	440218912	433979296	451485056
406	cystathionine	Amino Acid	Methionine, Cysteine, SAM and Taurine Metabolism	15705	LC/MS Pos Early	310	2270	223.075	439258	535-34-2	C02291	HMDB00099	18613108	20692360	18359530	20726668	19082040	19085456	30038860	25649028	31953242
408	cysteine	Amino Acid	Methionine, Cysteine, SAM and Taurine Metabolism	1868	LC/MS Pos Early	800	1475	122.027	5862	52-90-4;56-89-3	C00097	HMDB00574	64897384	64260628	49885600	57182756	57772124	59562832	36825236	37879892	36808824
414	cysteine s-sulfate	Amino Acid	Methionine, Cysteine, SAM and Taurine Metabolism	22176	LC/MS Polar	100000808	2273	199.969	115015	1637-71-4	C05824	HMDB00731	2977083	2862851	2216996	3158206	3539586	3361073	3.4449e+06	3685714	3.48442e+06
421	cysteine sulfinic acid	Amino Acid	Methionine, Cysteine, SAM and Taurine Metabolism	37443	LC/MS Pos Early	100002113	597	154.017	109	207121-48-0	C00606	HMDB00996	26273		117129	70849	169060	130525	405555	342632	484740
519	cysteine-glutathione disulfide	Amino Acid	Glutathione Metabolism	35159	LC/MS Pos Early	100001437	2465	427.095	4247235	13081-14-6		HMDB00656	15717867	16567153	12335606	16744890	16645216	17661222	10250385	9697269	10096234
522	cysteinylglycine	Amino Acid	Glutathione Metabolism	35637	LC/MS Pos Early	278	2132	179.048	439498	19246-18-5	C01419	HMDB00078	1856515	2213721	1535343	1868089	1738187	2.03475e+06	665454	707870	714017
523	cysteinylglycine disulfide*	Amino Acid	Glutathione Metabolism	62103	LC/MS Pos Early	100002466	2547	298.053		70555-24-7		HMDB00709	14098140	14796744	11027773	16914878	15639390	15750801	16013496	15844477	16349386
415	cystine	Amino Acid	Methionine, Cysteine, SAM and Taurine Metabolism	56	LC/MS Pos Early	279	2000	241.031	67678	56-89-3	C00491	HMDB00192	38720600	33874472	46254860	26574068	43784752	51440644	38377468	64852512	48741476
3986	cytidine	Nucleotide	Pyrimidine Metabolism, Cytidine containing	514	LC/MS Pos Early	827	2124	244.093	6175	65-46-3	C00475	HMDB00089	2193818	2202162	1656766	1999192	2104874	2121230	7329466	7147912	7285261
3987	cytosine	Nucleotide	Pyrimidine Metabolism, Cytidine containing	573	LC/MS Pos Early	881	2060	112.05	597	71-30-7	C00380	HMDB00630	211964	249895	223292	225906	238729	298410	253027	209238	332246
1711	decanoylcarnitine (C10)	Lipid	Fatty Acid Metabolism (Acyl Carnitine, Medium Chain)	33941	LC/MS Pos Late	100001251	1130	316.248	10245190	1492-27-9		HMDB00651	156001	89758	101428	78857	137206	87863	83395	78434	111658
1771	deoxycarnitine	Lipid	Carnitine Metabolism	36747	LC/MS Pos Early	100001662	2052	146.118	134	6249-56-5	C01181	HMDB01161	21841324	21760982	17113438	22036382	21379684	21421168	23132422	22808816	23418336
3222	deoxycholate	Lipid	Secondary Bile Acid Metabolism	1114	LC/MS Neg	302	5294	391.285	222528	83-44-3	C04483	HMDB00626	531910	499744	419795	639251	636352	594133	19175	25405	23510
447	dimethylarginine (ADMA + SDMA)	Amino Acid	Urea cycle; Arginine and Proline Metabolism	36808	LC/MS Pos Early	100001810	2850	203.15	123831	102783-24-4	C03626	HMDB01539	100584040	104043248	70626368	108468176	100823936	110431688	118071152	117024824	117839568
5	dimethylglycine	Amino Acid	Glycine, Serine and Threonine Metabolism	5086	LC/MS Pos Early	806	1104	104.071	673	1118-68-9	C01026	HMDB00092	17785168	17815808	13485280	17692000	16911912	18617784	20887166	21831602	19862408
4556	ergothioneine	Xenobiotics	Food Component/Plant	37459	LC/MS Pos Early	100002154	850	230.096	3032311	58511-63-0	C05570	HMDB03045	120000	305090	352119	95125	316293	381277	388809	402628	553762
4558	erythritol	Xenobiotics	Food Component/Plant	20699	LC/MS Polar	100000846	1491	167.056	222285	149-32-6	C00503	HMDB02994	2411984	1610420	1889316	2592237	2761948	2564130	3996577	3253597	3.2085e+06
1334	erythronate*	Carbohydrate	Aminosugar Metabolism	42420	LC/MS Polar	100001320	2186	135.03	2781043	88759-55-1		HMDB00613	235999472	241347360	167906016	250756592	263204576	266656816	219137648	211126352	224190704
363	ethylmalonate	Amino Acid	Leucine, Isoleucine and Valine Metabolism	15765	LC/MS Polar	2054	2785	131.035	11756	601-75-2		HMDB00622	7607863	7353456	5586972	7884275	8.19185e+06	8180808	6910668	6164781	6392150
4112	folate	Cofactors and Vitamins	Folate Metabolism	1826	LC/MS Neg	328	1467	440.132	6037	59-30-3	C00504	HMDB00121	1229795	1513100	1225455	1807179	1359717	1380799	532561	439211	477771
77	formiminoglutamate	Amino Acid	Histidine Metabolism	43493	LC/MS Pos Early	100002500	1880	175.071	439233	816-90-0	C00439	HMDB00854	1809210	1900447	1717703	1802194	2179036	2433667	4607684	4253827	4910559
1252	fructose	Carbohydrate	Fructose, Mannose and Galactose Metabolism	577	LC/MS Polar	878	2065	179.056	5984	57-48-7	C00095	HMDB00660	82341776	83383000	70150312	85000536	89567072	87212880	99820992	103650248	99945640
114	fructosyllysine	Amino Acid	Lysine Metabolism	46227	LC/MS Pos Early	100005373	2784	309.166	123708	21291-40-7			85429712	84817392	67921424	99942512	94565104	98487848	2.94824e+06	3200067	3218107
1352	fumarate	Energy	TCA Cycle	1643	LC/MS Polar	330	3084	115.004	444972	100-17-8	C00122	HMDB00134	4899566	4700756	3565826	4752933	4.8729e+06	4.79549e+06	3578380	3.42989e+06	3448520
582	gamma-glutamyl-alpha-lysine	Peptide	Gamma-glutamyl Amino Acid	55015	LC/MS Pos Early	100010901	2784	276.155	65254				850593	872389	569274	830066	894075	876240	539105	521891	526008
583	gamma-glutamyl-epsilon-lysine	Peptide	Gamma-glutamyl Amino Acid	33934	LC/MS Pos Early	100001262	2725	276.155	7015685	17105-15-6		HMDB03869	531023	765378	514107	657833	662479	420491	1135652	945841	1053766
574	gamma-glutamylalanine	Peptide	Gamma-glutamyl Amino Acid	37063	LC/MS Pos Early	100001843	1986	219.098	440103	5875-41-2		HMDB29142	4885681	5237476	4325610	5045922	4.08913e+06	4915934	571507	508967	699132
576	gamma-glutamylglutamate	Peptide	Gamma-glutamyl Amino Acid	36738	LC/MS Pos Early	331	1775	277.103	92865	1116-22-9	C05282	HMDB11737	289247		123196	82217	330286	162813	1180979	1213424	1355506
577	gamma-glutamylglutamine	Peptide	Gamma-glutamyl Amino Acid	2730	LC/MS Pos Early	1140	1430	276.119	150914	10148-81-9	C05283	HMDB11738	16849308	17192008	12881901	16639567	16206449	17231000	1133533	1110446	1135871
578	gamma-glutamylglycine	Peptide	Gamma-glutamyl Amino Acid	33949	LC/MS Pos Early	100001294	1535	205.082	165527	1948-29-4		HMDB11667	621798	649360	316787	504605	636464	1134546	1.38762e+06	1373125	1420741
579	gamma-glutamylhistidine	Peptide	Gamma-glutamyl Amino Acid	18245	LC/MS Pos Early	1235	2740	285.119	7017195	37460-15-4			495583	462306	391811	432553	386987	395391	657394	629912	584764
580	gamma-glutamylisoleucine*	Peptide	Gamma-glutamyl Amino Acid	34456	LC/MS Pos Early	100001485	2940	261.144	14253342			HMDB11170	976472	1.04789e+06	704231	1.04531e+06	1016588	975636	920069	805097	879497
581	gamma-glutamylleucine	Peptide	Gamma-glutamyl Amino Acid	18369	LC/MS Pos Early	1268	2991	261.144	151023	2566-39-4		HMDB11171	1206212	1.30658e+06	804775	1293909	1204326	1164353	954197	891323	772657
584	gamma-glutamylmethionine	Peptide	Gamma-glutamyl Amino Acid	44872	LC/MS Pos Early	100001313	2640	279.101	7009567	17663-87-5		HMDB29155	1367806	1.45395e+06	1085654	1.45553e+06	1370930	1537195	534946	630327	580945
585	gamma-glutamylphenylalanine	Peptide	Gamma-glutamyl Amino Acid	33422	LC/MS Pos Early	100000491	2992	295.129	111299	7432-24-8		HMDB00594	523777	467463	397457	522938	561857	605137	354731	421023	421522
586	gamma-glutamylthreonine	Peptide	Gamma-glutamyl Amino Acid	33364	LC/MS Pos Early	100001314	1750	249.108	76078708	5652-48-2		HMDB29159	568144	694045	597271	583511	655444	651313	598948	566862	604972
588	gamma-glutamyltyrosine	Peptide	Gamma-glutamyl Amino Acid	2734	LC/MS Pos Early	1102	2518	311.124	94340	7432-23-7		HMDB11741	669444	570882	333755	338793	584061	574962		350500	413302
589	gamma-glutamylvaline	Peptide	Gamma-glutamyl Amino Acid	43829	LC/MS Pos Early	100001126	2700	247.129	7015683	2746-34-1		HMDB11172	1987746	2111178	1505862	2049101	1982661	2174197	2266105	2031434	1999593
4469	gluconate	Xenobiotics	Food Component/Plant	587	LC/MS Polar	338	2922	195.051	10690	527-07-1	C00257	HMDB00625	8497021	7281379	5136233	8436708	9884154	9698716	7036584	6284061	7564992
1132	glucose	Carbohydrate	Glycolysis, Gluconeogenesis, and Pyruvate Metabolism	20488	LC/MS Polar	572	2342	179.056	5793	50-99-7	C00031	HMDB00122	1068131200	1040187776	753194048	956254272	962623232	992250304	28301576	27696844	24722216
1310	glucuronate	Carbohydrate	Aminosugar Metabolism	15443	LC/MS Polar	100000257	3233.3	193.035	444791	207300-70-7	C00191	HMDB00127	1912008	1.88197e+06	1478671	1745924	1872005	1938268	1763999	1872223	1588751
42	glutamate	Amino Acid	Glutamate Metabolism	57	LC/MS Pos Early	561	1500	148.06	611	56-86-0	C00025	HMDB00148	377117824	387738944	282773536	344119040	316444864	342114496	2347699456	2297078784	2303956480
43	glutamine	Amino Acid	Glutamate Metabolism	53	LC/MS Pos Early	563	1291	147.076	5961	56-85-9	C00064	HMDB00641	7094903296	7327853568	5358835712	7258165760	6884209664	7298072064	259955424	249510592	246361760
1544	glutarate (C5-DC)	Lipid	Fatty Acid, Dicarboxylate	396	LC/MS Polar	339	2900	131.035	743	110-94-1	C00489	HMDB00661	1180305	1201580	1010089	1144483	1143745	1264326	1317349	1300415	1213194
513	glutathione, oxidized (GSSG)	Amino Acid	Glutathione Metabolism	27727	LC/MS Pos Early	448	2667	613.159	65359	103239-24-3	C00127	HMDB03337	94795	184314	106127	193188	72906	141041
1152	glycerate	Carbohydrate	Glycolysis, Gluconeogenesis, and Pyruvate Metabolism	1572	LC/MS Polar	1052	2070.4	105.019	752	600-19-1	C00258	HMDB00139	8462427	8723373	6806965	9655337	10699703	11079917	62172420	61835124	64056508
2623	glycerol	Lipid	Glycerolipid Metabolism	15122	LC/MS Neg	1254	758	91.0401	753	56-81-5	C00116	HMDB00131	1.58672e+06	1455100	932289	1869651	1.78328e+06	1580276	1527827	1284763	1239754
2624	glycerol 3-phosphate	Lipid	Glycerolipid Metabolism	43847	LC/MS Pos Early	100000258	580	173.021	754	29849-82-9	C00093	HMDB00126	2222569	2357894	2254952	2300536	2439695	2603077	1641649	1736190	1616584
2059	glycerophosphoethanolamine	Lipid	Phospholipid Metabolism	37455	LC/MS Polar	100001620	3075	214.049	123874	33049-08-0	C01233	HMDB00114	2.07656e+06	1779309	1231848	1815415	1.83916e+06	1979684	1776420	1720632	1663344
2629	glycerophosphoglycerol	Lipid	Glycerolipid Metabolism	48857	LC/MS Polar	100001619	2430	245.043	439964		C03274		476559	493443	312916	381066	435682	396549	420374	470282	436667
2061	glycerophosphoinositol*	Lipid	Phospholipid Metabolism	47155	LC/MS Polar	100001621	3850	333.059	167572	16824-65-0			339753	281687	239393	296228	314103	306446	327216	315633	360845
2055	glycerophosphorylcholine (GPC)	Lipid	Phospholipid Metabolism	15990	LC/MS Pos Early	100000269	672	258.11	71920	28319-77-9	C00670	HMDB00086	138404608	146259376	103611624	172552608	164360800	172114528	219277440	221140592	217351120
2060	glycerophosphoserine*	Lipid	Phospholipid Metabolism	57404	LC/MS Pos Early	100015666	577	260.053	3081457				357793	335954	301585	341831	345345	364160	443193	446676	434847
1	glycine	Amino Acid	Glycine, Serine and Threonine Metabolism	58	LC/MS Pos Early	340	1375	76.0393	750	56-40-6	C00037	HMDB00123	180580592	184417184	131431824	165205040	157034608	168574928	271495712	270617024	264515696
3205	glycochenodeoxycholate	Lipid	Primary Bile Acid Metabolism	32346	LC/MS Neg	1628	5236.1	448.307	12544	16564-43-5	C05466	HMDB00637	436114	460870	357141	532062	422881	424832	581124	473607	493163
3198	glycocholate	Lipid	Primary Bile Acid Metabolism	18476	LC/MS Neg	342	5163	464.302	10140	475-31-0;863-57-0	C01921	HMDB00138	132153	120767	112478	151642	143050	134564	165372	146729	149077
3230	glycodeoxycholate	Lipid	Secondary Bile Acid Metabolism	18477	LC/MS Neg	100000436	5281	448.307	3035026	360-65-6	C05464	HMDB00631	76388.7	64015	59289	76337.1	98468	155944	93881	120672	57417
766	glycylvaline	Peptide	Dipeptide	18357	LC/MS Pos Early	100000487	2734	175.108	97417	1963-21-9		HMDB28854	377033	518279	321473	415972	332481	470531	333404	318184	371833
4218	guaiacol sulfate	Xenobiotics	Benzoate Metabolism	46111	LC/MS Neg	100004208	2344	203.002	22473			HMDB60013	27570	28046		32292	26914	27765	36971	29887	34285
475	guanidinoacetate	Amino Acid	Creatine Metabolism	43802	LC/MS Pos Early	344	1937	118.061	763	352-97-6	C00581	HMDB00128	1495883	1748567	1584327	1564800	1337990	1473568	4666977	4098228	4828565
3920	guanine	Nucleotide	Purine Metabolism, Guanine containing	32352	LC/MS Pos Early	172	2032	152.057	764	73-40-5	C00242	HMDB00132	199417	122395	925170	147186	139466	303302	472121	453730	470527
3919	guanosine	Nucleotide	Purine Metabolism, Guanine containing	1573	LC/MS Pos Early	1099	1728	284.099	6802	118-00-3	C00387	HMDB00133							115087	107166	124863
4083	gulonate*	Cofactors and Vitamins	Ascorbate and Aldarate Metabolism	46957	LC/MS Polar	100001586	2750	195.051	152304	20246-53-1	C00257	HMDB03290	9417252	8993221	6444808	9131198	9311407	10057884	8133361	7345848	7949495
2937	heptadecasphingosine (d17:1)	Lipid	Sphingosines	57427	LC/MS Pos Late	100015724	1377	286.274	5283557	6918-48-5					117285	154978		189384	129740	150931
1389	heptanoate (7:0)	Lipid	Medium Chain Fatty Acid	1644	LC/MS Neg	925	3670	129.092	8094	111-14-8	C17714	HMDB00666	117475	148418	117258	122406	94101	105684	74657	86544	100196
1703	hexanoylcarnitine (C6)	Lipid	Fatty Acid Metabolism (Acyl Carnitine, Medium Chain)	32328	LC/MS Pos Early	100000781	3358	260.186	6426853	6920-35-0		HMDB00705	293631	467494	305576	370496	293536	300659	305525	420347	411082
4181	hippurate	Xenobiotics	Benzoate Metabolism	15753	LC/MS Neg	100000014	2106.9	178.051	464	495-69-2	C01586	HMDB00714	2029576	1971827	1609652	2035879	2047145	2110474	2521071	2388489	2227616
67	histidine	Amino Acid	Histidine Metabolism	59	LC/MS Neg	355	755.9	154.062	6274	5934-29-2	C00135	HMDB00177	5076314	6065128	4406150	6412353	5308582	5176027	10884470	7866808	10165017
442	homoarginine	Amino Acid	Urea cycle; Arginine and Proline Metabolism	22137	LC/MS Pos Early	100000961	2882	189.135	9085	156-86-5	C01924	HMDB00670	22995448	25117494	16227400	22826960	23116432	24002080	25964552	25111204	25324016
80	homocarnosine	Amino Acid	Histidine Metabolism	1633	LC/MS Pos Early	41	2960	241.13	10243361	3650-73-5	C00884	HMDB00745	786751	806290	586095	743039	847219	833179	861281	937107	1007957
443	homocitrulline	Amino Acid	Urea cycle; Arginine and Proline Metabolism	22138	LC/MS Polar	100000963	3006.8	188.104	65072	1190-49-4	C02427	HMDB00679	108804	105103	54947	115855	105744	119337	130223	123022	117989
403	homocysteine	Amino Acid	Methionine, Cysteine, SAM and Taurine Metabolism	15128	LC/MS Pos Early	311	2155	136.043	778	454-29-5	C00155	HMDB00742	859052	915895	627234	707968	749631	772621
4596	homostachydrine*	Xenobiotics	Food Component/Plant	33009	LC/MS Pos Early	100001550	1750	158.118	441447	1195-94-4	C08283	HMDB33433	7937326	7734742	5161300	7454713	7740579	8109714	8539421	8621107	8106055
73	hydantoin-5-propionate	Amino Acid	Histidine Metabolism	40473	LC/MS Polar	100002514	2080	171.041	782	5624-26-0	C05565	HMDB01212	125984	103430	79854	109907	102479	93744	105466	110746	66471
41	hydroxyasparagine	Amino Acid	Alanine and Aspartate Metabolism	62060	LC/MS Pos Early	100020205	1149	149.056	97663		C03124	HMDB32332	355861	360239	263549	365993	309877	395437	359605	411402	349837
423	hypotaurine	Amino Acid	Methionine, Cysteine, SAM and Taurine Metabolism	590	LC/MS Pos Early	358	724	110.027	107812	300-84-5	C00519	HMDB00965	650256	877794	830021	676848	1034252	979293	1602007	1309715	1468440
3859	hypoxanthine	Nucleotide	Purine Metabolism, (Hypo)Xanthine/Inosine containing	3127	LC/MS Pos Early	171	1295	137.046	790	68-94-0	C00262	HMDB00157	10687857	6451836	9119489	6857451	10215417	9182478	16536789	18351848	15909529
78	imidazole lactate	Amino Acid	Histidine Metabolism	15716	LC/MS Pos Early	100000263	2040	157.061	793	14403-45-3	C05568	HMDB02320	356161	407912	381444	367723	363805	456055	1390757	1335340	1.71645e+06
76	imidazole propionate	Amino Acid	Histidine Metabolism	40730	LC/MS Pos Early	100003434	2263	141.066	70630	1074-59-5		HMDB02271	5501820	6.0825e+06	4488893	5645692	5515914	5828934	7127307	6746445	7.19129e+06
275	indolelactate	Amino Acid	Tryptophan Metabolism	18349	LC/MS Neg	100000463	2286	204.067	92904	832-97-3	C02043	HMDB00671	345848	303586	255879	341830	336383	367238	908503	923277	806148
379	isobutyrylcarnitine (C4)	Amino Acid	Leucine, Isoleucine and Valine Metabolism	33441	LC/MS Pos Early	100001055	2810	232.154	168379	25518-49-4		HMDB00736	11546256	11618044	8.13358e+06	12445615	11307796	11182174	15834980	15299678	14265927
1346	isocitrate	Energy	TCA Cycle	12110	LC/MS Pos Early	1206	773	210.061	1198	20226-99-7	C00311	HMDB00193		168346	96839		223685	194054	428970	357937	170080
345	isoleucine	Amino Acid	Leucine, Isoleucine and Valine Metabolism	1125	LC/MS Pos Early	376	2800	132.102	6306	73-32-5	C00407	HMDB00172	4178511360	4173562880	3534565376	4072476928	4107417088	4093406208	2033185280	1968117632	1969087616
594	isoleucylhydroxyproline*	Peptide	Dipeptide Derivative	63051	LC/MS Pos Early	100021262	2707	245.15				HMDB28908	854668	839470	601017	898857	786039	782387	1418120	1300160	1259740
313	isovalerate (C5)	Amino Acid	Leucine, Isoleucine and Valine Metabolism	44656	LC/MS Neg	100000708	1564	101.061	10430	503-74-2	C08262	HMDB00718	369512	382067	326743	424777	430678	414840	495995	430146	450110
315	isovalerylglycine	Amino Acid	Leucine, Isoleucine and Valine Metabolism	35107	LC/MS Neg	100001452	1950	158.082	546304	16284-60-9		HMDB00678	21924	27704	24713	26381	28273	10971	25625	30415	44419
253	kynurenate	Amino Acid	Tryptophan Metabolism	1417	LC/MS Neg	98	2224	188.035	3845	492-27-3	C01717	HMDB00715	65896	72254	47805	89741	69688	65353	99757	79135	94512
249	kynurenine	Amino Acid	Tryptophan Metabolism	15140	LC/MS Pos Early	100000265	2739	209.092	161166	2922-83-0	C00328	HMDB00684	4700453	4794685	3548514	4329250	4674867	4682682	5738942	5630525	5599495
1149	lactate	Carbohydrate	Glycolysis, Gluconeogenesis, and Pyruvate Metabolism	527	LC/MS Neg	482	681.6	89.0244	612	79-33-4	C00186	HMDB00190	246184240	233613792	188676896	258212864	245676384	277434144	149319712	147571552	149535408
419	lanthionine	Amino Acid	Methionine, Cysteine, SAM and Taurine Metabolism	42002	LC/MS Pos Early	100003892	1730	209.059	98504	3183-08-02			455478	489995	266733	1583438	1575799	1258098	1190520	1060302	1573311
298	leucine	Amino Acid	Leucine, Isoleucine and Valine Metabolism	60	LC/MS Pos Early	397	2864	132.102	6106	61-90-5			3064696832	3100424192	2551859968	3207056384	2956697344	3112985600	1230391936	1207558528	1207923328
595	leucylhydroxyproline*	Peptide	Dipeptide Derivative	63052	LC/MS Pos Early	100021261	2753	245.15	20847829			HMDB28930				20626.7	52407.8	25041.9	214302	150658	136171
2877	lignoceroyl sphingomyelin (d18:1/24:0)	Lipid	Sphingomyelins	57330	LC/MS Pos Late	100006298	3437	815.7		60037-60-7			4564392	4715763	3067486	4595035	4739675	4108964	5688644	5290947	5105300
99	lysine	Amino Acid	Lysine Metabolism	1301	LC/MS Pos Early	407	2850	147.113	5962	56-87-1	C00047	HMDB00182	1981354752	2008082944	1606850176	1974635776	1936777856	1979208832	1085300096	1048139456	1051195776
1354	malate	Energy	TCA Cycle	1303	LC/MS Neg	409	615.6	133.014	525	6915-15-7	C00149	HMDB00156	5191741	4975655	4504907	5266391	5364321	5527241	5.29524e+06	5259177	5112370
4322	maltol	Xenobiotics	Food Component/Plant	38299	LC/MS Pos Early	100002362	1896	127.039	8369	118-71-8	C11918	HMDB30776	74752016	80661528	58736160	74030984	66714292	79463240	1853157	2146313	1939849
4324	maltol sulfate	Xenobiotics	Food Component/Plant	48696	LC/MS Neg	100006106	1503	204.981					1851265	1728348	1519266	1860086	1930043	1829781	126552	110470	122006
1257	mannitol/sorbitol	Carbohydrate	Fructose, Mannose and Galactose Metabolism	46142	LC/MS Polar	100001740	2320	181.072	5780		C00794	HMDB00247	88674872	91237392	73688344	88656056	94029656	93590480	83794984	80552040	84598952
4620	mannonate*	Xenobiotics	Food Component/Plant	62864	LC/MS Polar	100003695	2736	195.051	3246006	642-99-9			1599852	1660774	1186112	1473947	1707163	1595175	3879026	3532809	3851439
1258	mannose	Carbohydrate	Fructose, Mannose and Galactose Metabolism	584	LC/MS Polar	803	2200	179.056	18950	3458-28-4	C00159	HMDB00169	1355556	1393193	1177495	972580	812932	1363827	718440		2801441
387	methionine	Amino Acid	Methionine, Cysteine, SAM and Taurine Metabolism	1302	LC/MS Pos Early	415	2526	150.058	6137	63-68-3	C00073	HMDB00696	1213625088	1324317824	994599360	1242148736	1172342400	1284808832	443474976	444922080	463782048
392	methionine sulfone	Amino Acid	Methionine, Cysteine, SAM and Taurine Metabolism	44878	LC/MS Pos Early	100004635	1250	182.048	69961	820-10-0			8585461	8403632	6599884	8024224	7863715	8304906	9722028	9428922	9287036
393	methionine sulfoxide	Amino Acid	Methionine, Cysteine, SAM and Taurine Metabolism	18374	LC/MS Pos Early	100000039	1272	166.053	158980	3226-65-1	C02989	HMDB02005	24681164	21315326	19107256	22016652	26616586	23474724	34484768	35589880	32720388
4254	methyl-4-hydroxybenzoate sulfate	Xenobiotics	Benzoate Metabolism	48429	LC/MS Neg	100006116	2873	230.997					48260	46920	42482	53504	50280	57265	66138	60655	51299
1659	methylmalonate (MMA)	Lipid	Fatty Acid Metabolism (also BCAA Metabolism)	1496	LC/MS Polar	418	3078.4	117.019	487	516-05-2	C02170	HMDB00202	3114060	3010520	2115081	2927934	3015564	2892321	3000956	2920577	2895459
364	methylsuccinate	Amino Acid	Leucine, Isoleucine and Valine Metabolism	15745	LC/MS Polar	2051	2800	131.035	10349	498-21-5		HMDB01844	4522328	4416328	3746340	4287135	4678750	4560437	5247021	4587579	4596239
2022	myo-inositol	Lipid	Inositol Metabolism	1124	LC/MS Polar	363	3506.3	225.062	892	87-89-8	C00137	HMDB00211	47820272	47622336	40800316	46192332	52565268	53885908	38052924	38947144	39342996
131	N,N,N-trimethyl-5-aminovalerate	Amino Acid	Lysine Metabolism	57687	LC/MS Pos Early	100015962	2186	160.133	14274897				8129636	8300251	6405525	8243009	7991409	8620384	8945496	8956505	8593116
467	N,N,N-trimethyl-alanylproline betaine (TMAP)	Amino Acid	Urea cycle; Arginine and Proline Metabolism	62947	LC/MS Pos Early	100020217	2470	229.155					9308303	11788323	6487637	11639808	9520984	11541094	12757255	14106626	14455523
53	N-acetyl-aspartyl-glutamate (NAAG)	Amino Acid	Glutamate Metabolism	35665	LC/MS Pos Early	100001612	1035	305.098	5255	3106-85-2	C12270	HMDB01067	516386	515463	504671	750512	954534	380590	825881	751853	691205
491	N-acetyl-isoputreanine	Amino Acid	Polyamine Metabolism	62309	LC/MS Pos Early	100020487	2305	203.139	131802901				6757886	6941520	4744946	6441085	6219412	6470030	7711225	7366814	7.52011e+06
30	N-acetylalanine	Amino Acid	Alanine and Aspartate Metabolism	1585	LC/MS Polar	1110	1564.8	130.051	88064	97-69-8	C02847	HMDB00766	6.69898e+06	6471601	5381804	6918355	7.13196e+06	7348600	4460368	4412703	4288813
448	N-acetylarginine	Amino Acid	Urea cycle; Arginine and Proline Metabolism	33953	LC/MS Pos Early	100001266	2245	217.13	67427	155-84-0	C02562	HMDB04620	1272103	1279396	1278333	1284837	1313606	1310100	3679886	3.76706e+06	4356781
40	N-acetylasparagine	Amino Acid	Alanine and Aspartate Metabolism	33942	LC/MS Pos Early	100001257	785	175.071	99715	4033-40-3		HMDB06028	2.02888e+06	2168662	1525458	2003397	2185324	2124802	1612332	1516501	1526066
36	N-acetylaspartate (NAA)	Amino Acid	Alanine and Aspartate Metabolism	22185	LC/MS Polar	100000787	3143	174.041	65065	997-55-7;997-55-7	C01042	HMDB00812	19998620	20381036	13806991	21977668	17460916	16661207	11483432	9976921	9372377
81	N-acetylcarnosine	Amino Acid	Histidine Metabolism	43488	LC/MS Pos Early	100004046	2141	269.124	9903482	56353-15-2		HMDB12881	152772	156613	97385		122346	195459		146778	373036
1336	N-acetylglucosamine/N-acetylgalactosamine	Carbohydrate	Aminosugar Metabolism	46539	LC/MS Pos Early	100006435	715	222.097					4104779	4472488	3358702	4849061	4747961	4192981	6853919	6955900	7056634
45	N-acetylglutamate	Amino Acid	Glutamate Metabolism	15720	LC/MS Pos Early	100000282	1050	190.071	70914	5817-08-03	C00624	HMDB01138	6.75403e+06	6367875	4918524	6078457	6419611	4626830	9231541	8972209	9002941
46	N-acetylglutamine	Amino Acid	Glutamate Metabolism	33943	LC/MS Pos Early	100001253	845	189.087	182230	2490-97-3	C02716	HMDB06029	9375780	9001530	9444893	8521887	8882079	8455977	1170721	1312232	1107867
2	N-acetylglycine	Amino Acid	Glycine, Serine and Threonine Metabolism	27710	LC/MS Pos Early	100001006	826	118.05	10972	543-24-8		HMDB00532	3870587	3499775	4.13892e+06	3220054	4020460	3902484	5493765	5235836	5300680
70	N-acetylhistidine	Amino Acid	Histidine Metabolism	33946	LC/MS Pos Early	100001293	2065	198.087	75619	39145-52-3	C02997	HMDB32055	528425	463721	529491	437131	551284	585580	711811	620020	725552
388	N-acetylmethionine	Amino Acid	Methionine, Cysteine, SAM and Taurine Metabolism	1589	LC/MS Neg	1083	1787	190.054	448580	65-82-7	C02712	HMDB11745	302277	291782	250905	368333	376378	373039	131058	126959	120987
394	N-acetylmethionine sulfoxide	Amino Acid	Methionine, Cysteine, SAM and Taurine Metabolism	45428	LC/MS Pos Early	100005463	880	208.064	193368	108646-71-5			436512	425698	324351	504983	558002	521170	332927	293779	303365
1322	N-acetylneuraminate	Carbohydrate	Aminosugar Metabolism	32377	LC/MS Pos Early	1162	660	310.113	439197	131-48-6	C00270	HMDB00230	7651610	8869162	6464704	7759469	7243690	7380777	13663516	14237002	13696121
134	N-acetylphenylalanine	Amino Acid	Phenylalanine Metabolism	33950	LC/MS Pos Early	100001256	2680	208.097	74839	2018-61-3	C03519	HMDB00512	881831	1030469	759089	914866	988188	971488	607100	674143	692110
485	N-acetylputrescine	Amino Acid	Polyamine Metabolism	37496	LC/MS Pos Early	192	2230	131.118	122356	18233-70-0	C02714	HMDB02064	8208890	8378452	6215097	8430950	8117966	8481420	13092112	12988338	12820602
10	N-acetylserine	Amino Acid	Glycine, Serine and Threonine Metabolism	37076	LC/MS Pos Early	100001851	800	148.06	65249	97-14-3		HMDB02931	7.64426e+06	7499013	22379184	7300881	7507800	7335862	6499714	6532632	6330039
426	N-acetyltaurine	Amino Acid	Methionine, Cysteine, SAM and Taurine Metabolism	48187	LC/MS Neg	100005466	800	166.018	159864				242230	358353	228227	366198	303475	308845	367543	308457	344423
17	N-acetylthreonine	Amino Acid	Glycine, Serine and Threonine Metabolism	33939	LC/MS Neg	100001274	821.6	160.061	152204	17093-74-2		HMDB62557	118465	137026	94491	151365	125377	139649	160816	103793	150086
3941	N-carbamoylaspartate	Nucleotide	Pyrimidine Metabolism, Orotate containing	1594	LC/MS Pos Early	1108	795	177.051	93072	923-37-5	C00438	HMDB00828	170061	217818	97174	202881	230974	174837	75360		85766
456	N-delta-acetylornithine	Amino Acid	Urea cycle; Arginine and Proline Metabolism	43249	LC/MS Neg	100004523	858	173.093	9920500				124888	149421	103347	156244	110616	129677	255052	148810	236355
390	N-formylmethionine	Amino Acid	Methionine, Cysteine, SAM and Taurine Metabolism	2829	LC/MS Neg	194	1543.8	176.039	439750	4289-98-9	C03145	HMDB01015	151746	146173	122120	170198	173486	163455	114788	118634	113786
1337	N-glycolylneuraminate	Carbohydrate	Aminosugar Metabolism	37123	LC/MS Pos Early	100001491	636	326.108	123802	1113-83-3	C03410	HMDB00833	395377	448643	363456	440022	497564	404175	1060498	1069097	1.0479e+06
466	N-methylproline	Amino Acid	Urea cycle; Arginine and Proline Metabolism	37431	LC/MS Pos Early	100001956	1335	130.086	557	475-11-6			5609124	6763500	4614254	7.30145e+06	5627218	6034073	8158121	7.72906e+06	9215098
469	N-monomethylarginine	Amino Acid	Urea cycle; Arginine and Proline Metabolism	43586	LC/MS Pos Early	100004488	2845	189.135	132862	53308-83-1	C03884	HMDB29416	4675719	4.01149e+06	2431629	5670706	5225532	5345758	5.55761e+06	4.84662e+06	5331430
3890	1-methyladenosine	Nucleotide	Purine Metabolism, Adenine containing	15650	LC/MS Pos Early	1242	2120	282.12	27476	15763-06-1	C02494	HMDB03331	2186549	2339197	2118491	2265814	2576251	2573730	3092647	3394922	3940675
3865	N1-methylinosine	Nucleotide	Purine Metabolism, (Hypo)Xanthine/Inosine containing	48351	LC/MS Pos Early	100001409	1430	283.104	65095	20245-33-4		HMDB02721	1098959	1149497	817786	1137453	1106297	1189063	1638222	1542148	1622730
3929	N2,N2-dimethylguanosine	Nucleotide	Purine Metabolism, Guanine containing	35137	LC/MS Pos Early	100001412	2210	312.13	92919	2140-67-2		HMDB04824	876017	1118095	839123	1019240	1031087	1071619	1238589	1116288	1412068
110	N6,N6,N6-trimethyllysine	Amino Acid	Lysine Metabolism	1498	LC/MS Pos Early	189	2825	189.16	440120	23284-33-5	C03793	HMDB01325	74181464	79308728	54856432	77558784	73984128	79121120	86239600	83537696	79717752
109	N6,N6-dimethyllysine	Amino Acid	Lysine Metabolism	62862	LC/MS Pos Early	100020417	2831	175.144	193344	2259-86-1	C05545	HMDB13287	33396750	34736336	25830520	34660656	33240860	35403936	23284056
101	N6-acetyllysine	Amino Acid	Lysine Metabolism	36752	LC/MS Polar	100001734	2612.6	187.109	92832	692-04-6	C02727	HMDB00206	276820	273782	188703	298503	229561	285076	245367	241939	279864
3901	N6-carbamoylthreonyladenosine	Nucleotide	Purine Metabolism, Adenine containing	35157	LC/MS Neg	100001415	2164	411.127	161466	24719-82-2		HMDB41623	44831	46129	33646	50257	48245	50062	62834	54410	54616
1338	N6-carboxymethyllysine	Carbohydrate	Advanced Glycation End-product	36713	LC/MS Pos Early	100001768	2500	205.118	123800	5746-04-03			331772	427345	190666	442177	457908	384651	455561	465868	435577
3891	N6-methyladenosine	Nucleotide	Purine Metabolism, Adenine containing	37114	LC/MS Pos Early	213	2264	282.12	102175	1867-73-8		HMDB04044	200158	168824		196065	173876	154293	191966	210370	242734
108	N6-methyllysine	Amino Acid	Lysine Metabolism	62860	LC/MS Pos Early	100003415	2831	161.129	164795	1188-07-4	C02728	HMDB02038	20914192	22412942	16354503	21617360	20580658	21561328	21593210	20536134	20803404
4034	nicotinamide	Cofactors and Vitamins	Nicotinate and Nicotinamide Metabolism	594	LC/MS Pos Early	432	1942	123.055	936	98-92-0	C00153	HMDB01406	243435952	265073552	198699568	247796896	239800496	250838640	75537848	74659136	72688064
4037	nicotinamide riboside	Cofactors and Vitamins	Nicotinate and Nicotinamide Metabolism	33013	LC/MS Pos Early	100001310	2040	255.098	439924	1341-23-7	C03150	HMDB00855	1601616	1.70751e+06	1350664	1733241	1666098	1.8641e+06	1472528	1409594	1558103
207	O-methyltyrosine	Amino Acid	Tyrosine Metabolism	37451	LC/MS Pos Early	100002078	2790	196.097	76957	1080-06-4				76393	552176	88693		99893	100203	97995
5541	O-sulfo-L-tyrosine	Xenobiotics	Chemical	45413	LC/MS Neg	100005384	990	260.023	514186				121648	191955	121644	201608	146540	157545	264087	185977	249881
206	o-Tyrosine	Amino Acid	Tyrosine Metabolism	43392	LC/MS Pos Early	100004290	2772	182.081	91482	2370-61-8		HMDB06050	391741	412865	429355	476422	531940	769639	4409375	4424242	4208773
1707	octanoylcarnitine (C8)	Lipid	Fatty Acid Metabolism (Acyl Carnitine, Medium Chain)	33936	LC/MS Pos Late	100001247	950	288.217	123701	3671-77-0	C02838	HMDB00791	375287	300705	181483	318313	337047	375517	340057	370604	324267
436	ornithine	Amino Acid	Urea cycle; Arginine and Proline Metabolism	1493	LC/MS Pos Early	444	2800	133.097	6262	3184-13-2	C00077	HMDB03374	280823296	289124416	217704944	275802688	274615520	290654848	200910176	202350832	196567760
3943	orotate	Nucleotide	Pyrimidine Metabolism, Orotate containing	1505	LC/MS Polar	445	1638.1	155.01	967	50887-69-9	C00295	HMDB00226	1162528	1.02036e+06	847049	991697	1107138	1100627	920754	853722	842230
4082	oxalate (ethanedioate)	Cofactors and Vitamins	Ascorbate and Aldarate Metabolism	20694	LC/MS Neg	100000841	603	88.988	971	144-62-7	C00209	HMDB02329	208077	202606	211805	212193	221449	226923	1086341	1094277	1056566
4262	p-cresol sulfate	Xenobiotics	Benzoate Metabolism	36103	LC/MS Neg	100001315	2890	187.007	4615423	3233-57-7		HMDB11635	541418	596603	412667	600277	525017	555128	839894	762264	748140
2012	palmitoleoyl ethanolamide*	Lipid	Endocannabinoid	57541	LC/MS Pos Late	100015862	1546	298.274	9835868			HMDB13648	214342	173924		163649	170755	191847	156408	208234	208143
2868	palmitoyl dihydrosphingomyelin (d18:0/16:0)*	Lipid	Dihydrosphingomyelins	52434	LC/MS Pos Late	100008954	2290	705.591	9939965				2536581	2287254	1.92974e+06	2578958	2712226	2587992	3030400	3123891	3087328
2872	palmitoyl sphingomyelin (d18:1/16:0)	Lipid	Sphingomyelins	37506	LC/MS Pos Late	100002107	2168	703.575	9939941	6254-89-3			28753748	27033460	20724614	27617696	29493866	27197344	34096360	32619012	31212050
4063	pantothenate (Vitamin B5)	Cofactors and Vitamins	Pantothenate and CoA Metabolism	1508	LC/MS Pos Early	1024	1667	220.118	6613	137-08-6	C00864	HMDB00210	580617088	554870784	412842848	562287296	566577088	577134400	281426912	283931072	300703424
5061	penicillin G	Xenobiotics	Drug - Antibiotic	37468	LC/MS Neg	100002155	3855	333.091	5904	69-57-8	C05551	HMDB15186	9543091	9288741	8551640	7729161	6410856	8732145	207683	321556	100814
5635	phenol red	Xenobiotics	Chemical	36817	LC/MS Neg	100001724	3665.9	353.049	4766	143-74-8	C12600		25798410	23366520	21829134	27390490	26089562	28096526	18108344	18112996	17109812
180	phenol sulfate	Amino Acid	Tyrosine Metabolism	32553	LC/MS Neg	100001510	2156	172.991	74426	937-34-8	C02180	HMDB60015	980748	1068818	815783	1099168	1087864	1058674	585966	574181	569154
1100	phenylacetylglycine	Peptide	Acetylated Peptides	33945	LC/MS Neg	100001275	2375	192.067	68144	500-98-1	C05598	HMDB00821	2185374	2144921	1810692	2419063	2376880	2417809	525363	525377	495185
133	phenylalanine	Amino Acid	Phenylalanine Metabolism	64	LC/MS Pos Early	460	2878	166.086	6140	63-91-2	C00079	HMDB00159	2933834240	3049959424	2370113024	3013357312	2894442496	2909629696	1769109248	1699028480	1717483648
863	phenylalanylglycine	Peptide	Dipeptide	41370	LC/MS Pos Early	100003588	2898	223.108	98207	721-90-4		HMDB28995		116485					67912	124362	95319
144	phenyllactate (PLA)	Amino Acid	Phenylalanine Metabolism	22130	LC/MS Polar	100000774	908	165.056	3848	828-01-3	C05607	HMDB00779	2.66797e+06	2202734	1891955	2566036	2625222	2502436	6415180	6.33795e+06	6350587
143	phenylpyruvate	Amino Acid	Phenylalanine Metabolism	566	LC/MS Neg	241	2515	163.04	997	156-06-9	C00166	HMDB00205	106876	113218	97440	111609	112231	114817	199789	190499	177174
1369	phosphate	Energy	Oxidative Phosphorylation	42109	LC/MS Pos Early	461	576	98.9842	1061	7664-38-2	C00009	HMDB01429	2490388	2363540	2745640	2410947	2289380	2367251	8.33684e+06	9433738	8127880
2057	phosphoethanolamine (PE)	Lipid	Phospholipid Metabolism	1600	LC/MS Pos Early	1026	700	142.026	1015	1071-23-4	C00346	HMDB00224	2810263	2743750	2378241	3137205	2755995	2798932	3.50618e+06	3.54822e+06	3.40099e+06
1558	pimelate (C7-DC)	Lipid	Fatty Acid, Dicarboxylate	15704	LC/MS Polar	100000101	2745	159.066	385	111-16-0	C02656	HMDB00857	294971						340024	253648	392113
124	pipecolate	Amino Acid	Lysine Metabolism	1444	LC/MS Pos Early	1025	2200	130.086	849	4043-87-2	C00408	HMDB00070	5908761	6697506	4517654	5971108	5695523	5849109	7271686	6.06953e+06	6531943
463	prolylhydroxyproline	Amino Acid	Urea cycle; Arginine and Proline Metabolism	35127	LC/MS Pos Early	100001167	2128	229.118	11673055	18684-24-7		HMDB06695	17837760	19154468	16477199	18745596	17831248	19218424	64636744	62231796	73907056
444	proline	Amino Acid	Urea cycle; Arginine and Proline Metabolism	1898	LC/MS Pos Early	480	1603	116.071	145742	147-85-3	C00148	HMDB00162	778562304	782255488	627758336	827126208	842461440	834086016	1559348992	1510730496	1594968192
883	prolylglycine	Peptide	Dipeptide	40703	LC/MS Pos Early	100003674	2136	173.092	6426709	2578-57-6		HMDB11178	1112241	1180431	817090	1131361	885022	1311489	1132815	1377439	1056603
1656	propionylcarnitine (C3)	Lipid	Fatty Acid Metabolism (also BCAA Metabolism)	32452	LC/MS Pos Early	100001162	2590	218.139	107738	17298-37-2	C03017	HMDB00824	27779524	28702248	20924456	20593096	18383212	19540426	21259696	20234348	20433664
3957	pseudouridine	Nucleotide	Pyrimidine Metabolism, Uracil containing	33442	LC/MS Neg	821	1100	243.062	15047	1445-07-4	C02067	HMDB00767	586916	433140	483899	433773	548251	566921	774549	595206	687255
484	putrescine	Amino Acid	Polyamine Metabolism	1408	LC/MS Pos Early	49	3027	89.1073	1045	110-60-1	C00134	HMDB01414	1103859	954538	491496	868146	860022	1068171	474072	625493
4175	pyridoxal	Cofactors and Vitamins	Vitamin B6 Metabolism	1651	LC/MS Pos Early	491	2343	168.065	1050	65-22-5	C00250	HMDB01545	129427064	139857408	110448832	140071200	134820304	150603616	46253696	46986176	49183680
4172	pyridoxamine	Cofactors and Vitamins	Vitamin B6 Metabolism	2150	LC/MS Pos Early	568	2975	169.097	1052	58052-48-5	C00534	HMDB01431	4357080	4789701	2748664	7424965	6960479	7629813	891386	846068	883462
4176	pyridoxate	Cofactors and Vitamins	Vitamin B6 Metabolism	31555	LC/MS Neg	100001121	2185	182.046	6723	82-82-6	C00847	HMDB00017	169175	191489	148560	202187	191191	179973	217377	217404	213143
4170	pyridoxine (Vitamin B6)	Cofactors and Vitamins	Vitamin B6 Metabolism	608	LC/MS Neg	936	1657	168.067	1054	58-56-0	C00314	HMDB02075	1988215	2116776	1623509	2304421	1888940	2131589	621007	602873	548801
52	pyroglutamine*	Amino Acid	Glutamate Metabolism	46225	LC/MS Pos Early	100001540	1900	129.066	134508	2353-44-8			66292240	70479992	57801744	68294672	65925792	69422344	20829246	19550112	20725664
1148	pyruvate	Carbohydrate	Glycolysis, Gluconeogenesis, and Pyruvate Metabolism	22250	LC/MS Polar	823	2650	175.025	1060	127-17-3	C00022	HMDB00243	111106744	112837880	77674448	73575736	68517088	67384576	14331370	14675674	8732466
4030	quinolinate	Cofactors and Vitamins	Nicotinate and Nicotinamide Metabolism	1899	LC/MS Pos Early	182	845	168.029	1066	89-00-9	C03722	HMDB00232	731358	759223	602698	670916	552947	549850	944786	942688	960562
4154	retinol (Vitamin A)	Cofactors and Vitamins	Vitamin A Metabolism	1806	LC/MS Pos Late	498	1636	269.226	445354	68-26-8	C00473	HMDB00305	504780	523337	374376	478732	515033	449480	597916	674532	557134
1171	ribitol	Carbohydrate	Pentose Metabolism	15772	LC/MS Polar	100000406	1789.6	151.061	6912	488-81-3	C00474	HMDB00508	1002162	1073468	864972	3116171776	3039833856	3104321280	2977173248	2886945792	2915321088
4059	riboflavin (Vitamin B2)	Cofactors and Vitamins	Riboflavin Metabolism	1827	LC/MS Neg	500	3160	255.089	493570	83-88-5	C00255	HMDB00244	149795	169143	134335	165188	150292	151216	38580	32956	40023
1172	ribonate	Carbohydrate	Pentose Metabolism	27731	LC/MS Polar	100001007	2425	165.041	5460677	5336-08-03	C01685	HMDB00867	6740594	6138634	4316734	785420224	816894208	828737920	797127424	707349248	709544576
1170	ribose	Carbohydrate	Pentose Metabolism	1471	LC/MS Polar	914	1508.2	195.051	5779	50-69-1	C00121	HMDB00283		55796		153005	149654	153593	205120	208949	135378
1196	ribulonate/xylulonate/lyxonate*	Carbohydrate	Pentose Metabolism	61858	LC/MS Polar	100019968	2350	165.041					19449572	20600382	14208989	21488064	19003092	19688820	105981736	102546432	104992368
1173	ribulose/xylulose	Carbohydrate	Pentose Metabolism	48340	LC/MS Polar	100006122	1400	149.046								538670	583104	640962		205481
60	S-1-pyrroline-5-carboxylate	Amino Acid	Glutamate Metabolism	42370	LC/MS Pos Early	35	1528	114.055	1196	2906-39-0	C04322	HMDB01301	310857	569716	403466	419419		310055	911659	836123	814466
5483	S-carboxymethyl-L-cysteine	Xenobiotics	Drug - Other	47897	LC/MS Pos Early	100002324	1490	180.032	1080	638-23-3	C03727	HMDB29415							394453	319404	347917
411	S-methylcysteine sulfoxide	Amino Acid	Methionine, Cysteine, SAM and Taurine Metabolism	43378	LC/MS Pos Early	100002927	900	152.038	82142	6853-87-8		HMDB29432	879642	981065	626315	885078	1176225	886441	1113436	1122930	1131036
391	S-methylmethionine	Amino Acid	Methionine, Cysteine, SAM and Taurine Metabolism	38127	LC/MS Pos Early	100002183	2555	164.074	458	3493-12-07	C05319	HMDB38670	1854319	1770627	1361896	1737424	1762321	1.97877e+06	2464649	2363209	2506531
5455	salicylate	Xenobiotics	Drug - Topical Agents	1515	LC/MS Polar	501	802	137.024	338	69-72-7	C00805	HMDB01895		272671	145651	319093	223616	364549	190986	373092	275929
2025	scyllo-inositol	Lipid	Inositol Metabolism	32379	LC/MS Polar	100001215	3468	225.062	892	488-59-5	C06153	HMDB06088	916008		650191		763468	772261	595970
1566	sebacate (C10-DC)	Lipid	Fatty Acid, Dicarboxylate	32398	LC/MS Polar	100001211	2147	201.113	5192	111-20-6	C08277	HMDB00792	142197	144644	134076	103771	129557	79474			149688
1195	sedoheptulose	Carbohydrate	Pentose Metabolism	53237	LC/MS Polar	100002619	2255	209.067	5459879	3019-74-7		HMDB03219	1646463	1572127	1305447	1.8202e+06	1792034	1693759	1438018	1608956	1462911
9	serine	Amino Acid	Glycine, Serine and Threonine Metabolism	1648	LC/MS Pos Early	503	1239	106.05	5951	56-45-1	C00065	HMDB00187	115217944	124608296	90101760	130635176	119591776	123838856	44758984	44048884	42804632
268	serotonin	Amino Acid	Tryptophan Metabolism	2342	LC/MS Pos Early	504	2550	177.102	5202	153-98-0	C00780	HMDB00259	950255	1153305	1044520	1420255	1246855	1269968	10024234	7512341	8086085
492	spermidine	Amino Acid	Polyamine Metabolism	485	LC/MS Pos Late	50	700	146.165	1102	124-20-9	C00315	HMDB01257	2340338	1.4038e+06	516724	1895049	1392269	1302567	895339	1094521	558530
2884	sphingomyelin (d17:1/16:0, d18:1/15:0, d16:1/17:0)*	Lipid	Sphingomyelins	52433	LC/MS Pos Late	100006314	2082	689.559		121999-58-4			1067354	1125184	761162	888606	1212015	1034393	1.2176e+06	1230147	1243912
2870	sphingomyelin (d18:0/18:0, d19:0/17:0)*	Lipid	Dihydrosphingomyelins	57473	LC/MS Pos Late	100009027	2362	733.622				HMDB12087	342671		80661	253732	283384	219467	374641	295821	221502
2871	sphingomyelin (d18:0/20:0, d16:0/22:0)*	Lipid	Dihydrosphingomyelins	57476	LC/MS Pos Late	100015786	2600	761.653					475389		180278	331945	367124	492229	483041	569573	424460
2882	sphingomyelin (d18:1/14:0, d16:1/16:0)*	Lipid	Sphingomyelins	42463	LC/MS Pos Late	100004328	1998	675.544	11433862			HMDB12097	698168	649346	566792	674883	776810	626510	875964	788150	797588
2887	sphingomyelin (d18:1/17:0, d17:1/18:0, d19:1/16:0)	Lipid	Sphingomyelins	52615	LC/MS Pos Late	100008920	2312	717.591		121999-64-2			1166964	957244	764351	1070664	1075471	940936	1359123	1198259	1118066
2888	sphingomyelin (d18:1/18:1, d18:2/18:0)	Lipid	Sphingomyelins	37529	LC/MS Pos Late	100002106	2167	729.591	6443882	108392-10-5		HMDB12101	2040669	2.05657e+06	1472432	1903674	2051268	1898410	2551156	2462830	2150842
2889	sphingomyelin (d18:1/19:0, d19:1/18:0)*	Lipid	Sphingomyelins	57475	LC/MS Pos Late	100015787	2330	745.622					270814	177084		206184	290699	214834	353718
2890	sphingomyelin (d18:1/20:0, d16:1/22:0)*	Lipid	Sphingomyelins	48490	LC/MS Pos Late	100006290	2685	759.638				HMDB12102	2691311	2517565	1.75576e+06	2642441	2995415	2469837	2811667	2973611	2935490
2891	sphingomyelin (d18:1/20:1, d18:2/20:0)*	Lipid	Sphingomyelins	48491	LC/MS Pos Late	100006292	2383	757.622		222403-67-0			667047	464003	389190	637467	682406	568855	767794	636620	766068
2893	sphingomyelin (d18:1/21:0, d17:1/22:0, d16:1/23:0)*	Lipid	Sphingomyelins	52495	LC/MS Pos Late	100009025	2793	773.653					1029983	858786	513655	959528	937733	978855	900739	1180368	1055838
2895	sphingomyelin (d18:1/22:1, d18:2/22:0, d16:1/24:1)*	Lipid	Sphingomyelins	48493	LC/MS Pos Late	100006295	2666	785.653				HMDB12104	5321750	5188932	4041064	4962050	5944491	5308996	6.25961e+06	6180884	5514622
2896	sphingomyelin (d18:1/22:2, d18:2/22:1, d16:1/24:2)*	Lipid	Sphingomyelins	57477	LC/MS Pos Late	100006296	2209	783.638					269245	297288	161480	324055	330596	353983	365765	298561	305291
2898	sphingomyelin (d18:1/24:1, d18:2/24:0)*	Lipid	Sphingomyelins	47153	LC/MS Pos Late	100005986	3033	813.684		94359-13-4		HMDB12107	16898372	14576651	11766713	15745480	16865596	15847148	17760038	18744684	17318922
2886	sphingomyelin (d18:2/16:0, d18:1/16:1)*	Lipid	Sphingomyelins	42459	LC/MS Pos Late	100004329	2002	701.559					2270296	2271080	1625860	2183085	2409353	2186224	2939028	2628020	2527256
2897	sphingomyelin (d18:2/23:0, d18:1/23:1, d17:1/24:1)*	Lipid	Sphingomyelins	52435	LC/MS Pos Late	100008956	2845	799.669					2396497	2370741	1546879	2496120	2363944	2218308	2760063	2714642	2711994
2879	sphingomyelin (d18:2/23:1)*	Lipid	Sphingomyelins	57482	LC/MS Pos Late	100015791	2315	797.653					171853		144200		158728	151616	271916	257556
2899	sphingomyelin (d18:2/24:1, d18:1/24:2)*	Lipid	Sphingomyelins	52437	LC/MS Pos Late	100008957	2635	811.669					5217293	5072622	3482707	4797218	5.22572e+06	4765526	5677050	5871851	5.24827e+06
2880	sphingomyelin (d18:2/24:2)*	Lipid	Sphingomyelins	57479	LC/MS Pos Late	100015789	2215	809.653											208292	291170	243578
4723	stachydrine	Xenobiotics	Food Component/Plant	34384	LC/MS Pos Early	100001296	1440	144.102	115244	4136-37-2	C10172	HMDB04827	5351889	5606326	5609945	5227760	5367033	5689762	6358375	6193413	6195665
2874	stearoyl sphingomyelin (d18:1/18:0)	Lipid	Sphingomyelins	19503	LC/MS Pos Late	1538	2400	731.606	6453725	85187-10-6;85187-10-6	C00550	HMDB01348	7453675	7151893	5443391	7051846	7840233	7170533	9156843	8776318	8213607
1717	stearoylcarnitine (C18)	Lipid	Fatty Acid Metabolism (Acyl Carnitine, Long Chain Saturated)	34409	LC/MS Pos Late	100001391	1485	428.373	6426855	18822-91-8		HMDB00848	51851						102887	78538	86606
5048	streptomycin	Xenobiotics	Drug - Antibiotic	39872	LC/MS Pos Early	100002993	3328	300.645	5999	3810-74-0			20567970	19980536	14391460	20514764	19161710	21261430	199944	168774	221098
1561	suberate (C8-DC)	Lipid	Fatty Acid, Dicarboxylate	15730	LC/MS Polar	100000016	2577.6	173.082	10457	505-48-6	C08278	HMDB00893	324695	408101		315554	264757	321582	182428	215783	253201
1351	succinate	Energy	TCA Cycle	1437	LC/MS Polar	252	3149	117.019	1110	110-15-6	C00042	HMDB00254	153105264	157975936	119426440	154181888	155288688	147164448	162486560	152923520	151125296
1350	succinylcarnitine (C4-DC)	Energy	TCA Cycle	37058	LC/MS Pos Early	100001948	2291	262.128	71464481	256928-74-2		HMDB61717	596282	734710	557555	700252	506779	655455	779440	633402	751860
5538	sulfate*	Xenobiotics	Chemical	46960	LC/MS Neg	100002528	616	96.9601	1118	14808-79-8	C00059	HMDB01448	17648096	17996908	14760919	18657144	18076560	18281896	14507245	14142478	13965587
4860	tartronate (hydroxymalonate)	Xenobiotics	Food Component/Plant	20693	LC/MS Neg	100000840	610	118.999	45	80-69-3	C02287	HMDB35227							363813	367980	364766
424	taurine	Amino Acid	Methionine, Cysteine, SAM and Taurine Metabolism	2125	LC/MS Pos Early	512	660	126.022	1123	107-35-7	C00245	HMDB00251	10220009	10391514	8255664	9120302	9373987	8924565	14777782	14014057	13792297
3206	taurochenodeoxycholate	Lipid	Primary Bile Acid Metabolism	18494	LC/MS Neg	1629	5250	498.289	387316	6009-98-9	C05465	HMDB00951	479179	503007	436371	615589	496244	590211	779054	644909	651291
3199	taurocholate	Lipid	Primary Bile Acid Metabolism	18497	LC/MS Neg	1648	5150	514.284	6675	145-42-6	C05122	HMDB00036	213429	175395	204958	192050	242654	241231	239041	221605	220529
3231	taurodeoxycholate	Lipid	Secondary Bile Acid Metabolism	12261	LC/MS Neg	1668	5257.4	498.289	2733768	207737-97-1	C05463	HMDB00896	114608	77107	98859.3	102971	177452	129409	106350	119410	92982
3242	taurolithocholate	Lipid	Secondary Bile Acid Metabolism	31889	LC/MS Neg	100001065	5345	482.295	10595	516-90-5	C02592	HMDB00722	85229	78177	64797	102241	104845	102283	131013	115994	118260
4145	thiamin (Vitamin B1)	Cofactors and Vitamins	Thiamine Metabolism	5341	LC/MS Pos Early	873	3050	265.112	1130	59-43-8	C00378	HMDB00235	11176691	12170325	8221127	12462623	13267368	13344056	1704600	1307045	1294576
5682	thioproline	Xenobiotics	Chemical	53231	LC/MS Pos Early	100009232	1250	134.027	93176	34592-47-4			16130717	15761934	12618786	14925208	15458334	15376877	21422836	20446772	20898628
4079	threonate	Cofactors and Vitamins	Ascorbate and Aldarate Metabolism	27738	LC/MS Polar	100001022	2384	135.03	151152	70753-61-6	C01620	HMDB00943	13941506	6849738	4611809	13909185	15305333	18040098	181497824	175340176	205527280
16	threonine	Amino Acid	Glycine, Serine and Threonine Metabolism	1284	LC/MS Pos Early	564	1514	120.066	6288	72-19-5	C00188	HMDB00167	2138245120	2228874752	1566304768	2206218496	1990692096	2177030144	1018852352	1007138048	1004925952
359	tigloylglycine	Amino Acid	Leucine, Isoleucine and Valine Metabolism	1598	LC/MS Pos Early	1161	1926	158.081	6441567	35842-45-6		HMDB00959	381071	450397	405985	415991	379283	452426	532241	519555	643740
358	tiglyl carnitine (C5)	Amino Acid	Leucine, Isoleucine and Valine Metabolism	35428	LC/MS Pos Early	100001597	2962	244.154	22833596	64191-86-2		HMDB02366	341618		132836	317668	93956		317117	255235	208773
461	hydroxyproline	Amino Acid	Urea cycle; Arginine and Proline Metabolism	32306	LC/MS Pos Early	1001	1064	132.065	5810	51-35-4	C01157	HMDB00725	167150320	185204480	151301168	182083120	170004864	164502448	206668592	199454080	202080160
74	trans-urocanate	Amino Acid	Histidine Metabolism	607	LC/MS Pos Early	537	2285	139.05	736715	104-98-3	C00785	HMDB00301	26159348	45296376	21940050	27014578	24265996	25808352	7064012	9518217	8704305
2876	tricosanoyl sphingomyelin (d18:1/23:0)*	Lipid	Sphingomyelins	52436	LC/MS Pos Late	100008955	3200	801.684				HMDB12105	1905888	1511121	1155281	1695764	2011743	1676466	2038150	2.06708e+06	2022006
4051	trigonelline (N'-methylnicotinate)	Cofactors and Vitamins	Nicotinate and Nicotinamide Metabolism	32401	LC/MS Pos Early	100001092	1388	138.055	5570	535-83-1	C01004	HMDB00875	2586645	2931223	2135563	2555368	2323821	3470301	3164858	3628097	3250933
2062	trimethylamine N-oxide	Lipid	Phospholipid Metabolism	40406	LC/MS Pos Early	100003397	2100	76.0757	1145	1184-78-7	C01104	HMDB00925	4248499	4471504	3051254	4261263	4143756	4316174	5137565	4969337	5046546
238	tryptophan	Amino Acid	Tryptophan Metabolism	54	LC/MS Pos Early	565	2986	205.097	6305	73-22-3	C00078	HMDB00929	455454400	460026496	338118336	439644640	435731904	461458528	277721856	269127040	270762336
155	tyrosine	Amino Acid	Tyrosine Metabolism	1299	LC/MS Pos Early	815	2430	182.081	6057	60-18-4	C00082	HMDB00158	889832832	958755520	681468864	1016954432	859325504	897113856	639228736	490937664	468905824
3956	uracil	Nucleotide	Pyrimidine Metabolism, Uracil containing	605	LC/MS Polar	825	1089.7	111.02	1174	66-22-8	C00106	HMDB00300	2109137	2290256	1581265	2.01172e+06	2206997	2319242	3182729	2742226	2.73592e+06
3868	urate	Nucleotide	Purine Metabolism, (Hypo)Xanthine/Inosine containing	1604	LC/MS Neg	1134	757.1	167.021	1175	69-93-2;120K5305	C00366	HMDB00289	631646	943113	581088	990606	673518	725051	1556564	1123840	1441559
434	urea	Amino Acid	Urea cycle; Arginine and Proline Metabolism	1670	LC/MS Pos Early	533	700	121.072	1176	57-13-6	C00086	HMDB00294	63701220	58915072	53169672	48382144	50636176	55626448	56411480	59590064	53588616
3955	uridine	Nucleotide	Pyrimidine Metabolism, Uracil containing	606	LC/MS Neg	535	1457.6	243.062	6029	58-96-8	C00299	HMDB00296	302530	323708	239451	317163	336882	333148	932900	921476	885514
370	valine	Amino Acid	Leucine, Isoleucine and Valine Metabolism	1649	LC/MS Pos Early	566	2479	118.086	6287	72-18-4	C00183	HMDB00883	2690680576	2791592704	2182277120	2586191616	2650116096	2924692224	1128305024	1215742336	1280198144
3860	xanthine	Nucleotide	Purine Metabolism, (Hypo)Xanthine/Inosine containing	3147	LC/MS Neg	1004	910	151.026	1188	69-89-6	C00385	HMDB00292	3053948	3542987	2696582	3486948	2797469	3083335	4788688	3628320	4640679
3862	xanthosine	Nucleotide	Purine Metabolism, (Hypo)Xanthine/Inosine containing	15136	LC/MS Polar	100000299	2305	283.068	64959	146-80-5	C01762	HMDB00299	130305	143425	76408	132632	151800	127992	173438	188693	162450
	X - 11677			47607	LC/MS Pos Early								3582413	4092132	3903695	4253627	3786059	4.09319e+06	1261252	989963	1353147
	X - 11787			33132	LC/MS Pos Early								32591362	33254012	25244462	33711532	32315556	34678592	47561268	45107904	50821560
	X - 12015			47390	LC/MS Neg								173535	192773	139758	214434	179562	183116	270178	213711	243439
	X - 12100			47687	LC/MS Pos Early								23658448	24352684	16905332	24659500	23591122	24284818	17455352	17001616	17283380
	X - 12117			47695	LC/MS Pos Early								11188642	11177587	8654236	11911379	10676585	12115085	13223470	13454864	14504748
	X - 12127			47702	LC/MS Pos Early								409933	566180		608433			912406	581814	638608
	X - 12462			46620	LC/MS Pos Early								547020	614521	354219	770877	957990	865930	1195040	1014099	1015359
	X - 12680			47437	LC/MS Pos Early									429997		266792			703125	931479	572877
	X - 13504			47616	LC/MS Pos Early								507447	599330	538685	560674	550979	616792	728786	584293	679181
	X - 13507			47439	LC/MS Pos Early								5650380	5726446	4.01098e+06	5742774	5378629	5804673	9548448	8991400	8859089
	X - 13846			47978	LC/MS Neg								2254672	2153730	2001069	2158555	2121419	2309238	147796	129911	144663
	X - 14056			46632	LC/MS Pos Early								177497872	186687376	135499136	144611808	147783120	154679472	152685728	161667136	154413968
	X - 15136			47619	LC/MS Pos Early								368002	224442	258063	314095	400837	376694
	X - 15245			46661	LC/MS Neg								405379	382263	325717	357475	333136	327152	354972	369793	288097
	X - 15666			47800	LC/MS Pos Early								1354452	1381016	780961	961759	984224	1085443	943655	957676	1113669
	X - 17304			47796	LC/MS Pos Early								32873534	31666998	22956518	30821020	31135200	30886008	600508	669597	1108818
	X - 18887			47301	LC/MS Neg								139115	128362	97293	155520	137447	136113	177544	148951	146862
	X - 19438			46261	LC/MS Neg								544098	605077	425135	496585	447882	308278	321692	259842	294333
	X - 21342			46387	LC/MS Neg								5386851	5110849	5154501	3790883	4552873	4419922	4010507	2945945	6.44995e+06
	X - 23639			49515	LC/MS Pos Early								3628822	3846458	2836766	3999406	3547035	3674708	3887286	3453480	3576106
	X - 23745			49643	LC/MS Pos Early												57319		586041	554028	634389
	X - 24425			52655	LC/MS Pos Early								6784297	6745837	5090868	7519436	7293333	6879533	13860148	13703309	14358324
	X - 24455			52772	LC/MS Pos Early								3643706	3.77748e+06	2794658	3473553	3755226	3732756	5122846	5580222	5667927
	X - 24456			52773	LC/MS Pos Early								2318298	2519588	1623141	2460421	2490314	2424159	4618627	4152147	4186854
	X - 24697			53125	LC/MS Pos Early								355160	359138	409728	540760	529337	614167	790053	996642	1039602
	X - 24699			53127	LC/MS Pos Early								6182805	5665092	2128055	5156429	6002865	5995646	6059993	7536250	5807648
	X - 25003			61525	LC/MS Neg								193625	191839	148881	231606	210005	219268	53042	45822	47707
	X - 25035			61599	LC/MS Neg								391268	338128	310450	423634	426069	414099	161318	161885	149786
	X - 25109			61682	LC/MS Pos Early								3994842	4691253	3431791	4498236	4044555	4144878	5981249	6007858	5652394
	X - 25343			62636	LC/MS Pos Early								12867566	12467063	9584267	10222500	9496739	10227170	9853526	10189691	9260692
	X - 25812			63618	LC/MS Neg								795828	767858	638413	802812	780269	819283	23256		19496
	X - 25936			63840	LC/MS Pos Early								25936972	25610076	22765160	25670182	25364820	24493256	3051593	2990070	2786840

## Sheet: Media Scaled
PATHWAY SORTORDER	BIOCHEMICAL	SUPER PATHWAY	SUB PATHWAY	COMP ID	PLATFORM	CHEMICAL ID	RI	MASS	PUBCHEM	CAS	KEGG	Group HMDB	Control media	Control media	Control media	10mM ribitol media	10mM ribitol media	10mM ribitol media	MEM +10mM ribitol media	MEM +10mM ribitol media	MEM +10mM ribitol media
497	(N(1) + N(8))-acetylspermidine	Amino Acid	Polyamine Metabolism	57814	LC/MS Pos Early	100016038	3080	188.176	123689;496				1.024	1.0119	0.6208	1.0542	0.9381	1.085	1	0.9621	0.9946
1763	(S)-3-hydroxybutyrylcarnitine	Lipid	Fatty Acid Metabolism (Acyl Carnitine, Hydroxy)	52984	LC/MS Pos Early	100009271	2340	248.149					0.7988	0.9244	1.0185	1.1432	0.9435	0.8945	1	1.2831	1.2803
2159	1,2-dioleoyl-GPC (18:1/18:1)	Lipid	Phosphatidylcholine (PC)	52457	LC/MS Pos Late	100008905	2346	786.601	10350317	4235-95-4			0.9756	0.8903	0.7712	1	1.0724	0.9375	1.2417	1.2767	1.251
2248	1,2-dioleoyl-GPE (18:1/18:1)	Lipid	Phosphatidylethanolamine (PE)	52609	LC/MS Pos Late	100008906	2485	744.554	9546757	4004-05-01			1.4821	0.8639	0.8153	1.0032	0.947	1	0.991	1.3196	1.0791
2096	1,2-dipalmitoyl-GPC (16:0/16:0)	Lipid	Phosphatidylcholine (PC)	19130	LC/MS Pos Late	100000657	2365	734.569	452110	63-89-8		HMDB00564	0.9446	0.9483	0.7094	0.9353	1.0399	1	1.3327	1.3197	1.213
1129	1,5-anhydroglucitol (1,5-AG)	Carbohydrate	Glycolysis, Gluconeogenesis, and Pyruvate Metabolism	20675	LC/MS Neg	100000580	802	163.061	64960	154-58-5	C07326	HMDB02712	0.9005	1	0.9887	1.5898	0.9005	0.9005	1.5278	0.9359	1.9665
2595	1-(1-enyl-palmitoyl)-2-arachidonoyl-GPC (P-16:0/20:4)*	Lipid	Plasmalogen	52689	LC/MS Pos Late	100009014	2154	766.574				HMDB11220	1	0.934	0.7588	0.9499	1.0002	0.7484	1.2273	1.0915	1.0823
2589	1-(1-enyl-palmitoyl)-2-oleoyl-GPC (P-16:0/18:1)*	Lipid	Plasmalogen	52478	LC/MS Pos Late	100009007	2443	744.59					0.9458	1.0005	0.6638	0.9058	0.9889	1	1.188	1.1362	1.0172
2585	1-(1-enyl-palmitoyl)-2-palmitoyl-GPC (P-16:0/16:0)*	Lipid	Plasmalogen	52716	LC/MS Pos Late	100009162	2454	718.574	11146967			HMDB11206	1.1666	0.9219	0.6026	0.8672	1.0579	0.898	1.0819	1	1.0413
351	1-carboxyethylisoleucine	Amino Acid	Leucine, Isoleucine and Valine Metabolism	62558	LC/MS Neg	100020427	2628	202.108					1.0226	1	0.8132	1.0781	1.074	1.1539	0.4504	0.4028	0.4123
303	1-carboxyethylleucine	Amino Acid	Leucine, Isoleucine and Valine Metabolism	62559	LC/MS Neg	100020425	2663	202.108					1.0645	1	0.8885	1.2913	1.3142	1.2776	0.497	0.4541	0.4517
139	1-carboxyethylphenylalanine	Amino Acid	Phenylalanine Metabolism	62566	LC/MS Neg	100020419	2844	236.093					1.0262	1	0.7949	1.1798	1.1946	1.1976	0.636	0.6031	0.6041
157	1-carboxyethyltyrosine	Amino Acid	Tyrosine Metabolism	62564	LC/MS Neg	100020421	1846	252.088					1.0699	0.952	1	1.1604	1.3408	1.3344	0.6237	0.7108	0.5823
374	1-carboxyethylvaline	Amino Acid	Leucine, Isoleucine and Valine Metabolism	62562	LC/MS Neg	100020423	2008	188.093					1.0291	1	0.8253	1.0983	1.0953	1.1016	0.6573	0.6402	0.635
86	1-methyl-4-imidazoleacetate	Amino Acid	Histidine Metabolism	32350	LC/MS Pos Early	100001208	2064	141.066	75810	2625-49-2	C05828	HMDB02820	0.9148	1	0.8441	0.9792	0.9969	1.0071	1.1876	1.1077	1.2879
87	1-methyl-5-imidazoleacetate	Amino Acid	Histidine Metabolism	62946	LC/MS Pos Early	100002910	1989	141.066	6451814	4200-48-0		HMDB04988	0.9365	0.9874	0.8232	0.9766	1	1.0342	1.2604	1.1678	1.3089
508	1-methylguanidine	Amino Acid	Guanidino and Acetamido Metabolism	48114	LC/MS Pos Early	100000715	2149	74.0713	10111	22661-87-6	C02294	HMDB01522	1.4617	1.4797	0.7176	1.5151	1	0.8345	1.1979	0.9682	0.7574
68	1-methylhistidine	Amino Acid	Histidine Metabolism	30460	LC/MS Pos Early	100001051	2755	170.092	92105	332-80-9	C01152	HMDB00001	0.6941	1	0.5083	1.0057	0.5847	0.7306	1.8029	1.2521	1.1356
2080	1-myristoyl-2-palmitoyl-GPC (14:0/16:0)	Lipid	Phosphatidylcholine (PC)	19258	LC/MS Pos Late	100000672	2147	706.538	129657	69525-80-0		HMDB07869	0.8984	0.8664	0.5347	1.0342	0.9515	1	1.4417	1.4679	1.3915
2173	1-oleoyl-2-docosahexaenoyl-GPC (18:1/22:6)*	Lipid	Phosphatidylcholine (PC)	52697	LC/MS Pos Late	100009130	2011	832.585				HMDB08123	0.8953	1.0347	0.6514	1	0.9172	0.7689	1.5264	1.5495	1.7
2163	1-oleoyl-2-linoleoyl-GPC (18:1/18:2)*	Lipid	Phosphatidylcholine (PC)	52453	LC/MS Pos Late	100008981	2165	784.585					1.0992	1.0307	0.5747	0.9068	1	0.7451	1.1325	1.0973	0.9741
2408	1-oleoyl-GPC (18:1)	Lipid	Lysophospholipid	48258	LC/MS Pos Late	100001272	1540	522.355	16081932	19420-56-5		HMDB02815	1.0858	0.7307	0.42	0.9733	0.9565	1	2.8362	2.7855	3.1465
2114	1-palmitoyl-2-arachidonoyl-GPC (16:0/20:4n6)	Lipid	Phosphatidylcholine (PC)	52462	LC/MS Pos Late	100008914	2091	782.569	10747814	35418-58-7		HMDB07982	1.0008	1	0.6499	0.9734	0.9546	0.8681	1.3347	1.2922	1.1617
2110	1-palmitoyl-2-dihomo-linolenoyl-GPC (16:0/20:3n3 or 6)*	Lipid	Phosphatidylcholine (PC)	52454	LC/MS Pos Late	100008985	2199	784.585					1	0.9484	0.6169	1.0077	0.9769	0.9654	1.4028	1.2568	1.2674
2120	1-palmitoyl-2-docosahexaenoyl-GPC (16:0/22:6)	Lipid	Phosphatidylcholine (PC)	52610	LC/MS Pos Late	100008915	2023	806.569	6441886	59403-54-2		HMDB07991	0.9984	1	0.6899	0.99	1.0109	0.9587	1.5494	1.408	1.4208
2100	1-palmitoyl-2-oleoyl-GPC (16:0/18:1)	Lipid	Phosphatidylcholine (PC)	52461	LC/MS Pos Late	1539	2358	760.585	6436017	26853-31-6;26853-31-6		HMDB07972	1	0.9645	0.7307	0.9637	1.0309	0.9631	1.3079	1.2742	1.2361
2221	1-palmitoyl-2-oleoyl-GPE (16:0/18:1)	Lipid	Phosphatidylethanolamine (PE)	19263	LC/MS Pos Late	1526	2509	718.538	5283496	26662-94-2		HMDB05320	1.486	0.7774	0.6675	1.0982	0.9599	1	0.7938	1.0861	1.0469
2097	1-palmitoyl-2-palmitoleoyl-GPC (16:0/16:1)*	Lipid	Phosphatidylcholine (PC)	52470	LC/MS Pos Late	100008984	2160	732.554					1	0.9925	0.7119	0.9393	1.0095	0.9328	1.3108	1.3097	1.2662
2098	1-palmitoyl-2-stearoyl-GPC (16:0/18:0)	Lipid	Phosphatidylcholine (PC)	52616	LC/MS Pos Late	100008921	2653	762.601		59403-51-9		HMDB07970	1	0.9321	0.6448	0.9435	1.0337	0.9476	1.2104	1.2172	1.1092
2397	1-palmitoyl-GPC (16:0)	Lipid	Lysophospholipid	33955	LC/MS Pos Late	100001263	1525	496.34	86554	17364-16-8		HMDB10382	1.0222	1	0.5632	0.8634	0.9176	0.8593	2.3645	2.1413	2.3145
90	1-ribosyl-imidazoleacetate*	Amino Acid	Histidine Metabolism	61868	LC/MS Pos Early	100001668	2006	259.092	5117448	29605-99-0	C05131	HMDB02331	0.9896	0.9984	0.9225	0.9604	1	1.1908	1.2605	1.1631	1.5222
2148	1-stearoyl-2-arachidonoyl-GPC (18:0/20:4)	Lipid	Phosphatidylcholine (PC)	42450	LC/MS Pos Late	100001869	2300	810.601	16219824	35418-59-8		HMDB08048	1.0131	0.9741	0.7101	0.9099	1	0.922	1.2757	1.2663	1.1973
2243	1-stearoyl-2-arachidonoyl-GPE (18:0/20:4)	Lipid	Phosphatidylethanolamine (PE)	52447	LC/MS Pos Late	100008977	2424	768.554	5289133			HMDB09003	1.3701	0.8101	0.6485	1	0.8587	0.8967	1.0421	1.2811	1.0269
2154	1-stearoyl-2-docosahexaenoyl-GPC (18:0/22:6)	Lipid	Phosphatidylcholine (PC)	52611	LC/MS Pos Late	100008916	2197	834.601		59403-52-0		HMDB08057	1	0.9669	0.7243	0.97	1.0925	0.9564	1.3782	1.3096	1.314
2140	1-stearoyl-2-linoleoyl-GPC (18:0/18:2)*	Lipid	Phosphatidylcholine (PC)	52452	LC/MS Pos Late	100008980	2380	786.601					1.1492	1	0.5824	0.928	0.8532	0.8498	1.2379	1.0924	1.0319
2137	1-stearoyl-2-oleoyl-GPC (18:0/18:1)	Lipid	Phosphatidylcholine (PC)	52438	LC/MS Pos Late	100008904	2644	788.616		56421-10-4		HMDB08038	1	0.9233	0.7193	0.8995	1.043	0.9601	1.1879	1.2242	1.1483
2235	1-stearoyl-2-oleoyl-GPE (18:0/18:1)	Lipid	Phosphatidylethanolamine (PE)	42448	LC/MS Pos Late	100001856	2858	746.569				HMDB08993	1.5245	1.0785	0.8835	1	0.6881	0.8751	0.9755	1.342	1.242
2309	1-stearoyl-2-oleoyl-GPS (18:0/18:1)	Lipid	Phosphatidylserine (PS)	19265	LC/MS Pos Late	100000639	3000	790.559	9547087			HMDB10163	2.4287	1.0103	0.7113	1.4921	0.9104	0.9143	1	1.4079	0.4829
2406	1-stearoyl-GPC (18:0)	Lipid	Lysophospholipid	33961	LC/MS Pos Late	100001271	1606	524.371	497299	19420-57-6		HMDB10384	0.9228	0.9335	0.5817	0.9798	1.0074	1	2.4136	2.2966	2.163
2505	1-stearoyl-GPI (18:0)	Lipid	Lysophospholipid	19324	LC/MS Neg	100000656	5794	599.32		796963-93-4		HMDB61696	1.0795	0.9205	0.8453	0.8453	0.8453	1.207	0.8906	0.8453	1.7699
3996	2'-deoxycytidine	Nucleotide	Pyrimidine Metabolism, Cytidine containing	15949	LC/MS Pos Early	100000125	2193	228.098	13711	951-77-9	C00881	HMDB00014	1.0505	1.0641	0.8131	1	1.0412	1.0528	0.8317	0.7467	0.9268
3997	2'-O-methylcytidine	Nucleotide	Pyrimidine Metabolism, Cytidine containing	57554	LC/MS Pos Early	100010895	2411	258.108	150971	2140-72-9			0.8899	0.9511	0.7114	1.0328	1	1.1131	1.1276	0.9812	1.1606
3959	2'-O-methyluridine	Nucleotide	Pyrimidine Metabolism, Uracil containing	57655	LC/MS Neg	100010896	1831	257.078	102212	2140-76-3			1	0.9195	0.7919	1.0225	1.1055	1.0904	1.0708	0.9241	0.911
382	2,3-dihydroxy-2-methylbutyrate	Amino Acid	Leucine, Isoleucine and Valine Metabolism	57547	LC/MS Polar	100010869	1318	133.051	301941	14868-24-7		HMDB29576	1.2111	1.0785	0.8911	1.08	1	1.2076	0.5891	0.5112	0.6191
401	2,3-dihydroxy-5-methylthio-4-pentenoate (DMTPA)*	Amino Acid	Methionine, Cysteine, SAM and Taurine Metabolism	62805	LC/MS Neg	100020893	1156	177.023					0.7974	0.7974	0.8189	0.9185	1.0284	1.0623	1.0259	1.1473	0.9741
1871	2,4-dihydroxybutyrate	Lipid	Fatty Acid, Dihydroxy	62951	LC/MS Polar	100002285	1793	119.035	192742	1518-62-3		HMDB00360	0.873	0.873	0.873	1.0394	1.0683	1.0432	0.9606	0.9008	0.873
116	2-aminoadipate	Amino Acid	Lysine Metabolism	6146	LC/MS Neg	381	639.2	160.061	469	542-32-5;1118-90-7	C00956	HMDB00510	0.9584	0.6813	0.9611	0.8207	1.0728	1.2459	1	1.191	1.1811
353	2-hydroxy-3-methylvalerate	Amino Acid	Leucine, Isoleucine and Valine Metabolism	36746	LC/MS Neg	100001541	1800	131.071	164623	488-15-3		HMDB00317	0.8785	0.9921	0.6155	1.1195	1.0012	0.9903	1.0675	1.046	1
1552	2-hydroxyadipate	Lipid	Fatty Acid, Dicarboxylate	31934	LC/MS Polar	100001153	3000	161.046	193530	18294-85-4	C02360	HMDB00321	1.1814	0.734	0.6121	1	1.024	1.2948	1.2117	0.8899	0.9754
528	2-hydroxybutyrate/2-hydroxyisobutyrate	Amino Acid	Glutathione Metabolism	52281	LC/MS Polar	100008928	1258	103.04					0.9968	1	0.7483	0.9905	1.0115	0.9883	1.072	1.052	1.0328
1801	2-hydroxydecanoate	Lipid	Fatty Acid, Monohydroxy	42489	LC/MS Neg	100004089	4840	187.134	21488	5393-81-7			0.8306	1.0859	0.6147	0.9343	1.2017	1	1.1331	0.9478	1.3194
1548	2-hydroxyglutarate	Lipid	Fatty Acid, Dicarboxylate	52294	LC/MS Pos Early	100002070	958	166.071	43	40951-21-1	C02630	HMDB0059655	1.1762	1.1205	1.0373	0.8352	0.7909	0.7574	1.0119	1	0.9505
4185	2-hydroxyhippurate (salicylurate)	Xenobiotics	Benzoate Metabolism	18281	LC/MS Polar	1869	1123.9	194.046	10253	487-54-7	C07588	HMDB00840	1.0482	0.9341	0.6597	0.9605	1	0.9738	1.2164	1.1096	1.1652
355	2-methylbutyrylcarnitine (C5)	Amino Acid	Leucine, Isoleucine and Valine Metabolism	45095	LC/MS Pos Early	100001509	3050	246.17	6426901	31023-25-3		HMDB00378	0.7891	1	0.7187	0.8081	0.8197	1.0254	1.1107	1.2232	1.3469
1364	2-methylcitrate/homocitrate	Energy	TCA Cycle	52282	LC/MS Neg	100008929	575	205.035					0.645	0.7038	0.645	0.645	0.7464	1	1.0072	1.1972	1.0246
4078	2-O-methylascorbic acid	Cofactors and Vitamins	Ascorbate and Aldarate Metabolism	63990	LC/MS Polar	100003258	1512	189.041	99779	17860-87-6			1.1686	0.9853	0.8141	1	1.1006	1.0715	1.0013	0.9517	0.9353
440	2-oxoarginine*	Amino Acid	Urea cycle; Arginine and Proline Metabolism	55072	LC/MS Pos Early	100002784	1760	174.087	558	3715-10-04	C03771	HMDB04225	0.6366	0.7061	0.6588	0.7887	1	1.1181	2.3224	2.2179	2.6331
1869	2R,3R-dihydroxybutyrate	Lipid	Fatty Acid, Dihydroxy	63109	LC/MS Polar	100002367	1543	119.035	13120901	759-06-8		HMDB00498	1.0292	1.0673	0.8489	0.9115	1.0178	0.8639	1	1.1077	0.9406
1868	2S,3R-dihydroxybutyrate	Lipid	Fatty Acid, Dihydroxy	62950	LC/MS Polar	100002284	1660	119.035	10964471	5057-93-2		HMDB02453	0.9229	1.277	0.8879	0.6682	1	0.6275	1.2918	1.2922	1.3351
1872	3,4-dihydroxybutyrate	Lipid	Fatty Acid, Dihydroxy	62952	LC/MS Polar	100001730	2204	119.035		51267-44-8			1.1419	1.2823	0.9784	1	0.7998	0.8491	1.0507	2.2792	0.7488
171	3-(4-hydroxyphenyl)lactate (HPLA)	Amino Acid	Tyrosine Metabolism	32197	LC/MS Neg	240	1379	181.051	9378	6482-98-0	C03672	HMDB00755	0.9012	0.9727	0.6916	1.099	1	0.9599	1.3845	1.2154	1.3713
438	3-amino-2-piperidone	Amino Acid	Urea cycle; Arginine and Proline Metabolism	62853	LC/MS Pos Early	100020361	2065	115.087	5200225	1892-22-4		HMDB00323	1.0468	1.292	0.8004	1.0577	1	1.0387	0.1286	0.1255	0.1499
4013	3-aminoisobutyrate	Nucleotide	Pyrimidine Metabolism, Thymine containing	1566	LC/MS Pos Early	1114	2190	104.071	64956	10569-72-9;214139-20-5	C05145	HMDB03911	0.864	1.2522	0.921	0.9843	0.998	1	1.7285	1.6715	1.7437
4449	3-formylindole	Xenobiotics	Food Component/Plant	62863	LC/MS Pos Early	100020219	2736	146.06	10256	487-89-8	C08493	HMDB29737	0.9528	0.9694	0.7326	0.9952	1	1.0011	1.1264	1.1084	1.0283
2946	3-hydroxy-3-methylglutarate	Lipid	Mevalonate Metabolism	531	LC/MS Polar	112	2850	161.046	1662	503-49-1	C03761	HMDB00355	0.9776	1	0.7088	0.9291	0.9712	1.0112	1.1086	1.0658	1.046
1553	3-hydroxyadipate*	Lipid	Fatty Acid, Dicarboxylate	62069	LC/MS Polar	100004396	3131	161.046	151913			HMDB00345	0.7049	0.6465	1	0.6759	1.2035	1.2664	0.8389	1.7858	1.1238
1778	3-hydroxybutyrate (BHBA)	Lipid	Ketone Bodies	542	LC/MS Polar	254	1480	103.04	441	625-72-9	C01089	HMDB00357	1.1002	0.8846	0.8065	1.2013	0.7712	1	1.1646	1.0726	0.9931
1692	3-hydroxybutyroylglycine	Lipid	Fatty Acid Metabolism (Acyl Glycine)	62064	LC/MS Pos Early	100020211	978	162.076					1.0886	1	0.2809	0.9934	1.1399	1.059	0.1387	0.1387	0.1387
1817	3-hydroxydecanoate	Lipid	Fatty Acid, Monohydroxy	22053	LC/MS Neg	100000997	4634.7	187.134	26612	5561-87-5		HMDB02203	1.1948	1.1442	0.922	1.0844	1	1.0005	0.6516	0.5668	0.6418
1814	3-hydroxyhexanoate	Lipid	Fatty Acid, Monohydroxy	53230	LC/MS Neg	100006367	1725	131.071	151492	10191-24-9			1	1.0958	0.8713	1.1883	1.1514	1.0098	0.751	0.8451	0.7847
4187	3-hydroxyhippurate	Xenobiotics	Benzoate Metabolism	39600	LC/MS Neg	100002122	1687	194.046	450268	1637-75-8		HMDB06116	0.7597	0.7597	0.7597	0.9031	1	0.8583	1.1723	1.1429	1.1398
381	3-hydroxyisobutyrate	Amino Acid	Leucine, Isoleucine and Valine Metabolism	1549	LC/MS Polar	111	1619	103.04	87	2068-83-9	C06001	HMDB00336	0.8682	0.6637	0.5362	1	0.8091	1.0151	1.2214	1.1145	1.2635
1820	3-hydroxylaurate	Lipid	Fatty Acid, Monohydroxy	32457	LC/MS Neg	100001112	5175	215.165	94216	53941-38-1		HMDB00387	1.5361	1.2399	1.0761	1	1.1613	0.9928	0.8527	0.5823	0.787
1815	3-hydroxyoctanoate	Lipid	Fatty Acid, Monohydroxy	22001	LC/MS Neg	100000773	3446	159.103	26613	88930-08-9		HMDB01954	1.0969	1.0512	0.85	1.0024	1	1.0325	0.72	0.6316	0.6076
4724	3-hydroxystachydrine*	Xenobiotics	Food Component/Plant	62062	LC/MS Pos Early	100020203	1049	160.097	442640				0.4739	1.1557	0.9231	0.4739	0.4739	0.4739	0.4739	0.4739	1.0769
290	3-indoxyl sulfate	Amino Acid	Tryptophan Metabolism	27672	LC/MS Polar	100000467	751	212.002	10258	2642-37-7		HMDB00682	0.5786	1.9834	0.4001	0.9185	0.7833	1	2.7822	1.9095	2.4856
194	3-methoxytyrosine	Amino Acid	Tyrosine Metabolism	12017	LC/MS Pos Early	1342	2555	212.092	1670	300-48-1		HMDB01434	0.8633	0.9667	0.8633	1.0333	0.938	0.9549	1.8177	1.5543	1.2018
376	3-methyl-2-oxobutyrate	Amino Acid	Leucine, Isoleucine and Valine Metabolism	44526	LC/MS Polar	100000936	911	115.04	49	3715-29-5	C00141	HMDB00019	1	1.0099	0.716	0.9232	0.9343	0.9628	1.1347	1.0777	1.004
352	3-methyl-2-oxovalerate	Amino Acid	Leucine, Isoleucine and Valine Metabolism	15676	LC/MS Neg	100000036	2064.2	129.056	47	1460-34-0;51829-07-3	C00671	HMDB03736	1.0133	0.9914	0.7908	1.0533	0.9961	1.0546	1.0824	0.9758	1
1554	3-methyladipate	Lipid	Fatty Acid, Dicarboxylate	36749	LC/MS Polar	100001765	2865	159.066	12292	3058-01-03		HMDB00555	1	0.8348	0.8348	0.8348	0.8348	0.8348	0.8348	1.0588	0.8348
323	3-methylcrotonylglycine	Amino Acid	Leucine, Isoleucine and Valine Metabolism	31940	LC/MS Pos Early	100001149	1980	158.081	169485	33008-07-0		HMDB00459	0.5093	1.1101	0.9837	1.2227	1	0.9818	1.5226	0.9281	1.1714
3988	3-methylcytidine	Nucleotide	Pyrimidine Metabolism, Cytidine containing	35132	LC/MS Pos Early	100001466	2176	258.108	159649	21028-20-6			0.9577	1.1201	0.7745	0.9956	0.9609	1	1.8915	1.7479	1.8059
328	3-methylglutaconate	Amino Acid	Leucine, Isoleucine and Valine Metabolism	57747	LC/MS Polar	100002458	2700	99.0452	1551553	5746-90-7		HMDB00522	1	1.0017	0.6975	0.9825	0.9552	0.9714	1.1103	1.0725	1.027
69	3-methylhistidine	Amino Acid	Histidine Metabolism	15677	LC/MS Pos Early	100000042	2670	170.092	64969	368-16-1	C01152	HMDB00479	1.006	0.6454	0.7455	0.5233	1.0781	1.3617	0.7043	1.1268	1
4283	3-phenylpropionate (hydrocinnamate)	Xenobiotics	Benzoate Metabolism	15749	LC/MS Neg	100000010	2860	149.061	107	501-52-0	C05629	HMDB00764	0.7185	0.7185	0.7185	1.1363	0.7185	0.7185	1	1.2571	0.9825
3974	3-ureidopropionate	Nucleotide	Pyrimidine Metabolism, Uracil containing	3155	LC/MS Pos Early	1053	875	133.061	111	462-88-4	C02642	HMDB00026	0.9722	1.0067	0.8366	1	0.9995	0.9863	1.3224	1.298	1.2163
506	4-acetamidobutanoate	Amino Acid	Polyamine Metabolism	1558	LC/MS Pos Early	1113	1350	146.081	18189	3025-96-5	C02946	HMDB03681	0.6025	1.2069	0.4994	1	0.6722	0.7792	2.1658	2.0503	2.1539
4236	4-ethylphenyl sulfate	Xenobiotics	Benzoate Metabolism	36099	LC/MS Neg	100001756	3580	201.023	20822574	123-07-9	C13637	HMDB62551	0.9166	0.9501	0.6504	1.0324	0.9222	1.0264	1.0927	1	1.0411
509	4-guanidinobutanoate	Amino Acid	Guanidino and Acetamido Metabolism	15681	LC/MS Pos Early	100000096	2320	146.092	500	463-003;463-00-3	C01035	HMDB03464	1	0.8802	1.2843	0.8351	0.8428	0.8324	1.4894	1.2814	1.5775
48	4-hydroxyglutamate	Amino Acid	Glutamate Metabolism	40499	LC/MS Pos Early	100002544	1141	164.055	439902	2485-33-8	C03079	HMDB01344	0.9802	1.1615	0.8716	0.887	1	1.1049	1.3822	1.2591	0.7866
166	4-hydroxyphenylpyruvate	Amino Acid	Tyrosine Metabolism	1669	LC/MS Neg	1141	1690	179.035	979	156-39-8	C01179	HMDB00707	0.9676	1.0772	0.8316	1	0.9134	0.9356	1.4256	1.3279	1.2092
91	4-imidazoleacetate	Amino Acid	Histidine Metabolism	32349	LC/MS Pos Early	100001207	2055	127.05	96215	645-65-8	C02835	HMDB02024	1	1.0579	0.9178	1.0886	1.061	1.0477	0.7368	0.7212	0.7509
305	4-methyl-2-oxopentanoate	Amino Acid	Leucine, Isoleucine and Valine Metabolism	22116	LC/MS Neg	100000551	2170	129.056	70	816-66-0	C00233	HMDB00695	1	0.9947	0.7781	1.0404	1.0092	1.0086	1.0342	0.9745	0.9156
4222	4-methylcatechol sulfate	Xenobiotics	Benzoate Metabolism	46146	LC/MS Neg	100004111	2665	203.002					0.9087	0.9467	0.7407	1.0866	1.0181	1.0307	0.9621	1.0286	1
3958	5,6-dihydrouridine	Nucleotide	Pyrimidine Metabolism, Uracil containing	61833	LC/MS Neg	100001425	1119	245.078	94312	5627-05-04			1.1491	0.4519	1	0.6522	0.9944	0.9919	2.5904	2.5007	3.009
4148	5-(2-Hydroxyethyl)-4-methylthiazole	Cofactors and Vitamins	Thiamine Metabolism	27673	LC/MS Pos Early	100000098	2310	144.048	1136	137-00-8	C04294		1.0973	1	0.7897	1.0929	1.0696	1.1059	0.2412	0.1876	0.1302
113	5-(galactosylhydroxy)-L-lysine	Amino Acid	Lysine Metabolism	43582	LC/MS Pos Early	100002462	2755	325.161	123986	32448-36-5			0.9605	1.0431	0.6842	1	0.9703	0.9956	1.2536	1.1182	1.1272
1399	5-dodecenoate (12:1n7)	Lipid	Medium Chain Fatty Acid	33968	LC/MS Neg	100001232	5224	197.155	5312378	2430-94-6		HMDB00529	1.0418	0.6784	1.072	0.6652	0.6976	1.3923	1.085	0.6873	1
1830	5-hydroxyhexanoate	Lipid	Fatty Acid, Monohydroxy	31938	LC/MS Neg	100001148	1267	131.071	170748	44843-89-2		HMDB00525	0.6546	0.6546	0.6546	1.4349	0.6546	0.8703	1.2436	0.6546	1
271	5-hydroxyindoleacetate	Amino Acid	Tryptophan Metabolism	437	LC/MS Pos Early	71	1893	192.065	1826	54-16-0	C05635	HMDB00763	0.4597	0.4597	0.4597	0.4597	0.4597	0.4597	1.0576	0.4597	1
112	5-hydroxylysine	Amino Acid	Lysine Metabolism	15685	LC/MS Pos Early	100000054	2790	163.108	1029	13204-98-3	C16741	HMDB00450	1.2719	1.118	0.7493	0.8834	0.9449	1	1.0994	1.0132	0.9485
3989	5-methylcytidine	Nucleotide	Pyrimidine Metabolism, Cytidine containing	22119	LC/MS Pos Early	100000763	2227	258.108	92918	2140-61-6		HMDB00982	0.905	1	0.7156	0.9373	0.958	1.018	1.3108	1.2067	1.2691
502	5-methylthioadenosine (MTA)	Amino Acid	Polyamine Metabolism	1419	LC/MS Pos Early	212	2752	298.097	439176	2457-80-9	C00170	HMDB01173	1	1.0513	0.81	1.105	1.084	1.1023	0.7013	0.6837	0.6923
400	5-methylthioribose	Amino Acid	Methionine, Cysteine, SAM and Taurine Metabolism	62100	LC/MS Pos Early	100002103	790	181.053	494	23656-67-9		HMDB01087	1.2261	0.839	0.9512	0.988	1	0.6603	1.5364	1.4763	1.3712
3960	5-methyluridine (ribothymidine)	Nucleotide	Pyrimidine Metabolism, Uracil containing	35136	LC/MS Neg	100001446	1778.1	257.078	445408	1463-10-1		HMDB00884	1	1.0121	0.9288	1.6175	1.5043	1.4383	0.8564	0.7849	0.7599
525	5-oxoproline	Amino Acid	Glutathione Metabolism	1494	LC/MS Neg	1021	738.5	128.035	7405	98-79-3	C01879	HMDB00267	1	1.1551	0.8247	1.2403	1.0651	1.0612	0.1186	0.077	0.1174
126	6-oxopiperidine-2-carboxylate	Amino Acid	Lysine Metabolism	43231	LC/MS Neg	100004499	965	142.051	3014237	34622-39-4		HMDB61705	0.9661	1.1025	0.7991	1.0986	1	0.9891	1.1714	0.8732	1.2134
3923	7-methylguanine	Nucleotide	Purine Metabolism, Guanine containing	35114	LC/MS Pos Early	100001456	2175	166.072	11361	578-76-7	C02242	HMDB00897	0.8259	0.975	0.7161	1.0189	0.9118	1	1.236	1.0947	1.2033
1699	acetylcarnitine (C2)	Lipid	Fatty Acid Metabolism (Acyl Carnitine, Short Chain)	32198	LC/MS Pos Early	100000802	2282	204.123	1	5080-50-2	C02571	HMDB00201	0.9813	1	0.776	0.9567	0.9012	1.0056	1.2857	1.2908	1.3011
1344	aconitate [cis or trans]	Energy	TCA Cycle	46173	LC/MS Neg	100001359	580	173.009					0.9157	0.8724	0.8383	1.0005	1	0.9667	1.3335	1.2474	1.1573
3884	adenine	Nucleotide	Purine Metabolism, Adenine containing	554	LC/MS Pos Early	880	2221	136.062	190	73-24-5	C00147	HMDB00034	0.8653	1	0.8612	0.9759	0.9969	1.0613	5.7244	5.4082	6.5307
3876	AMP	Nucleotide	Purine Metabolism, Adenine containing	32342	LC/MS Pos Early	209	1013	348.07	6083	149022-20-8	C00020	HMDB00045	0.6752	0.6752	0.8222	1	1.2861	0.6752	1.2236	1.0456	0.9463
28	alanine	Amino Acid	Alanine and Aspartate Metabolism	1126	LC/MS Pos Early	811	1700	90.055	5950	56-41-7	C00041	HMDB00161	1.043	1.0241	0.9125	1	1.0715	1.0186	0.2188	0.2265	0.2192
3871	allantoic acid	Nucleotide	Purine Metabolism, (Hypo)Xanthine/Inosine containing	33434	LC/MS Polar	218	2960	175.047	203	99-16-1	C00499	HMDB01209	1.1123	1	0.8874	1.2466	1.4806	1.5631	0.395	0.4049	0.5007
3870	allantoin	Nucleotide	Purine Metabolism, (Hypo)Xanthine/Inosine containing	1107	LC/MS Polar	1002	1672	157.037	204	97-59-6	C02350	HMDB00462	1.0421	0.9437	0.7407	0.9663	1.0552	1	1.0402	1.0384	0.9633
4097	alpha-CEHC sulfate	Cofactors and Vitamins	Tocopherol Metabolism	47666	LC/MS Neg	100005972	3090	357.101					0.9667	1	0.8602	1.0147	0.9952	0.9508	1.3263	1.3932	1.245
309	alpha-hydroxyisocaproate	Amino Acid	Leucine, Isoleucine and Valine Metabolism	22132	LC/MS Neg	100000706	1840	131.071	83697	10303-64-7	C03264	HMDB00746	0.9585	0.7195	0.7037	1.2436	1.3378	1	1.1366	1.1159	0.9675
377	alpha-hydroxyisovalerate	Amino Acid	Leucine, Isoleucine and Valine Metabolism	46537	LC/MS Polar	100001300	1052	117.056	99823	600-37-3		HMDB00407	0.9128	0.8707	0.6363	0.9794	1	1.0268	1.4158	1.4051	1.3622
44	alpha-ketoglutaramate*	Amino Acid	Glutamate Metabolism	62101	LC/MS Polar	100002397	1916	144.03	48	18465-19-5			1	1.026	0.8484	1.1375	1.1761	1.1583	0.3967	0.3749	0.355
1348	alpha-ketoglutarate	Energy	TCA Cycle	528	LC/MS Polar	93	2700	145.014	51	305-72-6;328-50-7;22202-68-2	C00026	HMDB00208	1.0064	0.9945	0.7028	0.9343	0.9775	1	1.3507	1.2877	1.0957
82	anserine	Amino Acid	Histidine Metabolism	15747	LC/MS Pos Early	100000044	2924	241.13	112072	10030-52-1	C01262	HMDB00194	0.9542	1.0656	0.6484	0.9756	0.8292	1	1.2473	1.35	1.2692
256	anthranilate	Amino Acid	Tryptophan Metabolism	4970	LC/MS Pos Early	1258	2606	138.055	227	118-92-3	C00108	HMDB01123	0.8245	0.922	0.7313	0.898	1.0195	1	2.1048	2.1463	2.1915
1186	arabitol/xylitol	Carbohydrate	Pentose Metabolism	48885	LC/MS Polar	100006430	1932.4	151.061					1	1.0323	0.7275	0.7275	0.7275	0.7275	0.7275	0.7275	0.7275
1192	arabonate/xylonate	Carbohydrate	Pentose Metabolism	48255	LC/MS Polar	100006115	2700	165.041					0.6521	0.715	0.5584	3.9182	0.8086	1	7.7822	6.2972	6.7346
1461	arachidonate (20:4n6)	Lipid	Long Chain Polyunsaturated Fatty Acid (n3 and n6)	1110	LC/MS Neg	229	5535	303.233	444899	506-32-1	C00219	HMDB01043	1	0.5695	0.5695	0.5695	0.5695	0.7053	1.0727	0.5695	1.0305
432	arginine	Amino Acid	Urea cycle; Arginine and Proline Metabolism	1638	LC/MS Pos Early	231	2825	175.119	232	1119-34-2	C00062	HMDB00517	0.9945	1.0203	0.805	0.9996	0.9817	1	2.0389	1.9834	2.012
433	argininosuccinate	Amino Acid	Urea cycle; Arginine and Proline Metabolism	15497	LC/MS Pos Early	232	2745	291.13	16950	156637-58-0	C03406	HMDB00052	0.7365	1	0.5291	1.4081	0.7866	0.6775	3.4344	1.8824	1.7706
4075	ascorbic acid 2-sulfate	Cofactors and Vitamins	Ascorbate and Aldarate Metabolism	63590	LC/MS Polar	100009329	3042	254.982	86484				1	1.0127	0.7037	0.8332	0.8599	0.9174	1.0366	1.0585	1.0994
39	asparagine	Amino Acid	Alanine and Aspartate Metabolism	512	LC/MS Pos Early	917	1225	133.061	6267	70-47-3	C00152	HMDB00168	0.9745	1	0.806	0.9895	0.9611	1.0075	4.0052	3.9534	3.8554
35	aspartate	Amino Acid	Alanine and Aspartate Metabolism	443	LC/MS Pos Early	234	1165	134.045	5960	56-84-8	C00049	HMDB00191	1.0137	1	0.7826	0.7817	0.7546	0.8268	21.4214	21.5381	20.5296
1564	azelate (C9-DC)	Lipid	Fatty Acid, Dicarboxylate	18362	LC/MS Polar	2029	2520	187.098	2266	123-99-9	C08261	HMDB00784	0.7289	0.7289	0.7905	0.7289	0.9653	0.7289	1.1221	1.0347	1.3362
2869	behenoyl dihydrosphingomyelin (d18:0/22:0)*	Lipid	Dihydrosphingomyelins	57331	LC/MS Pos Late	100009026	3150	789.684				HMDB12091	1.3823	0.9672	0.6543	0.9798	1.2753	1	1.7492	1.7282	0.9102
2875	behenoyl sphingomyelin (d18:1/22:0)*	Lipid	Sphingomyelins	48492	LC/MS Pos Late	100006294	3083	787.669				HMDB12103	1.0831	0.8726	0.7121	0.966	1	0.9749	1.1415	1.1031	1.1459
4195	benzoate	Xenobiotics	Benzoate Metabolism	15778	LC/MS Neg	100000008	1750	121.029	243	65-85-0	C00180	HMDB01870	0.848	0.8301	1.0692	0.9064	1.1101	1.0895	0.9893	1.0611	1
3975	beta-alanine	Nucleotide	Pyrimidine Metabolism, Uracil containing	55	LC/MS Pos Early	244	1905	90.055	239	56-41-7;107-95-9	C00099	HMDB00056	0.6028	1.3717	1	1.5792	1.1501	1.331	0.3783	0.2545	0.2697
54	beta-citrylglutamate	Amino Acid	Glutamate Metabolism	54923	LC/MS Pos Early	100003271	900	322.077	72715786	73590-26-8	C20775		0.4534	1.0061	0.3907	1.0208	0.435	0.3907	1.4343	1.0946	0.9939
325	beta-hydroxyisovalerate	Amino Acid	Leucine, Isoleucine and Valine Metabolism	12129	LC/MS Polar	1442	1149.8	117.056	69362	625-08-1		HMDB00754	1.1805	1.0838	0.8405	0.9059	1.0104	1.0769	1	0.8271	0.8368
326	beta-hydroxyisovaleroylcarnitine	Amino Acid	Leucine, Isoleucine and Valine Metabolism	35433	LC/MS Pos Early	100001594	2584	262.165		99159-87-2			1.0173	0.9308	0.5907	1.1218	1.195	0.6262	1.0295	0.8907	1
6	betaine	Amino Acid	Glycine, Serine and Threonine Metabolism	3141	LC/MS Pos Early	799	1064	118.086	247	107-43-7	C00719	HMDB00043	0.9771	1	0.7843	1.002	0.9424	0.9906	1.049	1.031	1.0167
4110	biotin	Cofactors and Vitamins	Biotin Metabolism	568	LC/MS Pos Early	251	2253	245.095	171548	58-85-5	C00120	HMDB00030	0.5547	0.5112	0.5112	1.0531	0.83	0.9469	44.2024	43.9818	50.5799
1386	butyrate/isobutyrate (4:0)	Lipid	Short Chain Fatty Acid	40605	LC/MS Neg	1143	1062	87.0452	264	109-92-6	C00246	HMDB00039	1.2063	1.0686	0.8043	1.3001	1	1.058	0.9005	0.8635	0.758
1653	butyrylcarnitine (C4)	Lipid	Fatty Acid Metabolism (also BCAA Metabolism)	32412	LC/MS Pos Early	100001054	2860	232.154	439829	25576-40-3	C02862	HMDB02013	1.0531	1.0223	0.7743	1.0496	1	1.0797	0.9987	0.9982	0.9653
245	C-glycosyltryptophan	Amino Acid	Tryptophan Metabolism	48782	LC/MS Pos Early	100006379	2700	367.15	10981970	180509-18-6			0.9944	1	0.72	0.8316	0.9154	1.0835	1.1197	1.016	1.16
1388	caproate (6:0)	Lipid	Medium Chain Fatty Acid	32489	LC/MS Neg	926	2713.7	115.076	8892	142-62-1	C01585	HMDB00535	1	1.0885	0.8187	1.0839	1.4149	1.1418	0.6892	0.5553	0.6508
1390	caprylate (8:0)	Lipid	Medium Chain Fatty Acid	32492	LC/MS Neg	932	4362	143.108	379	124-07-2	C06423	HMDB00482	1.1961	1.1009	1.0914	1.0667	0.966	1	0.8138	0.7961	0.7975
56	carboxyethyl-GABA	Amino Acid	Glutamate Metabolism	40007	LC/MS Pos Early	100003260	2085	176.092	2572	4386-03-02		HMDB02201	0.8017	1	0.9191	0.969	0.9465	1	1.1862	1.1729	1.2276
1772	carnitine	Lipid	Carnitine Metabolism	15500	LC/MS Pos Early	100000007	1978	162.113	10917	461-05-2	C00318	HMDB00062	0.9288	0.9277	0.7596	0.9975	1	1.0922	1.3054	1.2774	1.3497
79	carnosine	Amino Acid	Histidine Metabolism	1768	LC/MS Pos Early	249	2942	227.114	439224	305-84-0	C00386	HMDB00033	0.9646	1	0.7093	0.9777	0.9579	1.0205	1.2258	1.1495	1.1937
4215	catechol sulfate	Xenobiotics	Benzoate Metabolism	35320	LC/MS Neg	100001605	1906	188.986	3083879	4918-96-1		HMDB59724	0.9211	1.094	0.6792	1.3005	0.9003	0.8952	1.3969	1	1.3183
2961	cholesterol	Lipid	Sterol	63	LC/MS Pos Late	266	2707	369.352	11025495	57-88-5	C00187	HMDB00067	0.9937	1	0.7112	0.9795	1.0143	0.9496	1.1273	1.146	1.1377
2051	choline	Lipid	Phospholipid Metabolism	15506	LC/MS Pos Early	1256	1961	104.107	305	67-48-1	C00114	HMDB00097	1.2113	1.255	0.9462	1.0799	1	1.0933	0.3315	0.3215	0.3227
2052	phosphocholine	Lipid	Phospholipid Metabolism	34396	LC/MS Pos Early	267	700	184.073	1014	72556-74-2	C00588	HMDB01565	0.7117	0.7748	0.5957	1.1516	1.1019	1.1541	1.0309	0.9766	1
1393	cis-4-decenoate (10:1n6)*	Lipid	Medium Chain Fatty Acid	62873	LC/MS Neg	100002796	4890	169.123	5312351	505-90-8			1.1093	1.4457	0.9541	1.2418	0.9498	1	1.2897	0.5326	0.7156
1342	citrate	Energy	TCA Cycle	1564	LC/MS Neg	1124	582	191.02	311	77-92-9	C00158	HMDB00094	0.9435	0.7193	0.8042	0.859	1	1.0252	1.1076	1.2958	1.013
441	citrulline	Amino Acid	Urea cycle; Arginine and Proline Metabolism	2132	LC/MS Pos Early	391	1520	176.103	9750	372-75-8	C00327	HMDB00904	0.7854	1.131	0.7604	0.9957	0.6195	1.2163	1.1402	1.1223	1
476	creatine	Amino Acid	Creatine Metabolism	27718	LC/MS Pos Early	1221	1947	132.077	586	57-00-1	C00300	HMDB00064	0.9596	1.038	0.8227	0.9675	0.9651	1	1.278	1.2327	1.3025
477	creatinine	Amino Acid	Creatine Metabolism	513	LC/MS Pos Early	275	2055	114.066	588	60-27-5	C00791	HMDB00562	0.9507	0.9884	0.7991	1	0.9887	1.0065	1.1418	1.1257	1.1711
406	cystathionine	Amino Acid	Methionine, Cysteine, SAM and Taurine Metabolism	15705	LC/MS Pos Early	310	2270	223.075	439258	535-34-2	C02291	HMDB00099	0.8995	1	0.8873	1.0017	0.9222	0.9223	1.4517	1.2395	1.5442
408	cysteine	Amino Acid	Methionine, Cysteine, SAM and Taurine Metabolism	1868	LC/MS Pos Early	800	1475	122.027	5862	52-90-4;56-89-3	C00097	HMDB00574	1.1349	1.1238	0.8724	1	1.0103	1.0416	0.644	0.6624	0.6437
414	cysteine s-sulfate	Amino Acid	Methionine, Cysteine, SAM and Taurine Metabolism	22176	LC/MS Polar	100000808	2273	199.969	115015	1637-71-4	C05824	HMDB00731	0.8858	0.8518	0.6596	0.9396	1.0531	1	1.0249	1.0966	1.0367
421	cysteine sulfinic acid	Amino Acid	Methionine, Cysteine, SAM and Taurine Metabolism	37443	LC/MS Pos Early	100002113	597	154.017	109	207121-48-0	C00606	HMDB00996	0.1754	0.1754	0.7819	0.473	1.1286	0.8714	2.7074	2.2874	3.2361
519	cysteine-glutathione disulfide	Amino Acid	Glutathione Metabolism	35159	LC/MS Pos Early	100001437	2465	427.095	4247235	13081-14-6		HMDB00656	1	1.054	0.7848	1.0653	1.059	1.1236	0.6521	0.617	0.6423
522	cysteinylglycine	Amino Acid	Glutathione Metabolism	35637	LC/MS Pos Early	278	2132	179.048	439498	19246-18-5	C01419	HMDB00078	1.0681	1.2736	0.8833	1.0747	1	1.1706	0.3828	0.4072	0.4108
523	cysteinylglycine disulfide*	Amino Acid	Glutathione Metabolism	62103	LC/MS Pos Early	100002466	2547	298.053		70555-24-7		HMDB00709	0.8951	0.9394	0.7001	1.0739	0.9929	1	1.0167	1.0059	1.038
415	cystine	Amino Acid	Methionine, Cysteine, SAM and Taurine Metabolism	56	LC/MS Pos Early	279	2000	241.031	67678	56-89-3	C00491	HMDB00192	0.8843	0.7737	1.0564	0.6069	1	1.1749	0.8765	1.4812	1.1132
3986	cytidine	Nucleotide	Pyrimidine Metabolism, Cytidine containing	514	LC/MS Pos Early	827	2124	244.093	6175	65-46-3	C00475	HMDB00089	1	1.0038	0.7552	0.9113	0.9595	0.9669	3.341	3.2582	3.3208
3987	cytosine	Nucleotide	Pyrimidine Metabolism, Cytidine containing	573	LC/MS Pos Early	881	2060	112.05	597	71-30-7	C00380	HMDB00630	0.8879	1.0468	0.9353	0.9463	1	1.25	1.0599	0.8765	1.3917
1711	decanoylcarnitine (C10)	Lipid	Fatty Acid Metabolism (Acyl Carnitine, Medium Chain)	33941	LC/MS Pos Late	100001251	1130	316.248	10245190	1492-27-9		HMDB00651	1.738	1	1.13	0.8786	1.5286	0.9789	0.9291	0.8738	1.244
1771	deoxycarnitine	Lipid	Carnitine Metabolism	36747	LC/MS Pos Early	100001662	2052	146.118	134	6249-56-5	C01181	HMDB01161	1	0.9963	0.7835	1.0089	0.9789	0.9808	1.0591	1.0443	1.0722
3222	deoxycholate	Lipid	Secondary Bile Acid Metabolism	1114	LC/MS Neg	302	5294	391.285	222528	83-44-3	C04483	HMDB00626	1.0644	1	0.84	1.2792	1.2734	1.1889	0.0384	0.0508	0.047
447	dimethylarginine (ADMA + SDMA)	Amino Acid	Urea cycle; Arginine and Proline Metabolism	36808	LC/MS Pos Early	100001810	2850	203.15	123831	102783-24-4	C03626	HMDB01539	0.9273	0.9592	0.6511	1	0.9295	1.0181	1.0885	1.0789	1.0864
5	dimethylglycine	Amino Acid	Glycine, Serine and Threonine Metabolism	5086	LC/MS Pos Early	806	1104	104.071	673	1118-68-9	C01026	HMDB00092	0.9983	1	0.7569	0.9931	0.9493	1.045	1.1724	1.2254	1.1149
4556	ergothioneine	Xenobiotics	Food Component/Plant	37459	LC/MS Pos Early	100002154	850	230.096	3032311	58511-63-0	C05570	HMDB03045	0.3408	0.8664	1	0.2702	0.8983	1.0828	1.1042	1.1434	1.5727
4558	erythritol	Xenobiotics	Food Component/Plant	20699	LC/MS Polar	100000846	1491	167.056	222285	149-32-6	C00503	HMDB02994	0.9305	0.6212	0.7288	1	1.0655	0.9892	1.5417	1.2551	1.2377
1334	erythronate*	Carbohydrate	Aminosugar Metabolism	42420	LC/MS Polar	100001320	2186	135.03	2781043	88759-55-1		HMDB00613	1	1.0227	0.7115	1.0625	1.1153	1.1299	0.9286	0.8946	0.95
363	ethylmalonate	Amino Acid	Leucine, Isoleucine and Valine Metabolism	15765	LC/MS Polar	2054	2785	131.035	11756	601-75-2		HMDB00622	1.0346	1	0.7598	1.0722	1.114	1.1125	0.9398	0.8384	0.8693
4112	folate	Cofactors and Vitamins	Folate Metabolism	1826	LC/MS Neg	328	1467	440.132	6037	59-30-3	C00504	HMDB00121	1	1.2304	0.9965	1.4695	1.1056	1.1228	0.433	0.3571	0.3885
77	formiminoglutamate	Amino Acid	Histidine Metabolism	43493	LC/MS Pos Early	100002500	1880	175.071	439233	816-90-0	C00439	HMDB00854	0.8303	0.8722	0.7883	0.8271	1	1.1169	2.1146	1.9522	2.2535
1252	fructose	Carbohydrate	Fructose, Mannose and Galactose Metabolism	577	LC/MS Polar	878	2065	179.056	5984	57-48-7	C00095	HMDB00660	0.9441	0.9561	0.8044	0.9746	1.027	1	1.1446	1.1885	1.146
114	fructosyllysine	Amino Acid	Lysine Metabolism	46227	LC/MS Pos Early	100005373	2784	309.166	123708	21291-40-7			1.0072	1	0.8008	1.1783	1.1149	1.1612	0.0348	0.0377	0.0379
1352	fumarate	Energy	TCA Cycle	1643	LC/MS Polar	330	3084	115.004	444972	100-17-8	C00122	HMDB00134	1.0423	1	0.7586	1.0111	1.0366	1.0202	0.7612	0.7296	0.7336
582	gamma-glutamyl-alpha-lysine	Peptide	Gamma-glutamyl Amino Acid	55015	LC/MS Pos Early	100010901	2784	276.155	65254				1.0247	1.051	0.6858	1	1.0771	1.0556	0.6495	0.6287	0.6337
583	gamma-glutamyl-epsilon-lysine	Peptide	Gamma-glutamyl Amino Acid	33934	LC/MS Pos Early	100001262	2725	276.155	7015685	17105-15-6		HMDB03869	0.8016	1.1553	0.776	0.993	1	0.6347	1.7142	1.4277	1.5906
574	gamma-glutamylalanine	Peptide	Gamma-glutamyl Amino Acid	37063	LC/MS Pos Early	100001843	1986	219.098	440103	5875-41-2		HMDB29142	1.1295	1.2108	1	1.1665	0.9453	1.1365	0.1321	0.1177	0.1616
576	gamma-glutamylglutamate	Peptide	Gamma-glutamyl Amino Acid	36738	LC/MS Pos Early	331	1775	277.103	92865	1116-22-9	C05282	HMDB11737	0.9338	0.2654	0.3977	0.2654	1.0662	0.5256	3.8125	3.9172	4.3759
577	gamma-glutamylglutamine	Peptide	Gamma-glutamyl Amino Acid	2730	LC/MS Pos Early	1140	1430	276.119	150914	10148-81-9	C05283	HMDB11738	1.0397	1.0608	0.7949	1.0267	1	1.0632	0.0699	0.0685	0.0701
578	gamma-glutamylglycine	Peptide	Gamma-glutamyl Amino Acid	33949	LC/MS Pos Early	100001294	1535	205.082	165527	1948-29-4		HMDB11667	0.9576	1	0.4878	0.7771	0.9801	1.7472	2.1369	2.1146	2.1879
579	gamma-glutamylhistidine	Peptide	Gamma-glutamyl Amino Acid	18245	LC/MS Pos Early	1235	2740	285.119	7017195	37460-15-4			1.072	1	0.8475	0.9356	0.8371	0.8553	1.422	1.3625	1.2649
580	gamma-glutamylisoleucine*	Peptide	Gamma-glutamyl Amino Acid	34456	LC/MS Pos Early	100001485	2940	261.144	14253342			HMDB11170	1.0009	1.0741	0.7218	1.0714	1.042	1	0.943	0.8252	0.9015
581	gamma-glutamylleucine	Peptide	Gamma-glutamyl Amino Acid	18369	LC/MS Pos Early	1268	2991	261.144	151023	2566-39-4		HMDB11171	1.036	1.1222	0.6912	1.1113	1.0343	1	0.8195	0.7655	0.6636
584	gamma-glutamylmethionine	Peptide	Gamma-glutamyl Amino Acid	44872	LC/MS Pos Early	100001313	2640	279.101	7009567	17663-87-5		HMDB29155	1	1.063	0.7937	1.0641	1.0023	1.1238	0.3911	0.4608	0.4247
585	gamma-glutamylphenylalanine	Peptide	Gamma-glutamyl Amino Acid	33422	LC/MS Pos Early	100000491	2992	295.129	111299	7432-24-8		HMDB00594	1.1205	1	0.8502	1.1187	1.2019	1.2945	0.7588	0.9007	0.9017
586	gamma-glutamylthreonine	Peptide	Gamma-glutamyl Amino Acid	33364	LC/MS Pos Early	100001314	1750	249.108	76078708	5652-48-2		HMDB29159	0.9486	1.1588	0.9972	0.9742	1.0943	1.0874	1	0.9464	1.0101
588	gamma-glutamyltyrosine	Peptide	Gamma-glutamyl Amino Acid	2734	LC/MS Pos Early	1102	2518	311.124	94340	7432-23-7		HMDB11741	1.3604	1.1601	0.6782	0.6885	1.1869	1.1684	0.6782	0.7123	0.8399
589	gamma-glutamylvaline	Peptide	Gamma-glutamyl Amino Acid	43829	LC/MS Pos Early	100001126	2700	247.129	7015683	2746-34-1		HMDB11172	0.9785	1.0393	0.7413	1.0087	0.976	1.0703	1.1155	1	0.9843
4469	gluconate	Xenobiotics	Food Component/Plant	587	LC/MS Polar	338	2922	195.051	10690	527-07-1	C00257	HMDB00625	1.1232	0.9625	0.6789	1.1152	1.3066	1.2821	0.9302	0.8307	1
1132	glucose	Carbohydrate	Glycolysis, Gluconeogenesis, and Pyruvate Metabolism	20488	LC/MS Polar	572	2342	179.056	5793	50-99-7	C00031	HMDB00122	1.117	1.0878	0.7877	1	1.0067	1.0376	0.0296	0.029	0.0259
1310	glucuronate	Carbohydrate	Aminosugar Metabolism	15443	LC/MS Polar	100000257	3233.3	193.035	444791	207300-70-7	C00191	HMDB00127	1.0214	1.0053	0.7899	0.9326	1	1.0354	0.9423	1.0001	0.8487
42	glutamate	Amino Acid	Glutamate Metabolism	57	LC/MS Pos Early	561	1500	148.06	611	56-86-0	C00025	HMDB00148	1	1.0282	0.7498	0.9125	0.8391	0.9072	6.2254	6.0911	6.1094
43	glutamine	Amino Acid	Glutamate Metabolism	53	LC/MS Pos Early	563	1291	147.076	5961	56-85-9	C00064	HMDB00641	1.0306	1.0644	0.7784	1.0543	1	1.0601	0.0378	0.0362	0.0358
1544	glutarate (C5-DC)	Lipid	Fatty Acid, Dicarboxylate	396	LC/MS Polar	339	2900	131.035	743	110-94-1	C00489	HMDB00661	0.9823	1	0.8406	0.9525	0.9519	1.0522	1.0963	1.0823	1.0097
513	glutathione, oxidized (GSSG)	Amino Acid	Glutathione Metabolism	27727	LC/MS Pos Early	448	2667	613.159	65359	103239-24-3	C00127	HMDB03337	0.767	1.4914	0.8587	1.5632	0.5899	1.1413	0.5899	0.5899	0.5899
1152	glycerate	Carbohydrate	Glycolysis, Gluconeogenesis, and Pyruvate Metabolism	1572	LC/MS Polar	1052	2070.4	105.019	752	600-19-1	C00258	HMDB00139	0.7909	0.8153	0.6362	0.9024	1	1.0355	5.8107	5.7791	5.9868
2623	glycerol	Lipid	Glycerolipid Metabolism	15122	LC/MS Neg	1254	758	91.0401	753	56-81-5	C00116	HMDB00131	1.0385	0.9524	0.6102	1.2237	1.1672	1.0343	1	0.8409	0.8114
2624	glycerol 3-phosphate	Lipid	Glycerolipid Metabolism	43847	LC/MS Pos Early	100000258	580	173.021	754	29849-82-9	C00093	HMDB00126	0.9856	1.0457	1	1.0202	1.0819	1.1544	0.728	0.7699	0.7169
2059	glycerophosphoethanolamine	Lipid	Phospholipid Metabolism	37455	LC/MS Polar	100001620	3075	214.049	123874	33049-08-0	C01233	HMDB00114	1.1671	1	0.6923	1.0203	1.0336	1.1126	0.9984	0.967	0.9348
2629	glycerophosphoglycerol	Lipid	Glycerolipid Metabolism	48857	LC/MS Polar	100001619	2430	245.043	439964		C03274		1.0938	1.1326	0.7182	0.8746	1	0.9102	0.9649	1.0794	1.0023
2061	glycerophosphoinositol*	Lipid	Phospholipid Metabolism	47155	LC/MS Polar	100001621	3850	333.059	167572	16824-65-0			1.0817	0.8968	0.7621	0.9431	1	0.9756	1.0417	1.0049	1.1488
2055	glycerophosphorylcholine (GPC)	Lipid	Phospholipid Metabolism	15990	LC/MS Pos Early	100000269	672	258.11	71920	28319-77-9	C00670	HMDB00086	0.8041	0.8498	0.602	1.0025	0.955	1	1.274	1.2848	1.2628
2060	glycerophosphoserine*	Lipid	Phospholipid Metabolism	57404	LC/MS Pos Early	100015666	577	260.053	3081457				1	0.939	0.8429	0.9554	0.9652	1.0178	1.2387	1.2484	1.2154
1	glycine	Amino Acid	Glycine, Serine and Threonine Metabolism	58	LC/MS Pos Early	340	1375	76.0393	750	56-40-6	C00037	HMDB00123	1	1.0212	0.7278	0.9149	0.8696	0.9335	1.5035	1.4986	1.4648
3205	glycochenodeoxycholate	Lipid	Primary Bile Acid Metabolism	32346	LC/MS Neg	1628	5236.1	448.307	12544	16564-43-5	C05466	HMDB00637	0.9463	1	0.7749	1.1545	0.9176	0.9218	1.2609	1.0276	1.0701
3198	glycocholate	Lipid	Primary Bile Acid Metabolism	18476	LC/MS Neg	342	5163	464.302	10140	475-31-0;863-57-0	C01921	HMDB00138	0.9238	0.8442	0.7863	1.0601	1	0.9407	1.156	1.0257	1.0421
3230	glycodeoxycholate	Lipid	Secondary Bile Acid Metabolism	18477	LC/MS Neg	100000436	5281	448.307	3035026	360-65-6	C05464	HMDB00631	1	0.838	0.7761	0.9993	1.289	2.0414	1.229	1.5797	0.7516
766	glycylvaline	Peptide	Dipeptide	18357	LC/MS Pos Early	100000487	2734	175.108	97417	1963-21-9		HMDB28854	1.014	1.3938	0.8646	1.1187	0.8942	1.2654	0.8966	0.8557	1
4218	guaiacol sulfate	Xenobiotics	Benzoate Metabolism	46111	LC/MS Neg	100004208	2344	203.002	22473			HMDB60013	0.9518	0.9682	0.9291	1.1148	0.9291	0.9585	1.2763	1.0318	1.1836
475	guanidinoacetate	Amino Acid	Creatine Metabolism	43802	LC/MS Pos Early	344	1937	118.061	763	352-97-6	C00581	HMDB00128	0.9442	1.1037	1	0.9877	0.8445	0.9301	2.9457	2.5867	3.0477
3920	guanine	Nucleotide	Purine Metabolism, Guanine containing	32352	LC/MS Pos Early	172	2032	152.057	764	73-40-5	C00242	HMDB00132	0.6575	0.4035	3.0503	0.4853	0.4598	1	1.5566	1.496	1.5513
3919	guanosine	Nucleotide	Purine Metabolism, Guanine containing	1573	LC/MS Pos Early	1099	1728	284.099	6802	118-00-3	C00387	HMDB00133	0.9312	0.9312	0.9312	0.9312	0.9312	0.9312	1	0.9312	1.0849
4083	gulonate*	Cofactors and Vitamins	Ascorbate and Aldarate Metabolism	46957	LC/MS Polar	100001586	2750	195.051	152304	20246-53-1	C00257	HMDB03290	1.0472	1	0.7166	1.0153	1.0354	1.1184	0.9044	0.8168	0.8839
2937	heptadecasphingosine (d17:1)	Lipid	Sphingosines	57427	LC/MS Pos Late	100015724	1377	286.274	5283557	6918-48-5			0.7771	0.7771	0.7771	1.0268	0.7771	1.2548	0.8596	1	0.7771
1389	heptanoate (7:0)	Lipid	Medium Chain Fatty Acid	1644	LC/MS Neg	925	3670	129.092	8094	111-14-8	C17714	HMDB00666	1.1116	1.4044	1.1095	1.1582	0.8904	1	0.7064	0.8189	0.9481
1703	hexanoylcarnitine (C6)	Lipid	Fatty Acid Metabolism (Acyl Carnitine, Medium Chain)	32328	LC/MS Pos Early	100000781	3358	260.186	6426853	6920-35-0		HMDB00705	0.9609	1.5299	1	1.2125	0.9606	0.9839	0.9998	1.3756	1.3453
4181	hippurate	Xenobiotics	Benzoate Metabolism	15753	LC/MS Neg	100000014	2106.9	178.051	464	495-69-2	C01586	HMDB00714	0.9914	0.9632	0.7863	0.9945	1	1.0309	1.2315	1.1667	1.0882
67	histidine	Amino Acid	Histidine Metabolism	59	LC/MS Neg	355	755.9	154.062	6274	5934-29-2	C00135	HMDB00177	0.837	1	0.7265	1.0572	0.8753	0.8534	1.7946	1.2971	1.676
442	homoarginine	Amino Acid	Urea cycle; Arginine and Proline Metabolism	22137	LC/MS Pos Early	100000961	2882	189.135	9085	156-86-5	C01924	HMDB00670	0.9581	1.0465	0.6761	0.951	0.9631	1	1.0818	1.0462	1.0551
80	homocarnosine	Amino Acid	Histidine Metabolism	1633	LC/MS Pos Early	41	2960	241.13	10243361	3650-73-5	C00884	HMDB00745	0.9443	0.9677	0.7034	0.8918	1.0169	1	1.0337	1.1247	1.2098
443	homocitrulline	Amino Acid	Urea cycle; Arginine and Proline Metabolism	22138	LC/MS Polar	100000963	3006.8	188.104	65072	1190-49-4	C02427	HMDB00679	0.9391	0.9072	0.4743	1	0.9127	1.0301	1.124	1.0619	1.0184
403	homocysteine	Amino Acid	Methionine, Cysteine, SAM and Taurine Metabolism	15128	LC/MS Pos Early	311	2155	136.043	778	454-29-5	C00155	HMDB00742	1.1287	1.2033	0.8241	0.9302	0.9849	1.0151	0.8241	0.8241	0.8241
4596	homostachydrine*	Xenobiotics	Food Component/Plant	33009	LC/MS Pos Early	100001550	1750	158.118	441447	1195-94-4	C08283	HMDB33433	1	0.9745	0.6503	0.9392	0.9752	1.0217	1.0759	1.0861	1.0213
73	hydantoin-5-propionate	Amino Acid	Histidine Metabolism	40473	LC/MS Polar	100002514	2080	171.041	782	5624-26-0	C05565	HMDB01212	1.2181	1	0.7721	1.0626	0.9908	0.9064	1.0197	1.0707	0.6427
41	hydroxyasparagine	Amino Acid	Alanine and Aspartate Metabolism	62060	LC/MS Pos Early	100020205	1149	149.056	97663		C03124	HMDB32332	0.9896	1.0018	0.7329	1.0178	0.8617	1.0996	1	1.144	0.9728
423	hypotaurine	Amino Acid	Methionine, Cysteine, SAM and Taurine Metabolism	590	LC/MS Pos Early	358	724	110.027	107812	300-84-5	C00519	HMDB00965	0.664	0.8964	0.8476	0.6912	1.0561	1	1.6359	1.3374	1.4995
3859	hypoxanthine	Nucleotide	Purine Metabolism, (Hypo)Xanthine/Inosine containing	3127	LC/MS Pos Early	171	1295	137.046	790	68-94-0	C00262	HMDB00157	1.0462	0.6316	0.8927	0.6713	1	0.8989	1.6188	1.7965	1.5574
78	imidazole lactate	Amino Acid	Histidine Metabolism	15716	LC/MS Pos Early	100000263	2040	157.061	793	14403-45-3	C05568	HMDB02320	0.8731	1	0.9351	0.9015	0.8919	1.118	3.4095	3.2736	4.2079
76	imidazole propionate	Amino Acid	Histidine Metabolism	40730	LC/MS Pos Early	100003434	2263	141.066	70630	1074-59-5		HMDB02271	0.9439	1.0435	0.7701	0.9686	0.9463	1	1.2227	1.1574	1.2337
275	indolelactate	Amino Acid	Tryptophan Metabolism	18349	LC/MS Neg	100000463	2286	204.067	92904	832-97-3	C02043	HMDB00671	1	0.8778	0.7399	0.9884	0.9726	1.0618	2.6269	2.6696	2.3309
379	isobutyrylcarnitine (C4)	Amino Acid	Leucine, Isoleucine and Valine Metabolism	33441	LC/MS Pos Early	100001055	2810	232.154	168379	25518-49-4		HMDB00736	0.9938	1	0.7001	1.0712	0.9733	0.9625	1.363	1.3169	1.2279
1346	isocitrate	Energy	TCA Cycle	12110	LC/MS Pos Early	1206	773	210.061	1198	20226-99-7	C00311	HMDB00193	0.499	0.8675	0.499	0.499	1.1527	1	2.2106	1.8445	0.8765
345	isoleucine	Amino Acid	Leucine, Isoleucine and Valine Metabolism	1125	LC/MS Pos Early	376	2800	132.102	6306	73-32-5	C00407	HMDB00172	1.026	1.0248	0.8679	1	1.0086	1.0051	0.4993	0.4833	0.4835
594	isoleucylhydroxyproline*	Peptide	Dipeptide Derivative	63051	LC/MS Pos Early	100021262	2707	245.15				HMDB28908	1	0.9822	0.7032	1.0517	0.9197	0.9154	1.6593	1.5212	1.474
313	isovalerate (C5)	Amino Acid	Leucine, Isoleucine and Valine Metabolism	44656	LC/MS Neg	100000708	1564	101.061	10430	503-74-2	C08262	HMDB00718	0.8699	0.8995	0.7692	1	1.0139	0.9766	1.1677	1.0126	1.0596
315	isovalerylglycine	Amino Acid	Leucine, Isoleucine and Valine Metabolism	35107	LC/MS Neg	100001452	1950	158.082	546304	16284-60-9		HMDB00678	0.8311	1.0501	0.9368	1	1.0717	0.4159	0.9713	1.1529	1.6837
253	kynurenate	Amino Acid	Tryptophan Metabolism	1417	LC/MS Neg	98	2224	188.035	3845	492-27-3	C01717	HMDB00715	0.912	1	0.6616	1.242	0.9645	0.9045	1.3806	1.0952	1.3081
249	kynurenine	Amino Acid	Tryptophan Metabolism	15140	LC/MS Pos Early	100000265	2739	209.092	161166	2922-83-0	C00328	HMDB00684	1	1.02	0.7549	0.921	0.9946	0.9962	1.2209	1.1979	1.1913
1149	lactate	Carbohydrate	Glycolysis, Gluconeogenesis, and Pyruvate Metabolism	527	LC/MS Neg	482	681.6	89.0244	612	79-33-4	C00186	HMDB00190	1.0538	1	0.8076	1.1053	1.0516	1.1876	0.6392	0.6317	0.6401
419	lanthionine	Amino Acid	Methionine, Cysteine, SAM and Taurine Metabolism	42002	LC/MS Pos Early	100003892	1730	209.059	98504	3183-08-02			0.3826	0.4116	0.224	1.33	1.3236	1.0568	1	0.8906	1.3215
298	leucine	Amino Acid	Leucine, Isoleucine and Valine Metabolism	60	LC/MS Pos Early	397	2864	132.102	6106	61-90-5			1.0365	1.0486	0.8631	1.0847	1	1.0529	0.4161	0.4084	0.4085
595	leucylhydroxyproline*	Peptide	Dipeptide Derivative	63052	LC/MS Pos Early	100021261	2753	245.15	20847829			HMDB28930	0.2188	0.2188	0.2188	0.2188	0.5558	0.2656	2.2728	1.5978	1.4442
2877	lignoceroyl sphingomyelin (d18:1/24:0)	Lipid	Sphingomyelins	57330	LC/MS Pos Late	100006298	3437	815.7		60037-60-7			0.9679	1	0.6505	0.9744	1.0051	0.8713	1.2063	1.122	1.0826
99	lysine	Amino Acid	Lysine Metabolism	1301	LC/MS Pos Early	407	2850	147.113	5962	56-87-1	C00047	HMDB00182	1.023	1.0368	0.8297	1.0195	1	1.0219	0.5604	0.5412	0.5428
1354	malate	Energy	TCA Cycle	1303	LC/MS Neg	409	615.6	133.014	525	6915-15-7	C00149	HMDB00156	0.9872	0.9461	0.8566	1.0014	1.02	1.051	1.0069	1	0.9721
4322	maltol	Xenobiotics	Food Component/Plant	38299	LC/MS Pos Early	100002362	1896	127.039	8369	118-71-8	C11918	HMDB30776	1.1205	1.2091	0.8804	1.1097	1	1.1911	0.0278	0.0322	0.0291
4324	maltol sulfate	Xenobiotics	Food Component/Plant	48696	LC/MS Neg	100006106	1503	204.981					1.0711	1	0.879	1.0762	1.1167	1.0587	0.0732	0.0639	0.0706
1257	mannitol/sorbitol	Carbohydrate	Fructose, Mannose and Galactose Metabolism	46142	LC/MS Polar	100001740	2320	181.072	5780		C00794	HMDB00247	1.0002	1.0291	0.8312	1	1.0606	1.0557	0.9452	0.9086	0.9542
4620	mannonate*	Xenobiotics	Food Component/Plant	62864	LC/MS Polar	100003695	2736	195.051	3246006	642-99-9			0.9633	1	0.7142	0.8875	1.0279	0.9605	2.3357	2.1272	2.3191
1258	mannose	Carbohydrate	Fructose, Mannose and Galactose Metabolism	584	LC/MS Polar	803	2200	179.056	18950	3458-28-4	C00159	HMDB00169	1.0703	1.1	0.9297	0.7679	0.6419	1.0768	0.5673	0.5673	2.2119
387	methionine	Amino Acid	Methionine, Cysteine, SAM and Taurine Metabolism	1302	LC/MS Pos Early	415	2526	150.058	6137	63-68-3	C00073	HMDB00696	1.0352	1.1296	0.8484	1.0595	1	1.0959	0.3783	0.3795	0.3956
392	methionine sulfone	Amino Acid	Methionine, Cysteine, SAM and Taurine Metabolism	44878	LC/MS Pos Early	100004635	1250	182.048	69961	820-10-0			1.0216	1	0.7854	0.9549	0.9358	0.9883	1.1569	1.122	1.1051
393	methionine sulfoxide	Amino Acid	Methionine, Cysteine, SAM and Taurine Metabolism	18374	LC/MS Pos Early	100000039	1272	166.053	158980	3226-65-1	C02989	HMDB02005	1	0.8636	0.7742	0.892	1.0784	0.9511	1.3972	1.442	1.3257
4254	methyl-4-hydroxybenzoate sulfate	Xenobiotics	Benzoate Metabolism	48429	LC/MS Neg	100006116	2873	230.997					0.9408	0.9146	0.8281	1.043	0.9801	1.1163	1.2893	1.1824	1
1659	methylmalonate (MMA)	Lipid	Fatty Acid Metabolism (also BCAA Metabolism)	1496	LC/MS Polar	418	3078.4	117.019	487	516-05-2	C02170	HMDB00202	1.0636	1.0282	0.7224	1	1.0299	0.9878	1.0249	0.9975	0.9889
364	methylsuccinate	Amino Acid	Leucine, Isoleucine and Valine Metabolism	15745	LC/MS Polar	2051	2800	131.035	10349	498-21-5		HMDB01844	0.9916	0.9684	0.8215	0.9401	1.0259	1	1.1506	1.006	1.0079
2022	myo-inositol	Lipid	Inositol Metabolism	1124	LC/MS Polar	363	3506.3	225.062	892	87-89-8	C00137	HMDB00211	1.0352	1.031	0.8833	1	1.138	1.1666	0.8238	0.8432	0.8517
131	N,N,N-trimethyl-5-aminovalerate	Amino Acid	Lysine Metabolism	57687	LC/MS Pos Early	100015962	2186	160.133	14274897				0.9794	1	0.7717	0.9931	0.9628	1.0386	1.0777	1.0791	1.0353
467	N,N,N-trimethyl-alanylproline betaine (TMAP)	Amino Acid	Urea cycle; Arginine and Proline Metabolism	62947	LC/MS Pos Early	100020217	2470	229.155					0.7997	1.0128	0.5574	1	0.818	0.9915	1.096	1.2119	1.2419
53	N-acetyl-aspartyl-glutamate (NAAG)	Amino Acid	Glutamate Metabolism	35665	LC/MS Pos Early	100001612	1035	305.098	5255	3106-85-2	C12270	HMDB01067	0.7471	0.7457	0.7301	1.0858	1.381	0.5506	1.1948	1.0877	1
491	N-acetyl-isoputreanine	Amino Acid	Polyamine Metabolism	62309	LC/MS Pos Early	100020487	2305	203.139	131802901				1	1.0272	0.7021	0.9531	0.9203	0.9574	1.1411	1.0901	1.1128
30	N-acetylalanine	Amino Acid	Alanine and Aspartate Metabolism	1585	LC/MS Polar	1110	1564.8	130.051	88064	97-69-8	C02847	HMDB00766	1.0351	1	0.8316	1.069	1.102	1.1355	0.6892	0.6819	0.6627
448	N-acetylarginine	Amino Acid	Urea cycle; Arginine and Proline Metabolism	33953	LC/MS Pos Early	100001266	2245	217.13	67427	155-84-0	C02562	HMDB04620	0.971	0.9766	0.9758	0.9807	1.0027	1	2.8089	2.8754	3.3255
40	N-acetylasparagine	Amino Acid	Alanine and Aspartate Metabolism	33942	LC/MS Pos Early	100001257	785	175.071	99715	4033-40-3		HMDB06028	1.0127	1.0825	0.7614	1	1.0908	1.0606	0.8048	0.757	0.7617
36	N-acetylaspartate (NAA)	Amino Acid	Alanine and Aspartate Metabolism	22185	LC/MS Polar	100000787	3143	174.041	65065	997-55-7;997-55-7	C01042	HMDB00812	1.2003	1.2233	0.8287	1.3191	1.048	1	0.6892	0.5988	0.5625
81	N-acetylcarnosine	Amino Acid	Histidine Metabolism	43488	LC/MS Pos Early	100004046	2141	269.124	9903482	56353-15-2		HMDB12881	1	1.0251	0.6375	0.6375	0.8008	1.2794	0.6375	0.9608	2.4418
1336	N-acetylglucosamine/N-acetylgalactosamine	Carbohydrate	Aminosugar Metabolism	46539	LC/MS Pos Early	100006435	715	222.097					0.8645	0.942	0.7074	1.0213	1	0.8831	1.4435	1.465	1.4862
45	N-acetylglutamate	Amino Acid	Glutamate Metabolism	15720	LC/MS Pos Early	100000282	1050	190.071	70914	5817-08-03	C00624	HMDB01138	1.0521	0.9919	0.7662	0.9469	1	0.7207	1.438	1.3976	1.4024
46	N-acetylglutamine	Amino Acid	Glutamate Metabolism	33943	LC/MS Pos Early	100001253	845	189.087	182230	2490-97-3	C02716	HMDB06029	1.1002	1.0563	1.1083	1	1.0423	0.9923	0.1374	0.154	0.13
2	N-acetylglycine	Amino Acid	Glycine, Serine and Threonine Metabolism	27710	LC/MS Pos Early	100001006	826	118.05	10972	543-24-8		HMDB00532	0.9627	0.8705	1.0295	0.8009	1	0.9707	1.3665	1.3023	1.3184
70	N-acetylhistidine	Amino Acid	Histidine Metabolism	33946	LC/MS Pos Early	100001293	2065	198.087	75619	39145-52-3	C02997	HMDB32055	0.9585	0.8412	0.9605	0.7929	1	1.0622	1.2912	1.1247	1.3161
388	N-acetylmethionine	Amino Acid	Methionine, Cysteine, SAM and Taurine Metabolism	1589	LC/MS Neg	1083	1787	190.054	448580	65-82-7	C02712	HMDB11745	1.036	1	0.8599	1.2624	1.2899	1.2785	0.4492	0.4351	0.4146
394	N-acetylmethionine sulfoxide	Amino Acid	Methionine, Cysteine, SAM and Taurine Metabolism	45428	LC/MS Pos Early	100005463	880	208.064	193368	108646-71-5			1.0254	1	0.7619	1.1862	1.3108	1.2243	0.7821	0.6901	0.7126
1322	N-acetylneuraminate	Carbohydrate	Aminosugar Metabolism	32377	LC/MS Pos Early	1162	660	310.113	439197	131-48-6	C00270	HMDB00230	0.9861	1.143	0.8331	1	0.9335	0.9512	1.7609	1.8348	1.7651
134	N-acetylphenylalanine	Amino Acid	Phenylalanine Metabolism	33950	LC/MS Pos Early	100001256	2680	208.097	74839	2018-61-3	C03519	HMDB00512	1	1.1686	0.8608	1.0375	1.1206	1.1017	0.6885	0.7645	0.7849
485	N-acetylputrescine	Amino Acid	Polyamine Metabolism	37496	LC/MS Pos Early	192	2230	131.118	122356	18233-70-0	C02714	HMDB02064	0.9737	0.9938	0.7372	1	0.9629	1.006	1.5529	1.5406	1.5207
10	N-acetylserine	Amino Acid	Glycine, Serine and Threonine Metabolism	37076	LC/MS Pos Early	100001851	800	148.06	65249	97-14-3		HMDB02931	1.042	1.0222	3.0507	0.9952	1.0234	1	0.886	0.8905	0.8629
426	N-acetyltaurine	Amino Acid	Methionine, Cysteine, SAM and Taurine Metabolism	48187	LC/MS Neg	100005466	800	166.018	159864				0.7843	1.1603	0.739	1.1857	0.9826	1	1.1901	0.9987	1.1152
17	N-acetylthreonine	Amino Acid	Glycine, Serine and Threonine Metabolism	33939	LC/MS Neg	100001274	821.6	160.061	152204	17093-74-2		HMDB62557	0.8645	1	0.6896	1.1046	0.915	1.0191	1.1736	0.7575	1.0953
3941	N-carbamoylaspartate	Nucleotide	Pyrimidine Metabolism, Orotate containing	1594	LC/MS Pos Early	1108	795	177.051	93072	923-37-5	C00438	HMDB00828	0.9862	1.2631	0.5635	1.1765	1.3394	1.0138	0.437	0.437	0.4973
456	N-delta-acetylornithine	Amino Acid	Urea cycle; Arginine and Proline Metabolism	43249	LC/MS Neg	100004523	858	173.093	9920500				0.8392	1.0041	0.6945	1.05	0.7433	0.8714	1.7139	1	1.5883
390	N-formylmethionine	Amino Acid	Methionine, Cysteine, SAM and Taurine Metabolism	2829	LC/MS Neg	194	1543.8	176.039	439750	4289-98-9	C03145	HMDB01015	1.0381	1	0.8354	1.1644	1.1869	1.1182	0.7853	0.8116	0.7784
1337	N-glycolylneuraminate	Carbohydrate	Aminosugar Metabolism	37123	LC/MS Pos Early	100001491	636	326.108	123802	1113-83-3	C03410	HMDB00833	0.8813	1	0.8101	0.9808	1.109	0.9009	2.3638	2.383	2.3357
466	N-methylproline	Amino Acid	Urea cycle; Arginine and Proline Metabolism	37431	LC/MS Pos Early	100001956	1335	130.086	557	475-11-6			0.8293	1	0.6822	1.0795	0.832	0.8922	1.2062	1.1428	1.3625
469	N-monomethylarginine	Amino Acid	Urea cycle; Arginine and Proline Metabolism	43586	LC/MS Pos Early	100004488	2845	189.135	132862	53308-83-1	C03884	HMDB29416	0.8948	0.7677	0.4653	1.0852	1	1.023	1.0635	0.9275	1.0203
3890	1-methyladenosine	Nucleotide	Purine Metabolism, Adenine containing	15650	LC/MS Pos Early	1242	2120	282.12	27476	15763-06-1	C02494	HMDB03331	0.8496	0.9089	0.8231	0.8804	1.001	1	1.2016	1.3191	1.5311
3865	N1-methylinosine	Nucleotide	Purine Metabolism, (Hypo)Xanthine/Inosine containing	48351	LC/MS Pos Early	100001409	1430	283.104	65095	20245-33-4		HMDB02721	0.956	1	0.7114	0.9895	0.9624	1.0344	1.4252	1.3416	1.4117
3929	N2,N2-dimethylguanosine	Nucleotide	Purine Metabolism, Guanine containing	35137	LC/MS Pos Early	100001412	2210	312.13	92919	2140-67-2		HMDB04824	0.8175	1.0434	0.783	0.9511	0.9622	1	1.1558	1.0417	1.3177
110	N6,N6,N6-trimethyllysine	Amino Acid	Lysine Metabolism	1498	LC/MS Pos Early	189	2825	189.16	440120	23284-33-5	C03793	HMDB01325	0.9376	1.0024	0.6933	0.9803	0.9351	1	1.09	1.0558	1.0075
109	N6,N6-dimethyllysine	Amino Acid	Lysine Metabolism	62862	LC/MS Pos Early	100020417	2831	175.144	193344	2259-86-1	C05545	HMDB13287	1	1.0401	0.7734	1.0378	0.9953	1.0601	0.6972	0.6972	0.6972
101	N6-acetyllysine	Amino Acid	Lysine Metabolism	36752	LC/MS Polar	100001734	2612.6	187.109	92832	692-04-6	C02727	HMDB00206	1.0111	1	0.6892	1.0903	0.8385	1.0413	0.8962	0.8837	1.0222
3901	N6-carbamoylthreonyladenosine	Nucleotide	Purine Metabolism, Adenine containing	35157	LC/MS Neg	100001415	2164	411.127	161466	24719-82-2		HMDB41623	0.8955	0.9214	0.6721	1.0039	0.9637	1	1.2551	1.0869	1.091
1338	N6-carboxymethyllysine	Carbohydrate	Advanced Glycation End-product	36713	LC/MS Pos Early	100001768	2500	205.118	123800	5746-04-03			0.7617	0.9811	0.4377	1.0152	1.0513	0.8831	1.0459	1.0695	1
3891	N6-methyladenosine	Nucleotide	Purine Metabolism, Adenine containing	37114	LC/MS Pos Early	213	2264	282.12	102175	1867-73-8		HMDB04044	1.0317	0.8702	0.7953	1.0106	0.8962	0.7953	0.9894	1.0843	1.2511
108	N6-methyllysine	Amino Acid	Lysine Metabolism	62860	LC/MS Pos Early	100003415	2831	161.129	164795	1188-07-4	C02728	HMDB02038	1	1.0717	0.782	1.0336	0.9841	1.0309	1.0325	0.9819	0.9947
4034	nicotinamide	Cofactors and Vitamins	Nicotinate and Nicotinamide Metabolism	594	LC/MS Pos Early	432	1942	123.055	936	98-92-0	C00153	HMDB01406	1.0152	1.1054	0.8286	1.0333	1	1.046	0.315	0.3113	0.3031
4037	nicotinamide riboside	Cofactors and Vitamins	Nicotinate and Nicotinamide Metabolism	33013	LC/MS Pos Early	100001310	2040	255.098	439924	1341-23-7	C03150	HMDB00855	1	1.0661	0.8433	1.0822	1.0403	1.1639	0.9194	0.8801	0.9728
207	O-methyltyrosine	Amino Acid	Tyrosine Metabolism	37451	LC/MS Pos Early	100002078	2790	196.097	76957	1080-06-4			0.7721	0.7721	5.5807	0.8964	0.7721	1.0096	1.0127	0.9904	0.7721
5541	O-sulfo-L-tyrosine	Xenobiotics	Chemical	45413	LC/MS Neg	100005384	990	260.023	514186				0.6541	1.0321	0.6541	1.084	0.7879	0.8471	1.42	1	1.3436
206	o-Tyrosine	Amino Acid	Tyrosine Metabolism	43392	LC/MS Pos Early	100004290	2772	182.081	91482	2370-61-8		HMDB06050	0.7364	0.7761	0.8071	0.8956	1	1.4469	8.2892	8.3172	7.9121
1707	octanoylcarnitine (C8)	Lipid	Fatty Acid Metabolism (Acyl Carnitine, Medium Chain)	33936	LC/MS Pos Late	100001247	950	288.217	123701	3671-77-0	C02838	HMDB00791	1.1135	0.8922	0.5385	0.9444	1	1.1141	1.0089	1.0996	0.9621
436	ornithine	Amino Acid	Urea cycle; Arginine and Proline Metabolism	1493	LC/MS Pos Early	444	2800	133.097	6262	3184-13-2	C00077	HMDB03374	1.0226	1.0528	0.7928	1.0043	1	1.0584	0.7316	0.7369	0.7158
3943	orotate	Nucleotide	Pyrimidine Metabolism, Orotate containing	1505	LC/MS Polar	445	1638.1	155.01	967	50887-69-9	C00295	HMDB00226	1.1723	1.0289	0.8541	1	1.1164	1.1098	0.9285	0.8609	0.8493
4082	oxalate (ethanedioate)	Cofactors and Vitamins	Ascorbate and Aldarate Metabolism	20694	LC/MS Neg	100000841	603	88.988	971	144-62-7	C00209	HMDB02329	0.9396	0.9149	0.9565	0.9582	1	1.0247	4.9056	4.9414	4.7711
4262	p-cresol sulfate	Xenobiotics	Benzoate Metabolism	36103	LC/MS Neg	100001315	2890	187.007	4615423	3233-57-7		HMDB11635	0.9075	1	0.6917	1.0062	0.88	0.9305	1.4078	1.2777	1.254
2012	palmitoleoyl ethanolamide*	Lipid	Endocannabinoid	57541	LC/MS Pos Late	100015862	1546	298.274	9835868			HMDB13648	1.172	0.951	0.8552	0.8948	0.9337	1.049	0.8552	1.1386	1.1381
2868	palmitoyl dihydrosphingomyelin (d18:0/16:0)*	Lipid	Dihydrosphingomyelins	52434	LC/MS Pos Late	100008954	2290	705.591	9939965				0.9801	0.8838	0.7457	0.9965	1.048	1	1.1709	1.2071	1.1929
2872	palmitoyl sphingomyelin (d18:1/16:0)	Lipid	Sphingomyelins	37506	LC/MS Pos Late	100002107	2168	703.575	9939941	6254-89-3			1	0.9402	0.7208	0.9605	1.0257	0.9459	1.1858	1.1344	1.0855
4063	pantothenate (Vitamin B5)	Cofactors and Vitamins	Pantothenate and CoA Metabolism	1508	LC/MS Pos Early	1024	1667	220.118	6613	137-08-6	C00864	HMDB00210	1.0464	1	0.744	1.0134	1.0211	1.0401	0.5072	0.5117	0.5419
5061	penicillin G	Xenobiotics	Drug - Antibiotic	37468	LC/MS Neg	100002155	3855	333.091	5904	69-57-8	C05551	HMDB15186	1.2347	1.2018	1.1064	1	0.8294	1.1298	0.0269	0.0416	0.013
5635	phenol red	Xenobiotics	Chemical	36817	LC/MS Neg	100001724	3665.9	353.049	4766	143-74-8	C12600		1.1041	1	0.9342	1.1722	1.1165	1.2024	0.775	0.7752	0.7322
180	phenol sulfate	Amino Acid	Tyrosine Metabolism	32553	LC/MS Neg	100001510	2156	172.991	74426	937-34-8	C02180	HMDB60015	1	1.0898	0.8318	1.1207	1.1092	1.0795	0.5975	0.5855	0.5803
1100	phenylacetylglycine	Peptide	Acetylated Peptides	33945	LC/MS Neg	100001275	2375	192.067	68144	500-98-1	C05598	HMDB00821	1.0189	1	0.8442	1.1278	1.1081	1.1272	0.2449	0.2449	0.2309
133	phenylalanine	Amino Acid	Phenylalanine Metabolism	64	LC/MS Pos Early	460	2878	166.086	6140	63-91-2	C00079	HMDB00159	1.0136	1.0537	0.8188	1.0411	1	1.0052	0.6112	0.587	0.5934
863	phenylalanylglycine	Peptide	Dipeptide	41370	LC/MS Pos Early	100003588	2898	223.108	98207	721-90-4		HMDB28995	0.6413	1.0999	0.6413	0.6413	0.6413	0.6413	0.6413	1.1743	0.9001
144	phenyllactate (PLA)	Amino Acid	Phenylalanine Metabolism	22130	LC/MS Polar	100000774	908	165.056	3848	828-01-3	C05607	HMDB00779	1.0163	0.8391	0.7207	0.9775	1	0.9532	2.4437	2.4143	2.4191
143	phenylpyruvate	Amino Acid	Phenylalanine Metabolism	566	LC/MS Neg	241	2515	163.04	997	156-06-9	C00166	HMDB00205	0.944	1	0.8606	0.9858	0.9913	1.0141	1.7646	1.6826	1.5649
1369	phosphate	Energy	Oxidative Phosphorylation	42109	LC/MS Pos Early	461	576	98.9842	1061	7664-38-2	C00009	HMDB01429	1	0.9491	1.1025	0.9681	0.9193	0.9506	3.3476	3.7881	3.2637
2057	phosphoethanolamine (PE)	Lipid	Phospholipid Metabolism	1600	LC/MS Pos Early	1026	700	142.026	1015	1071-23-4	C00346	HMDB00224	1	0.9763	0.8463	1.1163	0.9807	0.996	1.2476	1.2626	1.2102
1558	pimelate (C7-DC)	Lipid	Fatty Acid, Dicarboxylate	15704	LC/MS Polar	100000101	2745	159.066	385	111-16-0	C02656	HMDB00857	0.929	0.7989	0.7989	0.7989	0.7989	0.7989	1.071	0.7989	1.235
124	pipecolate	Amino Acid	Lysine Metabolism	1444	LC/MS Pos Early	1025	2200	130.086	849	4043-87-2	C00408	HMDB00070	0.9896	1.1217	0.7566	1	0.9538	0.9796	1.2178	1.0165	1.0939
463	prolylhydroxyproline	Amino Acid	Urea cycle; Arginine and Proline Metabolism	35127	LC/MS Pos Early	100001167	2128	229.118	11673055	18684-24-7		HMDB06695	0.9313	1	0.8602	0.9787	0.9309	1.0033	3.3745	3.2489	3.8585
444	proline	Amino Acid	Urea cycle; Arginine and Proline Metabolism	1898	LC/MS Pos Early	480	1603	116.071	145742	147-85-3	C00148	HMDB00162	0.9334	0.9379	0.7526	0.9917	1.01	1	1.8695	1.8112	1.9122
883	prolylglycine	Peptide	Dipeptide	40703	LC/MS Pos Early	100003674	2136	173.092	6426709	2578-57-6		HMDB11178	0.9831	1.0434	0.7222	1	0.7823	1.1592	1.0013	1.2175	0.9339
1656	propionylcarnitine (C3)	Lipid	Fatty Acid Metabolism (also BCAA Metabolism)	32452	LC/MS Pos Early	100001162	2590	218.139	107738	17298-37-2	C03017	HMDB00824	1.349	1.3938	1.0161	1	0.8927	0.9489	1.0324	0.9826	0.9923
3957	pseudouridine	Nucleotide	Pyrimidine Metabolism, Uracil containing	33442	LC/MS Neg	821	1100	243.062	15047	1445-07-4	C02067	HMDB00767	1.0353	0.764	0.8536	0.7651	0.9671	1	1.3662	1.0499	1.2123
484	putrescine	Amino Acid	Polyamine Metabolism	1408	LC/MS Pos Early	49	3027	89.1073	1045	110-60-1	C00134	HMDB01414	1.2775	1.1047	0.5688	1.0047	0.9953	1.2362	0.5486	0.7239	0.5486
4175	pyridoxal	Cofactors and Vitamins	Vitamin B6 Metabolism	1651	LC/MS Pos Early	491	2343	168.065	1050	65-22-5	C00250	HMDB01545	1	1.0806	0.8534	1.0822	1.0417	1.1636	0.3574	0.363	0.38
4172	pyridoxamine	Cofactors and Vitamins	Vitamin B6 Metabolism	2150	LC/MS Pos Early	568	2975	169.097	1052	58052-48-5	C00534	HMDB01431	1	1.0993	0.6309	1.7041	1.5975	1.7511	0.2046	0.1942	0.2028
4176	pyridoxate	Cofactors and Vitamins	Vitamin B6 Metabolism	31555	LC/MS Neg	100001121	2185	182.046	6723	82-82-6	C00847	HMDB00017	0.8835	1	0.7758	1.0559	0.9984	0.9399	1.1352	1.1353	1.1131
4170	pyridoxine (Vitamin B6)	Cofactors and Vitamins	Vitamin B6 Metabolism	608	LC/MS Neg	936	1657	168.067	1054	58-56-0	C00314	HMDB02075	1.0526	1.1206	0.8595	1.22	1	1.1285	0.3288	0.3192	0.2905
52	pyroglutamine*	Amino Acid	Glutamate Metabolism	46225	LC/MS Pos Early	100001540	1900	129.066	134508	2353-44-8			1.0056	1.0691	0.8768	1.0359	1	1.053	0.3159	0.2965	0.3144
1148	pyruvate	Carbohydrate	Glycolysis, Gluconeogenesis, and Pyruvate Metabolism	22250	LC/MS Polar	823	2650	175.025	1060	127-17-3	C00022	HMDB00243	1.6216	1.6469	1.1337	1.0738	1	0.9835	0.2092	0.2142	0.1274
4030	quinolinate	Cofactors and Vitamins	Nicotinate and Nicotinamide Metabolism	1899	LC/MS Pos Early	182	845	168.029	1066	89-00-9	C03722	HMDB00232	1	1.0381	0.8241	0.9174	0.7561	0.7518	1.2918	1.289	1.3134
4154	retinol (Vitamin A)	Cofactors and Vitamins	Vitamin A Metabolism	1806	LC/MS Pos Late	498	1636	269.226	445354	68-26-8	C00473	HMDB00305	0.9801	1.0161	0.7269	0.9295	1	0.8727	1.1609	1.3097	1.0817
1171	ribitol	Carbohydrate	Pentose Metabolism	15772	LC/MS Polar	100000406	1789.6	151.061	6912	488-81-3	C00474	HMDB00508	0.0003	0.0004	0.0003	1.0689	1.0427	1.0648	1.0212	0.9903	1
4059	riboflavin (Vitamin B2)	Cofactors and Vitamins	Riboflavin Metabolism	1827	LC/MS Neg	500	3160	255.089	493570	83-88-5	C00255	HMDB00244	1	1.1292	0.8968	1.1028	1.0033	1.0095	0.2576	0.22	0.2672
1172	ribonate	Carbohydrate	Pentose Metabolism	27731	LC/MS Polar	100001007	2425	165.041	5460677	5336-08-03	C01685	HMDB00867	0.0095	0.0087	0.0061	1.1069	1.1513	1.168	1.1234	0.9969	1
1170	ribose	Carbohydrate	Pentose Metabolism	1471	LC/MS Polar	914	1508.2	195.051	5779	50-69-1	C00121	HMDB00283	0.3647	0.3647	0.3647	1	0.9781	1.0038	1.3406	1.3656	0.8848
1196	ribulonate/xylulonate/lyxonate*	Carbohydrate	Pentose Metabolism	61858	LC/MS Polar	100019968	2350	165.041					0.9441	1	0.6897	1.0431	0.9225	0.9558	5.1446	4.9779	5.0966
1173	ribulose/xylulose	Carbohydrate	Pentose Metabolism	48340	LC/MS Polar	100006122	1400	149.046					0.3664	0.3664	0.3664	0.9604	1.0396	1.1428	0.3664	0.3664	0.3664
60	S-1-pyrroline-5-carboxylate	Amino Acid	Glutamate Metabolism	42370	LC/MS Pos Early	35	1528	114.055	1196	2906-39-0	C04322	HMDB01301	0.6285	1.1519	0.8158	0.8481	0.6269	0.6269	1.8433	1.6906	1.6468
5483	S-carboxymethyl-L-cysteine	Xenobiotics	Drug - Other	47897	LC/MS Pos Early	100002324	1490	180.032	1080	638-23-3	C03727	HMDB29415	0.918	0.918	0.918	0.918	0.918	0.918	1.1338	0.918	1
411	S-methylcysteine sulfoxide	Amino Acid	Methionine, Cysteine, SAM and Taurine Metabolism	43378	LC/MS Pos Early	100002927	900	152.038	82142	6853-87-8		HMDB29432	0.8966	1	0.6384	0.9022	1.1989	0.9035	1.1349	1.1446	1.1529
391	S-methylmethionine	Amino Acid	Methionine, Cysteine, SAM and Taurine Metabolism	38127	LC/MS Pos Early	100002183	2555	164.074	458	3493-12-07	C05319	HMDB38670	1	0.9549	0.7344	0.937	0.9504	1.0671	1.3291	1.2744	1.3517
5455	salicylate	Xenobiotics	Drug - Topical Agents	1515	LC/MS Polar	501	802	137.024	338	69-72-7	C00805	HMDB01895	0.531	0.9941	0.531	1.1633	0.8152	1.329	0.6963	1.3602	1.0059
2025	scyllo-inositol	Lipid	Inositol Metabolism	32379	LC/MS Polar	100001215	3468	225.062	892	488-59-5	C06153	HMDB06088	1.1998	0.7806	0.8516	0.7806	1	1.0115	0.7806	0.7806	0.7806
1566	sebacate (C10-DC)	Lipid	Fatty Acid, Dicarboxylate	32398	LC/MS Polar	100001211	2147	201.113	5192	111-20-6	C08277	HMDB00792	1.0606	1.0788	1	0.774	0.9663	0.5928	0.5928	0.5928	1.1164
1195	sedoheptulose	Carbohydrate	Pentose Metabolism	53237	LC/MS Polar	100002619	2255	209.067	5459879	3019-74-7		HMDB03219	1.0233	0.9771	0.8114	1.1313	1.1138	1.0527	0.8938	1	0.9092
9	serine	Amino Acid	Glycine, Serine and Threonine Metabolism	1648	LC/MS Pos Early	503	1239	106.05	5951	56-45-1	C00065	HMDB00187	1	1.0815	0.782	1.1338	1.038	1.0748	0.3885	0.3823	0.3715
268	serotonin	Amino Acid	Tryptophan Metabolism	2342	LC/MS Pos Early	504	2550	177.102	5202	153-98-0	C00780	HMDB00259	0.7483	0.9081	0.8225	1.1183	0.9818	1	7.8933	5.9154	6.3672
492	spermidine	Amino Acid	Polyamine Metabolism	485	LC/MS Pos Late	50	700	146.165	1102	124-20-9	C00315	HMDB01257	1.7967	1.0777	0.3967	1.4549	1.0689	1	0.6874	0.8403	0.4288
2884	sphingomyelin (d17:1/16:0, d18:1/15:0, d16:1/17:0)*	Lipid	Sphingomyelins	52433	LC/MS Pos Late	100006314	2082	689.559		121999-58-4			0.9486	1	0.6765	0.7897	1.0772	0.9193	1.0821	1.0933	1.1055
2870	sphingomyelin (d18:0/18:0, d19:0/17:0)*	Lipid	Dihydrosphingomyelins	57473	LC/MS Pos Late	100009027	2362	733.622				HMDB12087	1.276	0.3003	0.3003	0.9448	1.0552	0.8172	1.395	1.1015	0.8248
2871	sphingomyelin (d18:0/20:0, d16:0/22:0)*	Lipid	Dihydrosphingomyelins	57476	LC/MS Pos Late	100015786	2600	761.653					1.0566	0.4007	0.4007	0.7378	0.816	1.094	1.0736	1.2659	0.9434
2882	sphingomyelin (d18:1/14:0, d16:1/16:0)*	Lipid	Sphingomyelins	42463	LC/MS Pos Late	100004328	1998	675.544	11433862			HMDB12097	1	0.9301	0.8118	0.9666	1.1126	0.8974	1.2547	1.1289	1.1424
2887	sphingomyelin (d18:1/17:0, d17:1/18:0, d19:1/16:0)	Lipid	Sphingomyelins	52615	LC/MS Pos Late	100008920	2312	717.591		121999-64-2			1.0851	0.8901	0.7107	0.9955	1	0.8749	1.2637	1.1142	1.0396
2888	sphingomyelin (d18:1/18:1, d18:2/18:0)	Lipid	Sphingomyelins	37529	LC/MS Pos Late	100002106	2167	729.591	6443882	108392-10-5		HMDB12101	0.9948	1.0026	0.7178	0.928	1	0.9255	1.2437	1.2006	1.0485
2889	sphingomyelin (d18:1/19:0, d19:1/18:0)*	Lipid	Sphingomyelins	57475	LC/MS Pos Late	100015787	2330	745.622					1.1153	0.7293	0.7293	0.8491	1.1972	0.8847	1.4567	0.7293	0.7293
2890	sphingomyelin (d18:1/20:0, d16:1/22:0)*	Lipid	Sphingomyelins	48490	LC/MS Pos Late	100006290	2685	759.638				HMDB12102	1	0.9354	0.6524	0.9818	1.113	0.9177	1.0447	1.1049	1.0907
2891	sphingomyelin (d18:1/20:1, d18:2/20:0)*	Lipid	Sphingomyelins	48491	LC/MS Pos Late	100006292	2383	757.622		222403-67-0			1.0464	0.7279	0.6105	1	1.0705	0.8924	1.2044	0.9987	1.2017
2893	sphingomyelin (d18:1/21:0, d17:1/22:0, d16:1/23:0)*	Lipid	Sphingomyelins	52495	LC/MS Pos Late	100009025	2793	773.653					1.0734	0.895	0.5353	1	0.9773	1.0201	0.9387	1.2302	1.1004
2895	sphingomyelin (d18:1/22:1, d18:2/22:0, d16:1/24:1)*	Lipid	Sphingomyelins	48493	LC/MS Pos Late	100006295	2666	785.653				HMDB12104	1	0.975	0.7593	0.9324	1.117	0.9976	1.1762	1.1614	1.0362
2896	sphingomyelin (d18:1/22:2, d18:2/22:1, d16:1/24:2)*	Lipid	Sphingomyelins	57477	LC/MS Pos Late	100006296	2209	783.638					0.8819	0.9738	0.5289	1.0615	1.0829	1.1595	1.1981	0.978	1
2898	sphingomyelin (d18:1/24:1, d18:2/24:0)*	Lipid	Sphingomyelins	47153	LC/MS Pos Late	100005986	3033	813.684		94359-13-4		HMDB12107	1.0019	0.8643	0.6977	0.9336	1	0.9396	1.053	1.1114	1.0269
2886	sphingomyelin (d18:2/16:0, d18:1/16:1)*	Lipid	Sphingomyelins	42459	LC/MS Pos Late	100004329	2002	701.559					0.9997	1	0.7159	0.9613	1.0609	0.9626	1.2941	1.1572	1.1128
2897	sphingomyelin (d18:2/23:0, d18:1/23:1, d17:1/24:1)*	Lipid	Sphingomyelins	52435	LC/MS Pos Late	100008956	2845	799.669					1	0.9893	0.6455	1.0416	0.9864	0.9256	1.1517	1.1328	1.1316
2879	sphingomyelin (d18:2/23:1)*	Lipid	Sphingomyelins	57482	LC/MS Pos Late	100015791	2315	797.653					1.0397	0.8724	0.8724	0.8724	0.9603	0.9173	1.6451	1.5582	0.8724
2899	sphingomyelin (d18:2/24:1, d18:1/24:2)*	Lipid	Sphingomyelins	52437	LC/MS Pos Late	100008957	2635	811.669					1	0.9723	0.6675	0.9195	1.0016	0.9134	1.0881	1.1255	1.0059
2880	sphingomyelin (d18:2/24:2)*	Lipid	Sphingomyelins	57479	LC/MS Pos Late	100015789	2215	809.653					0.8551	0.8551	0.8551	0.8551	0.8551	0.8551	0.8551	1.1954	1
4723	stachydrine	Xenobiotics	Food Component/Plant	34384	LC/MS Pos Early	100001296	1440	144.102	115244	4136-37-2	C10172	HMDB04827	0.954	0.9994	1	0.9319	0.9567	1.0142	1.1334	1.104	1.1044
2874	stearoyl sphingomyelin (d18:1/18:0)	Lipid	Sphingomyelins	19503	LC/MS Pos Late	1538	2400	731.606	6453725	85187-10-6;85187-10-6	C00550	HMDB01348	1	0.9595	0.7303	0.9461	1.0519	0.962	1.2285	1.1774	1.102
1717	stearoylcarnitine (C18)	Lipid	Fatty Acid Metabolism (Acyl Carnitine, Long Chain Saturated)	34409	LC/MS Pos Late	100001391	1485	428.373	6426855	18822-91-8		HMDB00848	0.6279	0.6279	0.6279	0.6279	0.6279	0.6279	1.246	0.9511	1.0489
5048	streptomycin	Xenobiotics	Drug - Antibiotic	39872	LC/MS Pos Early	100002993	3328	300.645	5999	3810-74-0			1.0734	1.0427	0.7511	1.0706	1	1.1096	0.0104	0.0088	0.0115
1561	suberate (C8-DC)	Lipid	Fatty Acid, Dicarboxylate	15730	LC/MS Polar	100000016	2577.6	173.082	10457	505-48-6	C08278	HMDB00893	1.119	1.4065	0.6287	1.0875	0.9125	1.1083	0.6287	0.7437	0.8726
1351	succinate	Energy	TCA Cycle	1437	LC/MS Polar	252	3149	117.019	1110	110-15-6	C00042	HMDB00254	1	1.0318	0.78	1.007	1.0143	0.9612	1.0613	0.9988	0.9871
1350	succinylcarnitine (C4-DC)	Energy	TCA Cycle	37058	LC/MS Pos Early	100001948	2291	262.128	71464481	256928-74-2		HMDB61717	0.9097	1.1209	0.8506	1.0683	0.7732	1	1.1892	0.9664	1.1471
5538	sulfate*	Xenobiotics	Chemical	46960	LC/MS Neg	100002528	616	96.9601	1118	14808-79-8	C00059	HMDB01448	1	1.0198	0.8364	1.0572	1.0243	1.0359	0.822	0.8014	0.7913
4860	tartronate (hydroxymalonate)	Xenobiotics	Food Component/Plant	20693	LC/MS Neg	100000840	610	118.999	45	80-69-3	C02287	HMDB35227	0.9974	0.9974	0.9974	0.9974	0.9974	0.9974	0.9974	1.0088	1
424	taurine	Amino Acid	Methionine, Cysteine, SAM and Taurine Metabolism	2125	LC/MS Pos Early	512	660	126.022	1123	107-35-7	C00245	HMDB00251	1	1.0168	0.8078	0.8924	0.9172	0.8732	1.446	1.3712	1.3495
3206	taurochenodeoxycholate	Lipid	Primary Bile Acid Metabolism	18494	LC/MS Neg	1629	5250	498.289	387316	6009-98-9	C05465	HMDB00951	0.8119	0.8522	0.7393	1.043	0.8408	1	1.32	1.0927	1.1035
3199	taurocholate	Lipid	Primary Bile Acid Metabolism	18497	LC/MS Neg	1648	5150	514.284	6675	145-42-6	C05122	HMDB00036	0.9678	0.7953	0.9294	0.8709	1.1003	1.0939	1.0839	1.0049	1
3231	taurodeoxycholate	Lipid	Secondary Bile Acid Metabolism	12261	LC/MS Neg	1668	5257.4	498.289	2733768	207737-97-1	C05463	HMDB00896	1.0776	0.725	0.9296	0.9682	1.6686	1.2168	1	1.1228	0.8743
3242	taurolithocholate	Lipid	Secondary Bile Acid Metabolism	31889	LC/MS Neg	100001065	5345	482.295	10595	516-90-5	C02592	HMDB00722	0.8333	0.7643	0.6335	0.9996	1.025	1	1.2809	1.134	1.1562
4145	thiamin (Vitamin B1)	Cofactors and Vitamins	Thiamine Metabolism	5341	LC/MS Pos Early	873	3050	265.112	1130	59-43-8	C00378	HMDB00235	1	1.0889	0.7356	1.1151	1.1871	1.1939	0.1525	0.1169	0.1158
5682	thioproline	Xenobiotics	Chemical	53231	LC/MS Pos Early	100009232	1250	134.027	93176	34592-47-4			1.0234	1	0.8006	0.9469	0.9807	0.9756	1.3592	1.2972	1.3259
4079	threonate	Cofactors and Vitamins	Ascorbate and Aldarate Metabolism	27738	LC/MS Polar	100001022	2384	135.03	151152	70753-61-6	C01620	HMDB00943	0.9109	0.4475	0.3013	0.9088	1	1.1787	11.8585	11.4561	13.4285
16	threonine	Amino Acid	Glycine, Serine and Threonine Metabolism	1284	LC/MS Pos Early	564	1514	120.066	6288	72-19-5	C00188	HMDB00167	1.0741	1.1196	0.7868	1.1083	1	1.0936	0.5118	0.5059	0.5048
359	tigloylglycine	Amino Acid	Leucine, Isoleucine and Valine Metabolism	1598	LC/MS Pos Early	1161	1926	158.081	6441567	35842-45-6		HMDB00959	0.8461	1	0.9014	0.9236	0.8421	1.0045	1.1817	1.1535	1.4293
358	tiglyl carnitine (C5)	Amino Acid	Leucine, Isoleucine and Valine Metabolism	35428	LC/MS Pos Early	100001597	2962	244.154	22833596	64191-86-2		HMDB02366	1.3384	0.3681	0.5204	1.2446	0.3681	0.3681	1.2425	1	0.818
461	hydroxyproline	Amino Acid	Urea cycle; Arginine and Proline Metabolism	32306	LC/MS Pos Early	1001	1064	132.065	5810	51-35-4	C01157	HMDB00725	0.918	1.0171	0.8309	1	0.9337	0.9034	1.135	1.0954	1.1098
74	trans-urocanate	Amino Acid	Histidine Metabolism	607	LC/MS Pos Early	537	2285	139.05	736715	104-98-3	C00785	HMDB00301	1.078	1.8667	0.9041	1.1133	1	1.0636	0.2911	0.3922	0.3587
2876	tricosanoyl sphingomyelin (d18:1/23:0)*	Lipid	Sphingomyelins	52436	LC/MS Pos Late	100008955	3200	801.684				HMDB12105	1	0.7929	0.6062	0.8898	1.0555	0.8796	1.0694	1.0846	1.0609
4051	trigonelline (N'-methylnicotinate)	Cofactors and Vitamins	Nicotinate and Nicotinamide Metabolism	32401	LC/MS Pos Early	100001092	1388	138.055	5570	535-83-1	C01004	HMDB00875	0.8824	1	0.7286	0.8718	0.7928	1.1839	1.0797	1.2377	1.1091
2062	trimethylamine N-oxide	Lipid	Phospholipid Metabolism	40406	LC/MS Pos Early	100003397	2100	76.0757	1145	1184-78-7	C01104	HMDB00925	0.9843	1.036	0.7069	0.9873	0.9601	1	1.1903	1.1513	1.1692
238	tryptophan	Amino Acid	Tryptophan Metabolism	54	LC/MS Pos Early	565	2986	205.097	6305	73-22-3	C00078	HMDB00929	1.0453	1.0558	0.776	1.009	1	1.059	0.6374	0.6176	0.6214
155	tyrosine	Amino Acid	Tyrosine Metabolism	1299	LC/MS Pos Early	815	2430	182.081	6057	60-18-4	C00082	HMDB00158	1.0355	1.1157	0.793	1.1834	1	1.044	0.7439	0.5713	0.5457
3956	uracil	Nucleotide	Pyrimidine Metabolism, Uracil containing	605	LC/MS Polar	825	1089.7	111.02	1174	66-22-8	C00106	HMDB00300	0.9209	1	0.6904	0.8784	0.9636	1.0127	1.3897	1.1973	1.1946
3868	urate	Nucleotide	Purine Metabolism, (Hypo)Xanthine/Inosine containing	1604	LC/MS Neg	1134	757.1	167.021	1175	69-93-2;120K5305	C00366	HMDB00289	0.6697	1	0.6161	1.0504	0.7141	0.7688	1.6505	1.1916	1.5285
434	urea	Amino Acid	Urea cycle; Arginine and Proline Metabolism	1670	LC/MS Pos Early	533	700	121.072	1176	57-13-6	C00086	HMDB00294	1.1452	1.0591	0.9558	0.8698	0.9103	1	1.0141	1.0713	0.9634
3955	uridine	Nucleotide	Pyrimidine Metabolism, Uracil containing	606	LC/MS Neg	535	1457.6	243.062	6029	58-96-8	C00299	HMDB00296	0.9081	0.9717	0.7188	0.952	1.0112	1	2.8003	2.766	2.658
370	valine	Amino Acid	Leucine, Isoleucine and Valine Metabolism	1649	LC/MS Pos Early	566	2479	118.086	6287	72-18-4	C00183	HMDB00883	1.0404	1.0794	0.8438	1	1.0247	1.1309	0.4363	0.4701	0.495
3860	xanthine	Nucleotide	Purine Metabolism, (Hypo)Xanthine/Inosine containing	3147	LC/MS Neg	1004	910	151.026	1188	69-89-6	C00385	HMDB00292	0.8758	1.0161	0.7733	1	0.8023	0.8843	1.3733	1.0405	1.3309
3862	xanthosine	Nucleotide	Purine Metabolism, (Hypo)Xanthine/Inosine containing	15136	LC/MS Polar	100000299	2305	283.068	64959	146-80-5	C01762	HMDB00299	0.9085	1	0.5327	0.9247	1.0584	0.8924	1.2093	1.3156	1.1326
	X - 11677			47607	LC/MS Pos Early								0.9462	1.0808	1.0311	1.1235	1	1.0811	0.3331	0.2615	0.3574
	X - 11787			33132	LC/MS Pos Early								0.9668	0.9864	0.7488	1	0.9586	1.0287	1.4108	1.3381	1.5075
	X - 12015			47390	LC/MS Neg								0.9002	1	0.725	1.1124	0.9315	0.9499	1.4015	1.1086	1.2628
	X - 12100			47687	LC/MS Pos Early								1.0029	1.0323	0.7166	1.0453	1	1.0294	0.7399	0.7207	0.7326
	X - 12117			47695	LC/MS Pos Early								0.9393	0.9384	0.7266	1	0.8963	1.0171	1.1102	1.1296	1.2177
	X - 12127			47702	LC/MS Pos Early								0.6888	0.9514	0.6888	1.0224	0.6888	0.6888	1.5331	0.9776	1.0731
	X - 12462			46620	LC/MS Pos Early								0.6317	0.7097	0.4091	0.8902	1.1063	1	1.3801	1.1711	1.1726
	X - 12680			47437	LC/MS Pos Early								0.4657	0.7506	0.4657	0.4657	0.4657	0.4657	1.2274	1.626	1
	X - 13504			47616	LC/MS Pos Early								0.8685	1.0257	0.9219	0.9596	0.943	1.0556	1.2473	1	1.1624
	X - 13507			47439	LC/MS Pos Early								0.9839	0.9972	0.6984	1	0.9366	1.0108	1.6627	1.5657	1.5426
	X - 13846			47978	LC/MS Neg								1.0628	1.0152	0.9433	1.0175	1	1.0885	0.0697	0.0612	0.0682
	X - 14056			46632	LC/MS Pos Early								1.1495	1.209	0.8775	0.9365	0.9571	1.0017	0.9888	1.047	1
	X - 15136			47619	LC/MS Pos Early								1.079	0.6581	0.7567	0.921	1.1753	1.1045	0.6581	0.6581	0.6581
	X - 15245			46661	LC/MS Neg								1.142	1.0769	0.9176	1.0071	0.9385	0.9216	1	1.0418	0.8116
	X - 15666			47800	LC/MS Pos Early								1.3762	1.4032	0.7935	0.9772	1	1.1028	0.9588	0.973	1.1315
	X - 17304			47796	LC/MS Pos Early								1.0666	1.0274	0.7448	1	1.0102	1.0021	0.0195	0.0217	0.036
	X - 18887			47301	LC/MS Neg								1	0.9227	0.6994	1.1179	0.988	0.9784	1.2762	1.0707	1.0557
	X - 19438			46261	LC/MS Neg								1.2798	1.4233	1	1.1681	1.0535	0.7251	0.7567	0.6112	0.6923
	X - 21342			46387	LC/MS Neg								1.1832	1.1226	1.1321	0.8326	1	0.9708	0.8809	0.6471	1.4167
	X - 23639			49515	LC/MS Pos Early								1	1.06	0.7817	1.1021	0.9775	1.0126	1.0712	0.9517	0.9855
	X - 23745			49643	LC/MS Pos Early								0.1006	0.1006	0.1006	0.1006	0.1006	0.1006	1.0281	0.9719	1.1129
	X - 24425			52655	LC/MS Pos Early								0.9302	0.9249	0.698	1.031	1	0.9433	1.9004	1.8789	1.9687
	X - 24455			52772	LC/MS Pos Early								0.9703	1.0059	0.7442	0.925	1	0.994	1.3642	1.486	1.5093
	X - 24456			52773	LC/MS Pos Early								0.9309	1.0118	0.6518	0.988	1	0.9734	1.8546	1.6673	1.6813
	X - 24697			53125	LC/MS Pos Early								0.6568	0.6641	0.7577	1	0.9789	1.1357	1.461	1.843	1.9225
	X - 24699			53127	LC/MS Pos Early								1.0312	0.9449	0.3549	0.86	1.0012	1	1.0107	1.257	0.9686
	X - 25003			61525	LC/MS Neg								1.0093	1	0.7761	1.2073	1.0947	1.143	0.2765	0.2389	0.2487
	X - 25035			61599	LC/MS Neg								1.1572	1	0.9181	1.2529	1.2601	1.2247	0.4771	0.4788	0.443
	X - 25109			61682	LC/MS Pos Early								0.8881	1.0429	0.7629	1	0.8991	0.9214	1.3297	1.3356	1.2566
	X - 25343			62636	LC/MS Pos Early								1.2628	1.2235	0.9406	1.0032	0.932	1.0037	0.967	1	0.9088
	X - 25812			63618	LC/MS Neg								1.0281	0.992	0.8248	1.0371	1.008	1.0584	0.03	0.0252	0.0252
	X - 25936			63840	LC/MS Pos Early								1.0589	1.0456	0.9294	1.0481	1.0356	1	0.1246	0.1221	0.1138
