# Supplementary material for: Ribitol alters multiple metabolic pathways of central carbon metabolism with enhanced glycolysis: A metabolomics and transcriptomics profiling of breast cancer
Source: PLoS One. 2022 Dec 7;17(12):e0278711. doi: 10.1371/journal.pone.0278711 (PMC9728907; doi:10.1371/journal.pone.0278711)
Supplement: S2 Data — (XLSX) [file pone.0278711.s003.xlsx]

## Sheet: All_Comp_Export_MCF-7_GlycoTXom
ID	Control Avg (log2)	Ribitol Avg (log2)	Ribose Avg (log2)	Xylitol Avg (log2)	Control Standard Deviation	Ribitol Standard Deviation	Ribose Standard Deviation	Xylitol Standard Deviation	Control Expressed	Ribitol Expressed	Ribose Expressed	Xylitol Expressed	Ribitol vs Control Fold Change	Ribose vs Control Fold Change	Xylitol vs Control Fold Change	Ribitol vs Control P-val	Ribose vs Control P-val	Xylitol vs Control P-val	Ribitol vs Control FDR P-val	Ribose vs Control FDR P-val	Xylitol vs Control FDR P-val	Overall F-Test	Overall FDR F-Test	Expressed in All Conditions	Condition F-Test	Condition FDR F-Test	Public Gene IDs	Gene Symbol	Description	Chromosome	Strand	Group	Start	Stop
TC0100017663.hg.1	10.27	10.24	10.57	10.4	0.12	0.23	0.16	0.4	T	T	T	T	-1.02	1.23	1.09	0.769	0.0943	0.7937	0.983	0.7441	0.9886	0.3059	0.8433	T	0.3059	0.8433	NM_001100; ENST00000366683; ENST00000366684; BC012597; OTTHUMT00000092781	ACTA1	actin, alpha 1, skeletal muscle	chr1	-	Coding	229431245	229434098
TC1000011370.hg.1	7.99	8.41	8.5	8.11	0.39	0.26	0.06	0.2	T	T	T	T	1.34	1.42	1.09	0.5089	0.0719	0.8842	0.9518	0.7223	0.9934	0.1889	0.7919	T	0.1889	0.7919	NM_001141945; NM_001613; ENST00000224784; ENST00000415557; ENST00000458159; ENST00000458208; ENST00000480297; ENST00000482085; ENST00000488967; BC017554; BC093052; OTTHUMT00000049264; OTTHUMT00000049265; OTTHUMT00000049266; OTTHUMT00000049267; OTTHUMT00000049268; OTTHUMT00000049269	ACTA2	actin, alpha 2, smooth muscle, aorta	chr10	-	Multiple_Complex	88935074	88991390
TC0100006486.hg.1	7.79	7.8	7.78	8.06	0.23	0.29	0.07	0.23	T	T	T	T	1.01	-1	1.21	0.4827	0.4485	0.4994	0.9467	0.913	0.9774	0.4371	0.8845	T	0.4371	0.8845	NM_001305275; NM_198576; ENST00000379370; ENST00000419249; ENST00000461111; ENST00000466223; ENST00000469403; ENST00000477585; ENST00000478677; ENST00000479707; ENST00000492947; ENST00000620552; OTTHUMT00000097990; OTTHUMT00000097991; OTTHUMT00000097992; OTTHUMT00000097993; OTTHUMT00000097994; OTTHUMT00000097995; OTTHUMT00000097996; OTTHUMT00000097997; OTTHUMT00000099680	AGRN	agrin	chr1	+	Multiple_Complex	1020123	1056119
TC1700012158.hg.1	3.9	4	3.56	3.8	0.17	0.13	0.19	0.22	T	T	T	T	1.08	-1.26	-1.07	0.139	0.3895	0.9984	0.8534	0.8969	0.9996	0.1476	0.7668	T	0.1476	0.7668	NM_001009905; ENST00000320865; ENST00000570947; ENST00000571218; ENST00000571301; ENST00000571394; ENST00000571954; ENST00000572267; ENST00000572977; ENST00000573363; ENST00000573629; ENST00000576599; BC110528; BC110529; OTTHUMT00000438944; OTTHUMT00000438945; OTTHUMT00000438946; OTTHUMT00000438947; OTTHUMT00000438948; OTTHUMT00000438949; OTTHUMT00000438950; OTTHUMT00000438951; OTTHUMT00000438952…	B3GNTL1	UDP-GlcNAc:betaGal beta-1,3-N-acetylglucosaminyltransferase-like 1	chr17	-	Multiple_Complex	82942155	83051810
TC1100011285.hg.1	6.9	6.88	6.93	6.71	0.17	0.13	0.03	0.1	T	T	T	T	-1.01	1.02	-1.14	0.907	0.7832	0.2827	0.9926	0.9699	0.9676	0.5448	0.9171	T	0.5448	0.9171	NM_006876; ENST00000311181; BC021965	B4GAT1	beta-1,4-glucuronyltransferase 1	chr11	-	Multiple_Complex	66345372	66347692
TC0X00008785.hg.1	3.5	3.75	3.67	3.52	0.17	0.42	0.09	0.11	F	F	F	F	1.19	1.12	1.01	0.2029	0.6193	0.6956	0.8853	0.9489	0.9865	0.3743	0.8615	F	0.3743	0.8615	NM_001711; ENST00000331595; ENST00000431891; ENST00000472615; ENST00000480756; ENST00000492658; BC002416; BC004244; OTTHUMT00000060981; OTTHUMT00000060982; OTTHUMT00000060984; OTTHUMT00000060985; OTTHUMT00000060986	BGN	biglycan	chrX	+	Multiple_Complex	153494889	153509554
TC0800006975.hg.1	7.87	7.25	7.99	7.7	0.37	0.17	0.17	0.16	T	T	T	T	-1.53	1.08	-1.13	0.0018	0.9182	0.2161	0.4919	0.992	0.9646	0.0059	0.51	T	0.0059	0.51	NM_001199; NM_006129; NR_033403; NR_033404; ENST00000306349; ENST00000306385; ENST00000354870; ENST00000397814; ENST00000471755; ENST00000483364; ENST00000517324; ENST00000518656; ENST00000518913; ENST00000520626; ENST00000520970; ENST00000520982; ENST00000521385; ENST00000521521; ENST00000522332; ENST00000523457; ENST00000523749; ENST00000523849; BC136679; BC142953; OTTHUMT00000214995; OTTHUMT00…	BMP1	bone morphogenetic protein 1	chr8	+	Multiple_Complex	22164736	22212327
TC0300013784.hg.1	4.49	4.51	4.9	4.51	0.03	0.12	0.42	0.13	T	T	T	T	1.01	1.32	1.01	0.9539	0.2528	0.7137	0.9962	0.8575	0.9865	0.4441	0.8868	T	0.4441	0.8868	NM_001234; NM_033337; ENST00000343849; ENST00000397368; BC069368; BC102033; BC102036; BC102037; OTTHUMT00000207008; OTTHUMT00000338030; uc003brb.3	CAV3	caveolin 3	chr3	+	Coding	8733800	8746765
TC1500010082.hg.1	2.87	3.03	2.72	2.92	0.12	0.1	0.26	0.02	T	T	F	F	1.12	-1.11	1.04	0.4155	0.2008	0.6897	0.9359	0.8345	0.9865	0.197	0.7926	F	0.197	0.7926	NM_001897; ENST00000308508; OTTHUMT00000286472; uc002baw.3	CSPG4	chondroitin sulfate proteoglycan 4	chr15	-	Coding	75674322	75712848
TC0300007383.hg.1	10.78	10.81	11.18	10.79	0.05	0.06	0.13	0.1	T	T	T	T	1.02	1.32	1.01	0.9488	0.005	0.5934	0.9953	0.5414	0.9803	0.0146	0.5668	T	0.0146	0.5668	NM_001165928; NM_001177634; NM_001177635; NM_001177636; NM_001177637; NM_001177638; NM_001177639; NM_001177640; NM_001177641; NM_001177642; NM_001177643; NM_001177644; NM_004393; ENST00000308775; ENST00000418588; ENST00000419218; ENST00000421560; ENST00000428779; ENST00000430636; ENST00000431960; ENST00000435508; ENST00000452060; ENST00000452317; ENST00000461492; ENST00000461987; ENST00000466701;…	DAG1	dystroglycan 1 (dystrophin-associated glycoprotein 1)	chr3	+	Multiple_Complex	49468703	49535618
TC1200011496.hg.1	4.44	4.28	4.67	4.65	0.12	0.21	0.21	0.1	T	T	T	T	-1.12	1.17	1.15	0.1698	0.7298	0.324	0.8714	0.9628	0.9677	0.1363	0.7554	T	0.1363	0.7554	NM_001920; NM_133503; NM_133504; NM_133505; NM_133506; NM_133507; ENST00000052754; ENST00000393155; ENST00000420120; ENST00000425043; ENST00000441303; ENST00000456569; ENST00000546370; ENST00000546391; ENST00000546745; ENST00000547568; ENST00000547937; ENST00000548218; ENST00000548768; ENST00000549513; ENST00000550099; ENST00000550563; ENST00000550758; ENST00000551354; ENST00000552145; ENST000005…	DCN	decorin	chr12	-	Multiple_Complex	91140484	91183123
TC0X00009341.hg.1	6.01	5.82	5.81	5.8	0.26	0.03	0.24	0.23	T	T	T	T	-1.14	-1.15	-1.15	0.1436	0.0528	0.0982	0.8576	0.709	0.9192	0.2028	0.798	T	0.2028	0.798	NM_000109; NM_004006; NM_004009; NM_004010; NM_004011; NM_004012; NM_004013; NM_004014; NM_004015; NM_004016; NM_004017; NM_004018; NM_004019; NM_004020; NM_004021; NM_004022; NM_004023; ENST00000288447; ENST00000343523; ENST00000357033; ENST00000358062; ENST00000359836; ENST00000361471; ENST00000378677; ENST00000378680; ENST00000378702; ENST00000378705; ENST00000378707; ENST00000378723; ENST0000…	DMD	dystrophin	chrX	-	Multiple_Complex	31097677	33339609
TC0800011579.hg.1	8.92	9.07	8.82	8.88	0.19	0.09	0.27	0.09	T	T	T	T	1.11	-1.07	-1.03	0.9685	0.1196	0.328	0.9979	0.7767	0.9677	0.3157	0.8461	T	0.3157	0.8461	NM_000127; ENST00000378204; ENST00000436216; ENST00000437196; BC001174; OTTHUMT00000132768; OTTHUMT00000132770; OTTHUMT00000316377	EXT1	exostosin glycosyltransferase 1	chr8	-	Multiple_Complex	117794490	118111853
TC0400008618.hg.1	3.24	3.25	3.38	3.1	0.22	0.19	0.09	0.09	F	F	F	F	1.01	1.11	-1.1	0.4935	0.4964	0.4892	0.9497	0.9247	0.9759	0.463	0.8899	F	0.463	0.8899	NM_002006; ENST00000264498; ENST00000608478; ENST00000614010; OTTHUMT00000095330; OTTHUMT00000472102	FGF2	fibroblast growth factor 2 (basic)	chr4	+	Multiple_Complex	122826708	122898236
TC1900008392.hg.1	4.64	4.5	4.26	4.47	0.13	0.43	0.64	0.34	T	T	T	T	-1.1	-1.3	-1.13	0.6595	0.9507	0.4648	0.9738	0.9949	0.9747	0.8617	0.9713	T	0.8617	0.9713	NM_001039885; NM_024301; ENST00000318584; ENST00000391909; ENST00000593800; ENST00000593875; ENST00000593877; ENST00000593902; ENST00000593995; ENST00000594467; ENST00000595570; ENST00000595868; ENST00000596460; ENST00000596974; ENST00000597313; ENST00000597339; ENST00000597403; ENST00000598271; ENST00000600005; ENST00000600227; ENST00000600629; ENST00000600646; ENST00000600681; ENST00000600834; …	FKRP	fukutin related protein	chr19	+	Multiple_Complex	46746046	46776988
TC0900008316.hg.1	8.96	9.08	8.99	8.85	0.2	0.14	0.18	0.24	T	T	T	T	1.08	1.02	-1.09	0.8324	0.8669	0.7368	0.9901	0.9818	0.9865	0.9416	0.9874	T	0.9416	0.9874	NM_001079802; NM_001198963; NM_006731; ENST00000223528; ENST00000357998; ENST00000374705; ENST00000448551; ENST00000457847; ENST00000479846; ENST00000490134; ENST00000602526; ENST00000602661; BC101808; BC112038; BC117699; BC117700; OTTHUMT00000053505; OTTHUMT00000053506; OTTHUMT00000053507; OTTHUMT00000053508; OTTHUMT00000053509; OTTHUMT00000053510; OTTHUMT00000467578; OTTHUMT00000467579; uc004bc…	FKTN	fukutin	chr9	+	Multiple_Complex	105558130	105641118
TC0300013980.hg.1	5.47	5.35	5.35	5.57	0.36	0.19	0.16	0.1	T	T	T	T	-1.09	-1.09	1.07	0.8476	0.5046	0.5166	0.9912	0.9256	0.9785	0.6102	0.9283	T	0.6102	0.9283	NM_013334; NM_021971; ENST00000308375; ENST00000308388; ENST00000481959; ENST00000495627; BC001141; BC008033; OTTHUMT00000350292; OTTHUMT00000350293; OTTHUMT00000350294; OTTHUMT00000350295	GMPPB	GDP-mannose pyrophosphorylase B	chr3	-	Multiple_Complex	49719924	49723974
TC0200011356.hg.1	5.13	4.9	5.28	4.96	0.3	0.28	0.2	0.12	T	T	T	T	-1.17	1.1	-1.12	0.8661	0.0973	0.8758	0.9917	0.7484	0.9917	0.229	0.8117	T	0.229	0.8117	NM_002081; ENST00000264039; ENST00000420138; ENST00000425056; ENST00000426280; ENST00000427506; ENST00000455111; ENST00000466624; ENST00000469694; ENST00000495100; BC051279; OTTHUMT00000257179; OTTHUMT00000325970; OTTHUMT00000325971; OTTHUMT00000325972; OTTHUMT00000325975; OTTHUMT00000325976; OTTHUMT00000325977; OTTHUMT00000326005; OTTHUMT00000326006	GPC1	glypican 1	chr2	+	Multiple_Complex	240435671	240468078
TC0700011979.hg.1	4.22	4.6	4.74	4.29	0.19	0.25	0.11	0.02	T	T	T	T	1.3	1.43	1.05	0.0392	0.0126	0.9063	0.7443	0.5892	0.9961	0.0237	0.6198	T	0.0237	0.6198	NM_152742; ENST00000292377; ENST00000471717; ENST00000480087; ENST00000486702; ENST00000490629; BC027972; OTTHUMT00000337556; OTTHUMT00000337610; OTTHUMT00000338682; OTTHUMT00000338684; OTTHUMT00000338685; uc003utv.3	GPC2	glypican 2	chr7	-	Multiple_Complex	100169606	100177426
TC0X00010851.hg.1	4.69	4.62	4.57	4.92	0.15	0.24	0.07	0.26	T	T	T	T	-1.05	-1.08	1.17	0.1541	0.316	0.482	0.8608	0.8784	0.9759	0.1561	0.7724	T	0.1561	0.7724	NM_001164617; NM_001164618; NM_001164619; NM_004484; ENST00000370818; ENST00000394299; ENST00000406757; ENST00000631057; BC035972; OTTHUMT00000058356; OTTHUMT00000058357; OTTHUMT00000484549	GPC3	glypican 3	chrX	-	Multiple_Complex	133535745	133985895
TC0X00010849.hg.1	8.83	8.97	9.03	8.82	0.32	0.12	0.16	0.29	T	T	T	T	1.1	1.15	-1.01	0.5346	0.6534	0.8402	0.9541	0.9518	0.9888	0.9237	0.9842	T	0.9237	0.9842	NM_001448; ENST00000370828; BC017166; OTTHUMT00000058338	GPC4	glypican 4	chrX	-	Multiple_Complex	133300103	133415490
TC1300007707.hg.1	3	3.13	3.07	2.94	0.26	0.04	0.21	0.04	F	F	F	F	1.1	1.05	-1.04	0.8888	0.7929	0.1966	0.9921	0.9717	0.9612	0.4075	0.8748	F	0.4075	0.8748	NM_004466; ENST00000377067; ENST00000483422; ENST00000618283; ENST00000618596; BC039730; OTTHUMT00000045454; OTTHUMT00000045455; OTTHUMT00000474646	GPC5	glypican 5	chr13	+	Multiple_Complex	91398619	92873682
TC1300007718.hg.1	6.22	6.41	6.05	6.12	0.1	0.12	0.26	0.26	T	T	T	T	1.13	-1.13	-1.08	0.7155	0.5985	0.9314	0.9781	0.9458	0.9961	0.8389	0.9663	T	0.8389	0.9663	NM_005708; ENST00000377047; ENST00000617456; BC106947; OTTHUMT00000045460	GPC6	glypican 6	chr13	+	Multiple_Complex	93226825	94408019
TC1300007727.hg.1	4.14	4.25	4.22	4.3	0.08	0.27	0.38	0.21	T	T	T	T	1.08	1.06	1.12	0.3915	0.1213	0.2765	0.9296	0.7776	0.9676	0.4434	0.8868	T	0.4434	0.8868	GPC6.eAug10-unspliced	GPC6	Transcript Identified by AceView, Entrez Gene ID(s) 10082	chr13	+	Unassigned	94409600	94410147
TC0100007255.hg.1	4.08	4.14	4	4.08	0.09	0.32	0.07	0.07	F	F	F	F	1.05	-1.05	1	0.2823	0.8495	0.8617	0.9015	0.9791	0.9902	0.5806	0.9252	F	0.5806	0.9252	hsa_circ_0008411	HSPG2	Jeck2013 ANTISENSE, CDS, coding, INTERNAL, intronic, OVCODE, OVEXON best transcript NM_005529	chr1	+	NonCoding	21847534	21847691
TC0100013229.hg.1	7.03	6.74	6.56	6.55	0.17	0.18	0.32	0.08	T	T	T	T	-1.22	-1.38	-1.39	0.0418	0.1247	0.013	0.746	0.7796	0.7872	0.0667	0.7011	T	0.0667	0.7011	NM_001291860; NM_005529; ENST00000374673; ENST00000374676; ENST00000374695; ENST00000412328; ENST00000426143; ENST00000427897; ENST00000439717; ENST00000453796; ENST00000469378; ENST00000471322; ENST00000480900; ENST00000481644; ENST00000486901; ENST00000493940; ENST00000498495; OTTHUMT00000007598; OTTHUMT00000007599; OTTHUMT00000007600; OTTHUMT00000007769; OTTHUMT00000007770; OTTHUMT00000007771;…	HSPG2	heparan sulfate proteoglycan 2	chr1	-	Multiple_Complex	21822232	21937297
TC0700010345.hg.1	2.84	2.91	2.98	2.89	0.33	0.58	0.3	0.22	F	F	F	F	1.05	1.1	1.03	0.1398	0.2457	0.5536	0.8534	0.854	0.9785	0.4437	0.8868	F	0.4437	0.8868	NM_001101417; NM_001101426; ENST00000399310; ENST00000407010; ENST00000479493; OTTHUMT00000326252; OTTHUMT00000326298; OTTHUMT00000326299; uc010ktx.2	ISPD	isoprenoid synthase domain containing	chr7	-	Multiple_Complex	16087527	16421322
TC1700008228.hg.1	8.56	8.7	8.57	8.72	0.14	0.22	0.1	0.15	T	T	T	T	1.1	1	1.11	0.7028	0.9172	0.0971	0.9775	0.9916	0.9192	0.297	0.8414	T	0.297	0.8414	NM_002204; ENST00000007722; ENST00000320031; ENST00000504417; ENST00000505306; ENST00000505552; ENST00000505612; ENST00000506401; ENST00000506437; ENST00000506827; ENST00000507771; ENST00000508100; ENST00000510809; ENST00000512553; ENST00000514834; ENST00000515147; ENST00000570989; BC136636; BC144328; BC150190; OTTHUMT00000366298; OTTHUMT00000366299; OTTHUMT00000366300; OTTHUMT00000366303; OTTHUM…	ITGA3	integrin alpha 3	chr17	+	Multiple_Complex	50055968	50090485
TC0200009973.hg.1	6.56	6.28	6.43	6.57	0.12	0.35	0.34	0.3	T	T	T	T	-1.21	-1.09	1.01	0.3446	0.2363	0.8035	0.9185	0.8484	0.9886	0.3973	0.871	T	0.3973	0.871	NM_000210; NM_001079818; ENST00000264107; ENST00000409080; ENST00000409532; ENST00000412899; ENST00000416789; ENST00000442250; ENST00000458358; ENST00000469534; ENST00000470259; ENST00000475302; ENST00000497107; BC136455; BC136456	ITGA6	integrin alpha 6	chr2	+	Multiple_Complex	172427354	172506453
TC1200010865.hg.1	4.22	4.24	4.38	4.37	0.26	0.14	0.03	0.23	T	T	T	T	1.02	1.12	1.11	0.4819	0.3418	0.7303	0.9467	0.8841	0.9865	0.7761	0.9558	T	0.7761	0.9558	NM_001144996; NM_001144997; NM_002206; ENST00000257879; ENST00000347027; ENST00000452168; ENST00000553276; ENST00000553737; ENST00000553804; ENST00000553893; ENST00000554327; ENST00000554359; ENST00000554543; ENST00000554724; ENST00000555687; ENST00000555728; ENST00000555809; ENST00000556273; ENST00000556371; ENST00000557058; ENST00000557257; ENST00000557488; ENST00000557555; BC050280; OTTHUMT000…	ITGA7	integrin alpha 7	chr12	-	Multiple_Complex	55684568	55716043
TC1000010265.hg.1	14.06	14.05	13.92	14.04	0.11	0.14	0.1	0.08	T	T	T	T	-1	-1.1	-1.01	0.6033	0.0734	0.2872	0.9643	0.7223	0.9676	0.2919	0.8391	T	0.2919	0.8391	NM_002211; NM_033668; NM_133376; ENST00000302278; ENST00000396033; ENST00000414670; ENST00000417122; ENST00000423113; ENST00000437302; ENST00000439974; ENST00000464001; ENST00000472147; ENST00000474568; ENST00000475184; ENST00000480226; ENST00000484088; ENST00000488427; ENST00000488494; ENST00000493758; ENST00000494395; ENST00000528877; ENST00000534049; BC020057; OTTHUMT00000047496; OTTHUMT000000…	ITGB1	integrin beta 1	chr10	-	Multiple_Complex	32900318	33005792
TC1800007986.hg.1	3.98	4.07	3.94	3.75	0.27	0.31	0.23	0.15	T	T	T	T	1.07	-1.03	-1.17	0.1141	0.9131	0.7012	0.8356	0.9901	0.9865	0.1988	0.7938	T	0.1988	0.7938	NM_005559; ENST00000389658; ENST00000484335; ENST00000488064; ENST00000488089; ENST00000490190; ENST00000492048; ENST00000579014; ENST00000585178; OTTHUMT00000257369; OTTHUMT00000257370; OTTHUMT00000257371; OTTHUMT00000257372; OTTHUMT00000257373; OTTHUMT00000257374; OTTHUMT00000443945; OTTHUMT00000443946; uc002knm.3	LAMA1	laminin, alpha 1	chr18	-	Multiple_Complex	6941744	7117814
TC0600009426.hg.1	3.35	3.19	3.42	3.22	0.25	0.07	0.23	0.22	T	T	T	T	-1.12	1.05	-1.09	0.314	0.6808	0.4333	0.9129	0.9545	0.97	0.4488	0.8877	T	0.4488	0.8877	NM_000426; NM_001079823; ENST00000421865; ENST00000466230; ENST00000494137; ENST00000498257; ENST00000617695; ENST00000618192; OTTHUMT00000042180; OTTHUMT00000042181; OTTHUMT00000042182; OTTHUMT00000042183	LAMA2	laminin, alpha 2	chr6	+	Multiple_Complex	128883141	129516569
TC2000009744.hg.1	8.17	8.14	7.94	8.24	0.19	0.17	0.17	0.37	T	T	T	T	-1.02	-1.17	1.05	0.6273	0.4566	0.8524	0.9694	0.9143	0.9893	0.6603	0.9344	T	0.6603	0.9344	NM_005560; NR_039915; ENST00000252999; ENST00000370677; ENST00000370691; ENST00000462415; ENST00000464134; ENST00000468786; ENST00000471042; ENST00000474128; ENST00000481120; ENST00000491036; ENST00000492698; ENST00000495695; ENST00000497053; ENST00000497363; ENST00000577688; OTTHUMT00000080014; OTTHUMT00000080015; OTTHUMT00000080016; OTTHUMT00000080017; OTTHUMT00000080018; OTTHUMT00000080019; OT…	LAMA5; MIR4758	laminin, alpha 5; microRNA 4758	chr20	-	Multiple_Complex	62307955	62367312
TC0700012224.hg.1	7.34	7.55	7.3	7.7	0.56	0.23	0.13	0.3	T	T	T	T	1.15	-1.03	1.28	0.4274	0.9307	0.0941	0.9377	0.9927	0.9192	0.2886	0.8381	T	0.2886	0.8381	NM_002291; ENST00000222399; ENST00000393559; ENST00000393560; ENST00000393561; ENST00000439976; ENST00000468518; ENST00000468999; ENST00000470995; ENST00000472714; ENST00000474380; ENST00000476039; ENST00000479448; ENST00000491196; BC113455; OTTHUMT00000314584; OTTHUMT00000314585; OTTHUMT00000314586; OTTHUMT00000314587; OTTHUMT00000314588; OTTHUMT00000314589; OTTHUMT00000314590; OTTHUMT0000031459…	LAMB1	laminin, beta 1	chr7	-	Multiple_Complex	107923799	108003359
TC0300011052.hg.1	7.88	7.88	7.81	8.05	0.23	0.26	0.3	0.1	T	T	T	T	1	-1.05	1.13	0.9386	0.6066	0.4477	0.9952	0.9477	0.9716	0.8421	0.967	T	0.8421	0.967	NM_002292; ENST00000305544; ENST00000418109; ENST00000462930; ENST00000464891; ENST00000467506; ENST00000469665; ENST00000477225; ENST00000477701; ENST00000480640; ENST00000483057; ENST00000483321; ENST00000484713; ENST00000486298; ENST00000488638; ENST00000493571; ENST00000494831; ENST00000498377; ENST00000538659; ENST00000542580; OTTHUMT00000345939; OTTHUMT00000345941; OTTHUMT00000345942; OTTHU…	LAMB2	laminin, beta 2 (laminin S)	chr3	-	Multiple_Complex	49121114	49133166
TC0100010863.hg.1	11.8	11.76	11.79	11.82	0.1	0.1	0.19	0.13	T	T	T	T	-1.03	-1	1.02	0.7367	0.6503	0.8327	0.9809	0.9515	0.9888	0.8715	0.9728	T	0.8715	0.9728	NM_002293; ENST00000258341; ENST00000466964; ENST00000478064; ENST00000479499; ENST00000484114; ENST00000495918; OTTHUMT00000085954; OTTHUMT00000085955; OTTHUMT00000086243; OTTHUMT00000086244; OTTHUMT00000086245; OTTHUMT00000098585; uc001gpy.4	LAMC1	laminin, gamma 1 (formerly LAMB2)	chr1	+	Multiple_Complex	183023460	183145592
TC0900008980.hg.1	3.51	3.83	3.67	3.42	0.02	0.24	0.15	0.18	T	T	T	T	1.25	1.12	-1.07	0.0402	0.2038	0.9986	0.746	0.8373	0.9996	0.1078	0.7368	T	0.1078	0.7368	NM_006059; ENST00000355452; ENST00000361069; ENST00000462567; ENST00000480883; OTTHUMT00000054714; OTTHUMT00000054715; OTTHUMT00000054717; OTTHUMT00000054718	LAMC3	laminin, gamma 3	chr9	+	Multiple_Complex	131009082	131094473
TC2200008528.hg.1	8.64	8.88	8.55	8.61	0.06	0.17	0.22	0.2	T	T	T	T	1.18	-1.07	-1.03	0.4223	0.1168	0.7424	0.9372	0.7724	0.9865	0.1164	0.7447	T	0.1164	0.7447	NM_004737; NM_133642; ENST00000354992; ENST00000397394; ENST00000402320; ENST00000413114; ENST00000421232; ENST00000421768; ENST00000423375; ENST00000430220; ENST00000432776; ENST00000434071; ENST00000462606; ENST00000476315; ENST00000494763; ENST00000608642; ENST00000609799; ENST00000610186; BC117425; BC126404; OTTHUMT00000320515; OTTHUMT00000320516; OTTHUMT00000320564; OTTHUMT00000320565; OTTHU…	LARGE	like-glycosyltransferase	chr22	-	Multiple_Complex	33162226	33922841
TC2200008533.hg.1	3.72	4.42	3.9	3.91	0.36	0.1	0.62	0.06	T	T	T	T	1.62	1.13	1.14	0.0088	0.5302	0.4481	0.6404	0.9305	0.9716	0.0433	0.6681	T	0.0433	0.6681	LARGE.oAug10-unspliced	LARGE	Transcript Identified by AceView, Entrez Gene ID(s) 9215	chr22	-	Unassigned	33566218	33566646
TC1100010718.hg.1	4.61	4.32	4.46	4.52	0.04	0.38	0.36	0.17	T	T	T	T	-1.22	-1.11	-1.06	0.7029	0.7146	0.4614	0.9775	0.9593	0.9739	0.7037	0.9431	T	0.7037	0.9431	NM_002334; ENST00000378623; ENST00000527656; ENST00000529604; ENST00000529921; ENST00000534404; BC136667; BC136668; OTTHUMT00000391133; OTTHUMT00000391134; OTTHUMT00000391135; OTTHUMT00000391136; OTTHUMT00000391165	LRP4	LDL receptor related protein 4	chr11	-	Multiple_Complex	46856717	46918642
TC0900008415.hg.1	4.2	4.01	4.35	3.88	0.21	0.16	0.25	0.16	T	T	T	F	-1.13	1.12	-1.24	0.5912	0.3963	0.314	0.9625	0.899	0.9677	0.2975	0.8414	F	0.2975	0.8414	NM_001166280; NM_001166281; NM_005592; ENST00000189978; ENST00000374438; ENST00000374439; ENST00000374440; ENST00000374448; ENST00000416899; BC109098; BC109099; OTTHUMT00000053627; OTTHUMT00000053628; OTTHUMT00000053629; OTTHUMT00000053630	MUSK	muscle, skeletal, receptor tyrosine kinase	chr9	+	Coding	110668771	110801579
TC0100017844.hg.1	3.1	3.23	3.3	3.46	0.42	0.27	0.1	0.11	F	F	F	F	1.1	1.15	1.29	0.5249	0.8487	0.7377	0.9526	0.979	0.9865	0.7941	0.9591	F	0.7941	0.9591	NM_002508; ENST00000264187; ENST00000366595; BC045606; OTTHUMT00000096647; OTTHUMT00000097390	NID1	nidogen 1	chr1	-	Multiple_Complex	235975830	236065181
TC1400009175.hg.1	3.01	3	3.15	2.94	0.05	0.11	0.02	0.11	F	F	F	F	-1.01	1.1	-1.05	0.3988	0.2897	0.7917	0.9305	0.8731	0.9886	0.2953	0.841	F	0.2953	0.841	NM_007361; ENST00000216286; ENST00000541773; ENST00000553297; ENST00000554284; ENST00000555310; ENST00000556572; ENST00000556686; ENST00000557051; ENST00000617139; BC035608; OTTHUMT00000276888; OTTHUMT00000411605; OTTHUMT00000411606; OTTHUMT00000411607; OTTHUMT00000411608; OTTHUMT00000411609; OTTHUMT00000411610	NID2	nidogen 2 (osteonidogen)	chr14	-	Multiple_Complex	52004802	52069228
TC2200008741.hg.1	7.97	7.64	7.83	7.99	0.19	0.19	0.11	0.11	T	T	T	T	-1.25	-1.1	1.01	0.0628	0.2359	0.985	0.7884	0.8475	0.9992	0.1672	0.7787	T	0.1672	0.7787	NM_002608; NM_033016; ENST00000331163; ENST00000381551; ENST00000440375; ENST00000455790; BC029822; BC077725; OTTHUMT00000321043; OTTHUMT00000321044; OTTHUMT00000321045; OTTHUMT00000321046	PDGFB	platelet-derived growth factor beta polypeptide	chr22	-	Coding	39223359	39244952
TC0100014048.hg.1	8.3	8.11	8.18	8.19	0.15	0.12	0.16	0.15	T	T	T	T	-1.14	-1.09	-1.08	0.8295	0.9459	0.6622	0.9894	0.9941	0.9837	0.9257	0.9843	T	0.9257	0.9843	NM_001243766; NM_001290129; NM_001290130; NM_017739; ENST00000371984; ENST00000371992; ENST00000396420; ENST00000463030; ENST00000475642; ENST00000477114; ENST00000480972; ENST00000485714; ENST00000489985; ENST00000497439; BC001471; OTTHUMT00000020146; OTTHUMT00000020147; OTTHUMT00000020148; OTTHUMT00000020149; OTTHUMT00000020150; OTTHUMT00000020151; OTTHUMT00000020152; OTTHUMT00000020153; OTTHUM…	POMGNT1	protein O-linked mannose N-acetylglucosaminyltransferase 1 (beta 1,2-)	chr1	-	Multiple_Complex	46188681	46222291
TC0300010862.hg.1	4.21	3.94	4.25	4.09	0.14	0.07	0.24	0.13	T	T	T	T	-1.2	1.03	-1.08	0.1326	0.841	0.4461	0.8482	0.9784	0.971	0.4122	0.8758	T	0.4122	0.8758	NM_032806; ENST00000344697; ENST00000441964; BC060861; OTTHUMT00000256643; OTTHUMT00000344280	POMGNT2	protein O-linked mannose N-acetylglucosaminyltransferase 2 (beta 1,4-)	chr3	-	Multiple_Complex	43079229	43106083
TC0800007459.hg.1	8.85	8.6	8.74	8.68	0.24	0.23	0.16	0.09	T	T	T	T	-1.19	-1.08	-1.12	0.9194	0.8353	0.8629	0.9944	0.9775	0.9902	0.9826	0.9969	T	0.9826	0.9969	NM_001277971; NM_032237; ENST00000331373; ENST00000518991; ENST00000614426; BC101548; BC113703; OTTHUMT00000377290; OTTHUMT00000377291	POMK	protein-O-mannose kinase	chr8	+	Multiple_Complex	43093506	43123434
TC0900009003.hg.1	11.29	11.52	11.16	11.55	0.11	0.13	0.13	0.26	T	T	T	T	1.17	-1.09	1.2	0.5421	0.4067	0.229	0.9558	0.903	0.9656	0.2278	0.8117	T	0.2278	0.8117	NM_001077365; NM_001077366; NM_001136113; NM_001136114; NM_007171; ENST00000341012; ENST00000372220; ENST00000372228; ENST00000402686; ENST00000404875; ENST00000415075; ENST00000418774; ENST00000423007; ENST00000430619; ENST00000441334; ENST00000448212; ENST00000462375; ENST00000467848; ENST00000483472; ENST00000485278; ENST00000494883; BC022877; BC065268; OTTHUMT00000054737; OTTHUMT00000054738; …	POMT1	protein-O-mannosyltransferase 1	chr9	+	Multiple_Complex	131502902	131523806
TC1400009777.hg.1	10.08	10.04	10.3	10.03	0.04	0.06	0.15	0.27	T	T	T	T	-1.03	1.16	-1.04	0.9603	0.0911	0.9717	0.9965	0.7387	0.999	0.2216	0.8085	T	0.2216	0.8085	NM_013382; ENST00000261534; ENST00000452340; ENST00000553863; ENST00000553880; ENST00000554564; ENST00000554767; ENST00000554884; ENST00000554948; ENST00000555134; ENST00000555675; ENST00000555710; ENST00000555788; ENST00000556171; ENST00000556326; ENST00000556394; ENST00000556404; ENST00000556446; ENST00000556851; ENST00000556880; ENST00000557289; ENST00000557525; ENST00000557675; ENST0000060271…	POMT2	protein-O-mannosyltransferase 2	chr14	-	Multiple_Complex	77274956	77320884
TC1100010739.hg.1	4.69	4.71	4.77	4.65	0.21	0.17	0.01	0.1	T	T	T	T	1.01	1.05	-1.03	0.9886	0.6859	0.6792	0.9987	0.9553	0.9853	0.8722	0.973	T	0.8722	0.973	NM_005055; NM_032645; ENST00000298854; ENST00000352508; ENST00000524487; ENST00000528356; ENST00000529341; BC004196; OTTHUMT00000391726; OTTHUMT00000391727; OTTHUMT00000391728; OTTHUMT00000391729; OTTHUMT00000391730; uc001nfi.2	RAPSN	receptor-associated protein of the synapse	chr11	-	Multiple_Complex	47437757	47449178
TC0200011898.hg.1	11.12	11.12	11.13	11.08	0.11	0.17	0.17	0.24	T	T	T	T	-1	1.01	-1.03	0.5181	0.9743	0.8877	0.9522	0.9967	0.994	0.8895	0.9764	T	0.8895	0.9764	NM_001006946; NM_002997; ENST00000254351; ENST00000381150; ENST00000403076; ENST00000429035; ENST00000447124; ENST00000482879; BC008765; OTTHUMT00000207495; OTTHUMT00000323931; OTTHUMT00000323933; OTTHUMT00000323934; OTTHUMT00000474533	SDC1	syndecan 1	chr2	-	Multiple_Complex	20200797	20225433
TC0800008299.hg.1	10.93	10.82	10.81	10.83	0.1	0.12	0.06	0.28	T	T	T	T	-1.08	-1.09	-1.07	0.7157	0.3959	0.4699	0.9781	0.899	0.9753	0.8172	0.9637	T	0.8172	0.9637	NM_002998; ENST00000302190; ENST00000518385; ENST00000519587; ENST00000519914; ENST00000520233; ENST00000521590; ENST00000522911; ENST00000523877; BC030133; BC049836; OTTHUMT00000379750; OTTHUMT00000379751; OTTHUMT00000379752; OTTHUMT00000379753; OTTHUMT00000379754; OTTHUMT00000379755; OTTHUMT00000379756; OTTHUMT00000380605	SDC2	syndecan 2	chr8	+	Multiple_Complex	96493351	96611809
TC2000009218.hg.1	12.46	12.46	12.41	12.44	0.06	0.1	0.07	0.09	T	T	T	T	1	-1.04	-1.01	0.9215	0.6406	0.5778	0.9944	0.9489	0.9789	0.8771	0.9734	T	0.8771	0.9734	NM_002999; ENST00000372733; BC030805; OTTHUMT00000080515	SDC4	syndecan 4	chr20	-	Multiple_Complex	45325288	45348424
TC1700008238.hg.1	3.34	3.42	3.34	3.24	0.13	0.28	0.03	0.33	F	T	T	F	1.06	-1	-1.07	0.2615	0.8898	0.7436	0.8981	0.9853	0.9865	0.5728	0.9223	F	0.5728	0.9223	NM_000023; NM_001135697; ENST00000262018; ENST00000344627; ENST00000502555; ENST00000504073; ENST00000505964; ENST00000508382; ENST00000511303; ENST00000512526; ENST00000513821; ENST00000513942; ENST00000514934; BC025702; OTTHUMT00000366841; OTTHUMT00000366842; OTTHUMT00000366843; OTTHUMT00000366844; OTTHUMT00000366845; OTTHUMT00000366846; OTTHUMT00000366848; OTTHUMT00000366850; OTTHUMT0000036685…	SGCA	sarcoglycan alpha	chr17	+	Multiple_Complex	50164214	50175932
TC0400010682.hg.1	9.51	9.47	9.39	9.65	0.21	0.3	0.3	0.11	T	T	T	T	-1.03	-1.09	1.1	0.6361	0.7359	0.8833	0.9699	0.9632	0.9931	0.9128	0.9821	T	0.9128	0.9821	NM_000232; ENST00000381431; ENST00000506357; ENST00000514133; BC020709; OTTHUMT00000250596; OTTHUMT00000361452; OTTHUMT00000361453	SGCB	sarcoglycan beta	chr4	-	Coding	52020695	52038482
TC0500009192.hg.1	3.98	3.84	4.13	3.88	0.06	0.25	0.1	0.01	T	T	T	T	-1.1	1.11	-1.07	0.9101	0.2996	0.3917	0.9926	0.8748	0.9699	0.3127	0.8456	T	0.3127	0.8456	NM_000337; NM_001128209; NM_172244; ENST00000337851; ENST00000435422; ENST00000517913; ENST00000524347; BC020740; OTTHUMT00000373469; OTTHUMT00000373470; OTTHUMT00000373502; OTTHUMT00000373513	SGCD	sarcoglycan delta	chr5	+	Multiple_Complex	155870344	156767788
TC0800011634.hg.1	7.27	7.11	6.63	7.06	0.08	0.28	0.38	0.17	T	T	T	T	-1.12	-1.56	-1.16	0.3691	0.0366	0.2835	0.9216	0.6717	0.9676	0.1931	0.7919	T	0.1931	0.7919	NM_021021; ENST00000395601; ENST00000517992; ENST00000519177; ENST00000519298; ENST00000520717; BC098573; OTTHUMT00000381535; OTTHUMT00000381536; OTTHUMT00000381537; OTTHUMT00000381538; OTTHUMT00000381539	SNTB1	syntrophin, beta 1 (dystrophin-associated protein A1, 59kDa, basic component 1)	chr8	-	Multiple_Complex	120535745	120813273
TC1600011420.hg.1	7.68	7.53	7.73	7.9	0.21	0.06	0.07	0.13	T	T	T	T	-1.11	1.03	1.17	0.2638	0.537	0.0937	0.8986	0.9312	0.9192	0.063	0.6961	T	0.063	0.6961	NM_006750; ENST00000336278; ENST00000360496; ENST00000467311; ENST00000524887; ENST00000525632; ENST00000528525; BC048215; OTTHUMT00000268945; OTTHUMT00000268946; OTTHUMT00000390956; OTTHUMT00000390957; OTTHUMT00000390958; OTTHUMT00000390959	SNTB2	syntrophin, beta 2 (dystrophin-associated protein A1, 59kDa, basic component 2)	chr16	+	Multiple_Complex	69187129	69309052
TC1200007989.hg.1	8.81	8.67	8.79	8.54	0.04	0.01	0.11	0.12	T	T	T	T	-1.1	-1.01	-1.21	0.2885	0.9991	0.1162	0.9042	0.9998	0.9262	0.2854	0.8367	T	0.2854	0.8367	NM_001278237; NM_014254; ENST00000261234; ENST00000433461; ENST00000535963; ENST00000536219; ENST00000537373; ENST00000537982; ENST00000543342; ENST00000623171; BC013152; OTTHUMT00000400821; OTTHUMT00000400822; OTTHUMT00000400823; OTTHUMT00000400824; OTTHUMT00000400825; OTTHUMT00000400826; OTTHUMT00000400827; OTTHUMT00000400828	TMEM5	transmembrane protein 5	chr12	+	Multiple_Complex	63779803	63809558
TC0200016752.hg.1	4.06	4.56	4.24	4.27	0.33	0.54	0.35	0.33	T	T	T	T	1.41	1.13	1.15	0.0514	0.5303	0.7029	0.7666	0.9305	0.9865	0.2061	0.8	T	0.2061	0.8	NM_001256850; NM_001267550; NM_003319; NM_133378; NM_133379; NM_133432; NM_133437; ENST00000342175; ENST00000342992; ENST00000359218; ENST00000360870; ENST00000414766; ENST00000425332; ENST00000426232; ENST00000436599; ENST00000446966; ENST00000448510; ENST00000460472; ENST00000470257; ENST00000589042; ENST00000591111; ENST00000615779; OTTHUMT00000335257; OTTHUMT00000335574; OTTHUMT00000335575; O…	TTN	titin	chr2	-	Multiple_Complex	178525989	178807423
TC0600009712.hg.1	9.95	10.02	9.84	10.17	0.03	0.22	0.12	0.17	T	T	T	T	1.05	-1.08	1.17	0.556	0.4252	0.1	0.9582	0.9066	0.9192	0.115	0.7435	T	0.115	0.7435	NM_007124; ENST00000367524; ENST00000367525; ENST00000367526; ENST00000367545; ENST00000417142; ENST00000421035; ENST00000432686; ENST00000433557; ENST00000455022; ENST00000460618; ENST00000465299; ENST00000480333; ENST00000628146; OTTHUMT00000042551; OTTHUMT00000042552; OTTHUMT00000042553; OTTHUMT00000042554; OTTHUMT00000042555; OTTHUMT00000042556; OTTHUMT00000042557; OTTHUMT00000042558; OTTHUMT…	UTRN	utrophin	chr6	+	Multiple_Complex	144285155	144853034
TC1400010377.hg.1	12.83	12.82	12.65	12.74	0.09	0.15	0.09	0.11	T	T	T	T	-1	-1.13	-1.06	0.4427	0.126	0.8269	0.9391	0.7816	0.9888	0.4005	0.872	T	0.4005	0.872	NM_001014431; NM_001014432; NM_005163; ENST00000349310; ENST00000402615; ENST00000407796; ENST00000544168; ENST00000553506; ENST00000553797; ENST00000554192; ENST00000554581; ENST00000554585; ENST00000554826; ENST00000554848; ENST00000555380; ENST00000555458; ENST00000555528; ENST00000555926; ENST00000556836; ENST00000557494; ENST00000557552; ENST00000610370; BC000479; BC084538; OTTHUMT0000041037…	AKT1	v-akt murine thymoma viral oncogene homolog 1	chr14	-	Multiple_Complex	104769349	104795751
TC1900008561.hg.1	6.91	7.44	7.03	6.91	0.33	0.4	0.11	0.4	T	T	T	T	1.44	1.09	1	0.0514	0.314	0.5367	0.7666	0.8782	0.9785	0.0695	0.7027	T	0.0695	0.7027	hsa_circ_0000950	AKT1S1	Memczak2013 ANTISENSE, coding, INTERNAL, intronic best transcript NM_001098633	chr19	+	NonCoding	49870678	49870813
TC1900012006.hg.1	9.15	8.96	9.15	9.14	0.09	0.07	0.23	0.1	T	T	T	T	-1.14	-1	-1.01	0.2469	0.9781	0.5752	0.896	0.9969	0.9788	0.5976	0.9279	T	0.5976	0.9279	NM_001098632; NM_001098633; NM_001278159; NM_001278160; NM_032375; ENST00000344175; ENST00000391830; ENST00000391831; ENST00000391832; ENST00000391833; ENST00000391834; ENST00000391835; ENST00000482622; ENST00000599525; BC007416; BC016043; BC051844; OTTHUMT00000317069; OTTHUMT00000317070; OTTHUMT00000317071; OTTHUMT00000317072; OTTHUMT00000317073; OTTHUMT00000317074; OTTHUMT00000317075; OTTHUMT00…	AKT1S1	AKT1 substrate 1 (proline rich)	chr19	-	Multiple_Complex	49869033	49878459
TC1900010696.hg.1	10.62	10.8	10.65	10.88	0.25	0.2	0.28	0.37	T	T	T	T	1.13	1.02	1.2	0.9478	0.7115	0.5672	0.9953	0.9588	0.9786	0.8149	0.9634	T	0.8149	0.9634	NM_001243027; NM_001243028; NM_001626; ENST00000311278; ENST00000358335; ENST00000391844; ENST00000391845; ENST00000392037; ENST00000392038; ENST00000416362; ENST00000416994; ENST00000423127; ENST00000424901; ENST00000427375; ENST00000441941; ENST00000452077; ENST00000456441; ENST00000476247; ENST00000476266; ENST00000480878; ENST00000483166; ENST00000486368; ENST00000486647; ENST00000487537; ENS…	AKT2	v-akt murine thymoma viral oncogene homolog 2	chr19	-	Multiple_Complex	40230317	40285536
TC0100017984.hg.1	3.82	3.93	3.81	3.67	0.18	0.16	0.33	0.24	T	T	T	T	1.07	-1.01	-1.11	0.6237	0.4655	0.2225	0.9686	0.9187	0.9656	0.6479	0.9326	T	0.6479	0.9326	NM_001206729; NM_005465; NM_181690; ENST00000263826; ENST00000336199; ENST00000366539; ENST00000366540; ENST00000463991; ENST00000490018; ENST00000491219; ENST00000492957; ENST00000550388; ENST00000552631; BC121154; OTTHUMT00000096479; OTTHUMT00000096480; OTTHUMT00000096481; OTTHUMT00000096482; OTTHUMT00000096483; OTTHUMT00000096507; OTTHUMT00000404568; OTTHUMT00000404569; OTTHUMT00000404570; uc0…	AKT3	v-akt murine thymoma viral oncogene homolog 3	chr1	-	Multiple_Complex	243488233	243851079
TC1600010341.hg.1	9	9.44	9.23	9.31	0.1	0.15	0.03	0.08	T	T	T	T	1.36	1.17	1.24	0.0056	0.1569	0.0205	0.6181	0.8064	0.7976	0.028	0.6327	T	0.028	0.6327	NM_001012398; NM_001308325; NM_022476; ENST00000300245; ENST00000394657; ENST00000561799; ENST00000563108; ENST00000563928; ENST00000564497; ENST00000565408; ENST00000565431; ENST00000566045; ENST00000568022; ENST00000568596; ENST00000570004; ENST00000570041; ENST00000571523; BC001134; BC095401; OTTHUMT00000256909; OTTHUMT00000422489; OTTHUMT00000422490; OTTHUMT00000422491; OTTHUMT00000422492; OT…	AKTIP	AKT interacting protein	chr16	-	Multiple_Complex	53491040	53504411
TC0X00007148.hg.1	12.61	12.53	12.49	12.51	0.17	0.2	0.12	0.06	T	T	T	T	-1.05	-1.08	-1.07	0.1959	0.4268	0.6184	0.8793	0.9067	0.9814	0.598	0.9279	T	0.598	0.9279	NM_001256196; NM_001256197; NM_001654; ENST00000290277; ENST00000377039; ENST00000377045; ENST00000469505; ENST00000470206; ENST00000489496; BC002466; BC007514; OTTHUMT00000056418; OTTHUMT00000056419; OTTHUMT00000056420; OTTHUMT00000056421; OTTHUMT00000056422	ARAF	A-Raf proto-oncogene, serine/threonine kinase	chrX	+	Multiple_Complex	47561100	47571927
TC0400007857.hg.1	14.89	14.84	14.82	14.9	0.09	0.02	0.15	0.06	T	T	T	T	-1.03	-1.05	1.01	0.4595	0.7447	0.7855	0.9418	0.9638	0.9877	0.8963	0.9779	T	0.8963	0.9779	NM_001657; ENST00000395748; ENST00000502307; ENST00000511560; BC009799; BC146953; BC146967; OTTHUMT00000252277; OTTHUMT00000362727; OTTHUMT00000362728	AREG	amphiregulin	chr4	+	Multiple_Complex	74445098	74455010
TC0700013629.hg.1	9.86	9.95	9.95	10.01	0.11	0.09	0.08	0.17	T	T	T	T	1.06	1.06	1.11	0.5396	0.8423	0.4698	0.9556	0.9785	0.9753	0.7341	0.9492	T	0.7341	0.9492	NM_004333; ENST00000288602; ENST00000469930; ENST00000479537; ENST00000497784; BC101757; BC112079; OTTHUMT00000348886; OTTHUMT00000348887; OTTHUMT00000348889; OTTHUMT00000348890	BRAF	B-Raf proto-oncogene, serine/threonine kinase	chr7	-	Multiple_Complex	140734013	140924764
TC1200011946.hg.1	9.69	9.76	9.7	9.69	0.1	0.14	0.24	0.13	T	T	T	T	1.05	1	-1	0.5216	0.6377	0.3965	0.9524	0.9489	0.9699	0.8412	0.9668	T	0.8412	0.9668	NM_006768; ENST00000327551; ENST00000419234; ENST00000547043; BC136698; BC136699; OTTHUMT00000404993; OTTHUMT00000404994; OTTHUMT00000404995; uc001tsn.4	BRAP	BRCA1 associated protein	chr12	-	Multiple_Complex	111642146	111685996
TC0700010062.hg.1	6.15	6.24	6.28	6.15	0.21	0.27	0.16	0.14	T	T	T	T	1.06	1.09	-1	0.4611	0.7626	0.918	0.9421	0.9663	0.9961	0.8774	0.9734	T	0.8774	0.9734	NM_152743; ENST00000340611; ENST00000421712; ENST00000467558; ENST00000469750; ENST00000473879; ENST00000493232; BC015632; OTTHUMT00000239305; OTTHUMT00000325026; OTTHUMT00000325027; OTTHUMT00000325028; OTTHUMT00000325070; OTTHUMT00000325071	BRAT1	BRCA1-associated ATM activator 1	chr7	-	Multiple_Complex	2537810	2555758
TC1700010763.hg.1	7.7	7.65	7.54	7.68	0.16	0.16	0.12	0.21	T	T	T	T	-1.04	-1.12	-1.02	0.8307	0.6536	0.4173	0.9897	0.9518	0.97	0.6387	0.9312	T	0.6387	0.9312	NM_007294; NM_007297; NM_007298; NM_007299; NM_007300; NR_027676; ENST00000352993; ENST00000354071; ENST00000357654; ENST00000412061; ENST00000461221; ENST00000461574; ENST00000461798; ENST00000468300; ENST00000470026; ENST00000471181; ENST00000472490; ENST00000473961; ENST00000476777; ENST00000477152; ENST00000478531; ENST00000484087; ENST00000487825; ENST00000489037; ENST00000491747; ENST000004…	BRCA1	breast cancer 1, early onset	chr17	-	Multiple_Complex	43044295	43125483
TC1300006802.hg.1	9.73	9.46	9.4	9.76	0.24	0.15	0.08	0.2	T	T	T	T	-1.21	-1.25	1.02	0.1274	0.05	0.8637	0.8447	0.7053	0.9902	0.1275	0.7528	T	0.1275	0.7528	NM_000059; ENST00000380152; ENST00000470094; ENST00000528762; ENST00000530893; ENST00000533776; ENST00000544455; ENST00000614259; OTTHUMT00000046000; OTTHUMT00000046001; OTTHUMT00000387476; OTTHUMT00000387477; OTTHUMT00000387478; OTTHUMT00000387479	BRCA2	breast cancer 2, early onset	chr13	+	Multiple_Complex	32315474	32400266
TC0X00011334.hg.1	10.19	10.45	10.61	10.26	0.31	0.07	0.2	0.26	T	T	T	T	1.2	1.34	1.05	0.1481	0.0899	0.4246	0.8585	0.7365	0.97	0.3072	0.8441	T	0.3072	0.8441	NM_001018055; NM_001242640; NM_024332; ENST00000330045; ENST00000340647; ENST00000369459; ENST00000369462; ENST00000399026; ENST00000399042; ENST00000411985; ENST00000453705; ENST00000620502; ENST00000630295; BC002999; BC006540; OTTHUMT00000058788; OTTHUMT00000058789; OTTHUMT00000058790; OTTHUMT00000316162; OTTHUMT00000316163; OTTHUMT00000316164; OTTHUMT00000316165	BRCC3	BRCA1/BRCA2-containing complex subunit 3	chrX	+	Multiple_Complex	155071420	155123074
TC0700008873.hg.1	12.28	12.49	12.17	12.33	0.05	0.15	0.1	0.04	T	T	T	T	1.15	-1.08	1.03	0.1051	0.2836	0.6665	0.8295	0.8723	0.9845	0.0802	0.7141	T	0.0802	0.7141	NM_001172895; NM_001172896; NM_001172897; NM_001753; ENST00000341049; ENST00000393467; ENST00000393468; ENST00000393470; ENST00000405348; ENST00000451122; ENST00000456473; ENST00000489856; ENST00000614113; BC082246; OTTHUMT00000059734; OTTHUMT00000141423; OTTHUMT00000141424; OTTHUMT00000141425; OTTHUMT00000315775; OTTHUMT00000316596; OTTHUMT00000316597; OTTHUMT00000319688	CAV1	caveolin 1	chr7	+	Multiple_Complex	116524785	116561185
TC1100009245.hg.1	9.17	9.11	9.16	9.11	0.09	0.11	0.04	0.15	T	T	T	T	-1.05	-1.01	-1.05	0.4936	0.8004	0.6353	0.9497	0.9717	0.9826	0.9068	0.9803	T	0.9068	0.9803	NM_005188; ENST00000264033; BC132733; BC136463; OTTHUMT00000388219	CBL	Cbl proto-oncogene, E3 ubiquitin protein ligase	chr11	+	Multiple_Complex	119206042	119308149
TC1100012519.hg.1	4.3	4.12	4.72	4.38	0.13	0.12	0.33	0.42	T	T	T	T	-1.13	1.34	1.06	0.3929	0.2533	0.8548	0.9299	0.8575	0.99	0.2615	0.8302	T	0.2615	0.8302	hsa_circ_0000364	CBL	Memczak2013 ANTISENSE, coding, INTERNAL, UTR3 best transcript NM_005188	chr11	-	NonCoding	119306404	119306573
TC0300011899.hg.1	9.97	9.65	9.58	9.85	0.2	0.12	0.23	0.17	T	T	T	T	-1.25	-1.31	-1.08	0.0566	0.027	0.2143	0.778	0.6365	0.9643	0.1144	0.7435	T	0.1144	0.7435	NM_170662; ENST00000264122; ENST00000394030; ENST00000403724; ENST00000405772; ENST00000407712; ENST00000438603; ENST00000443752; ENST00000447441; ENST00000476370; BC032851; OTTHUMT00000319417; OTTHUMT00000319418; OTTHUMT00000319419; OTTHUMT00000319716; OTTHUMT00000319717; OTTHUMT00000319718; OTTHUMT00000319719; OTTHUMT00000319720; OTTHUMT00000319721	CBLB	Cbl proto-oncogene B, E3 ubiquitin protein ligase	chr3	-	Multiple_Complex	105655461	105869552
TC1600008209.hg.1	13.78	13.95	13.75	14.2	0.11	0.16	0.36	0.43	T	T	T	T	1.13	-1.02	1.34	0.4935	0.8822	0.2073	0.9497	0.9845	0.9618	0.5561	0.9189	T	0.5561	0.9189	NM_004360; ENST00000261769; ENST00000422392; ENST00000561751; ENST00000562118; ENST00000562836; ENST00000564676; ENST00000564745; ENST00000565810; ENST00000566510; ENST00000566612; ENST00000567320; ENST00000611625; ENST00000612417; ENST00000621016; BC141838; BC146662; OTTHUMT00000268897; OTTHUMT00000433692; OTTHUMT00000433695; OTTHUMT00000433696; OTTHUMT00000433697; OTTHUMT00000433698; OTTHUMT000…	CDH1	cadherin 1, type 1	chr16	+	Multiple_Complex	68737225	68835548
TC1600009231.hg.1	3.66	3.72	3.48	3.32	0.18	0.06	0.23	0.22	T	T	F	F	1.04	-1.13	-1.27	0.2929	0.5288	0.3282	0.9071	0.9305	0.9677	0.2114	0.8047	F	0.2114	0.8047	NM_001199054; NM_001199055; NM_001199056; NM_013399; ENST00000399599; ENST00000562334; ENST00000562579; ENST00000563186; ENST00000563332; ENST00000563507; ENST00000564828; ENST00000566234; ENST00000567695; ENST00000586728; ENST00000586768; ENST00000588381; ENST00000589159; ENST00000589890; BC002882; OTTHUMT00000435717; OTTHUMT00000435718; OTTHUMT00000435719; OTTHUMT00000435721; OTTHUMT00000435722…	CDIP1	cell death-inducing p53 target 1	chr16	-	Multiple_Complex	4510675	4538828
TC0600007847.hg.1	12.49	12.51	12.66	12.52	0.06	0.21	0.14	0.13	T	T	T	T	1.02	1.13	1.02	0.4333	0.3993	0.9953	0.9377	0.9	0.9996	0.449	0.8877	T	0.449	0.8877	NM_000389; NM_001220777; NM_001220778; NM_001291549; NM_078467; ENST00000244741; ENST00000373711; ENST00000405375; ENST00000448526; ENST00000459970; ENST00000462537; ENST00000478800; ENST00000615513; BC000275; BC000312; BC001935; BC013967; OTTHUMT00000040354; OTTHUMT00000040355; OTTHUMT00000040356; OTTHUMT00000040357; OTTHUMT00000040358	CDKN1A	cyclin-dependent kinase inhibitor 1A (p21, Cip1)	chr6	+	Multiple_Complex	36676460	36687339
TC1200006888.hg.1	11.67	11.98	11.71	11.66	0.02	0.29	0.04	0.17	T	T	T	T	1.24	1.03	-1.01	0.1247	0.6691	0.508	0.8436	0.9538	0.9777	0.4419	0.8868	T	0.4419	0.8868	NM_004064; ENST00000228872; ENST00000396340; ENST00000442489; ENST00000477087; BC001971; OTTHUMT00000313878; OTTHUMT00000313879; OTTHUMT00000313880; OTTHUMT00000313881	CDKN1B	cyclin-dependent kinase inhibitor 1B (p27, Kip1)	chr12	+	Multiple_Complex	12715058	12722382
TC1100009813.hg.1	6.23	6.13	6.15	6.14	0.24	0.41	0.24	0.04	T	T	T	T	-1.07	-1.05	-1.06	0.3209	0.3069	0.7151	0.9129	0.876	0.9865	0.6641	0.9349	T	0.6641	0.9349	NM_000076; NM_001122630; NM_001122631; ENST00000380725; ENST00000414822; ENST00000430149; ENST00000440480; ENST00000471157; BC067842; OTTHUMT00000027774; OTTHUMT00000027775; OTTHUMT00000027776; OTTHUMT00000027777; OTTHUMT00000383081	CDKN1C	cyclin-dependent kinase inhibitor 1C (p57, Kip2)	chr11	-	Multiple_Complex	2883213	2885881
TC0900012219.hg.1	2.78	2.82	2.79	2.62	0.13	0.14	0.07	0.19	F	F	F	F	1.03	1.01	-1.12	0.8316	0.8481	0.4626	0.9899	0.979	0.9744	0.7994	0.9598	F	0.7994	0.9598	NM_000077; NM_001195132; NM_058195; NM_058197; ENST00000304494; ENST00000361570; ENST00000380150; ENST00000380151; ENST00000470819; ENST00000479692; ENST00000494262; ENST00000497750; ENST00000498124; ENST00000498628; ENST00000530628; ENST00000577854; ENST00000578845; ENST00000579122; ENST00000579755; OTTHUMT00000051915; OTTHUMT00000051917; OTTHUMT00000051918; OTTHUMT00000051919; OTTHUMT0000005192…	CDKN2A	cyclin-dependent kinase inhibitor 2A	chr9	-	Multiple_Complex	21967752	21995301
TC0400009458.hg.1	7	7.11	7.04	7.02	0.07	0.11	0.07	0.09	T	T	T	T	1.08	1.03	1.02	0.6113	0.792	0.8878	0.9668	0.9717	0.994	0.867	0.9718	T	0.867	0.9718	NM_017632; ENST00000302350; ENST00000502924; ENST00000504169; ENST00000506835; ENST00000510928; BC022270; OTTHUMT00000361488; OTTHUMT00000361489; OTTHUMT00000361491; OTTHUMT00000361492; OTTHUMT00000361494	CDKN2AIP	CDKN2A interacting protein	chr4	+	Multiple_Complex	183444591	183448198
TC0500012070.hg.1	12.16	12.11	12.03	12.18	0.08	0.07	0.17	0.19	T	T	T	T	-1.04	-1.09	1.02	0.4302	0.6414	0.9735	0.9377	0.9489	0.9992	0.8043	0.9606	T	0.8043	0.9606	NM_080656; ENST00000395009; ENST00000458198; BC008293; BC018086; OTTHUMT00000251171; OTTHUMT00000371547	CDKN2AIPNL	CDKN2A interacting protein N-terminal like	chr5	-	Coding	134402065	134411907
TC0900012220.hg.1	6.07	6.23	6.04	6.28	0.16	0.32	0.19	0.04	T	T	T	T	1.12	-1.02	1.16	0.847	0.9798	0.3549	0.9912	0.997	0.9687	0.7386	0.9503	T	0.7386	0.9503	NM_004936; NM_078487; ENST00000276925; ENST00000380142; ENST00000579591; BC014469; OTTHUMT00000051932; OTTHUMT00000051933; OTTHUMT00000446073	CDKN2B	cyclin-dependent kinase inhibitor 2B (p15, inhibits CDK4)	chr9	-	Multiple_Complex	22002903	22009363
TC0100008260.hg.1	5.78	6.06	5.93	5.94	0.23	0.06	0.11	0.13	T	T	T	T	1.21	1.11	1.11	0.0477	0.3727	0.089	0.7666	0.8927	0.9178	0.1764	0.7838	T	0.1764	0.7838	NM_001262; NM_078626; ENST00000262662; ENST00000371761; ENST00000396148; BC000598; BC005041; BC016173; OTTHUMT00000022057; OTTHUMT00000022058	CDKN2C	cyclin-dependent kinase inhibitor 2C (p18, inhibits CDK4)	chr1	+	Coding	50960745	50974637
TC1900009637.hg.1	5.72	5.66	5.58	5.76	0.11	0.06	0.31	0.26	T	T	T	T	-1.04	-1.1	1.03	0.8368	0.9272	0.8054	0.9909	0.9924	0.9886	0.9941	0.9988	T	0.9941	0.9988	NM_001800; NM_079421; ENST00000335766; ENST00000393599; BC001822; OTTHUMT00000452030; OTTHUMT00000452031	CDKN2D	cyclin-dependent kinase inhibitor 2D (p19, inhibits CDK4)	chr19	-	Coding	10566462	10569059
TC1400007201.hg.1	12.65	12.7	12.47	12.62	0.05	0.07	0.14	0.13	T	T	T	T	1.03	-1.14	-1.02	0.8525	0.0324	0.3541	0.9914	0.6572	0.9687	0.082	0.7141	T	0.082	0.7141	NM_001130851; NM_005192; ENST00000216414; ENST00000335183; ENST00000395577; ENST00000442975; ENST00000458126; ENST00000541304; ENST00000543789; ENST00000555837; ENST00000556102; ENST00000556305; ENST00000611205; ENST00000620759; BC064965; OTTHUMT00000276893; OTTHUMT00000411153; OTTHUMT00000411154; OTTHUMT00000411155; OTTHUMT00000411156; OTTHUMT00000411157; OTTHUMT00000411158; OTTHUMT00000411160; …	CDKN3	cyclin-dependent kinase inhibitor 3	chr14	+	Multiple_Complex	54396849	54420218
TC0800008674.hg.1	11.49	11.4	11.07	11.4	0.14	0.04	0.08	0.11	T	T	T	T	-1.06	-1.33	-1.06	0.9242	0.011	0.8653	0.9944	0.5848	0.9904	0.0292	0.6346	T	0.0292	0.6346	NM_001283012; NM_022783; ENST00000286234; ENST00000518057; ENST00000523492; BC012040; BC024746; OTTHUMT00000381600; OTTHUMT00000381601; OTTHUMT00000381602	DEPTOR	DEP domain containing MTOR-interacting protein	chr8	+	Multiple_Complex	119867419	120050918
TC0400008391.hg.1	4.43	4.11	4.6	4.64	0.14	0.23	0.35	0.28	T	T	T	T	-1.25	1.13	1.15	0.3072	0.7763	0.8126	0.9129	0.9696	0.9888	0.5159	0.9076	T	0.5159	0.9076	NM_001178130; NM_001178131; NM_001963; ENST00000265171; ENST00000502579; ENST00000502723; ENST00000503392; ENST00000504633; ENST00000509793; ENST00000509996; ENST00000511228; ENST00000537316; ENST00000540840; ENST00000541061; ENST00000544918; BC093731; BC113461; OTTHUMT00000255065; OTTHUMT00000363798; OTTHUMT00000363799; OTTHUMT00000363800; OTTHUMT00000363801; OTTHUMT00000363803; OTTHUMT000003638…	EGF	epidermal growth factor	chr4	+	Multiple_Complex	109912884	110012962
TC0700007596.hg.1	5.49	5.43	5.44	5.22	0.14	0.16	0.33	0.2	T	T	T	T	-1.04	-1.03	-1.2	0.5055	0.6053	0.2266	0.9513	0.9477	0.9656	0.3363	0.8535	T	0.3363	0.8535	NM_005228; NM_201282; NM_201283; NM_201284; ENST00000275493; ENST00000342916; ENST00000344576; ENST00000420316; ENST00000442591; ENST00000450046; ENST00000454757; ENST00000455089; ENST00000459688; ENST00000463948; ENST00000485503; BC094761; OTTHUMT00000251456; OTTHUMT00000251457; OTTHUMT00000251458; OTTHUMT00000343056; OTTHUMT00000343057; OTTHUMT00000343059; OTTHUMT00000343060; OTTHUMT00000343061…	EGFR	epidermal growth factor receptor	chr7	+	Multiple_Complex	55019021	55256620
TC1200010038.hg.1	8.97	9.18	9.2	9.16	0.07	0.2	0.15	0.09	T	T	T	T	1.16	1.18	1.14	0.0614	0.0491	0.0991	0.7884	0.7052	0.9192	0.1571	0.7724	T	0.1571	0.7724	NM_004447; ENST00000281172; ENST00000508018; ENST00000535734; ENST00000535752; ENST00000536793; ENST00000536956; ENST00000540613; ENST00000541465; ENST00000542903; ENST00000543363; ENST00000543468; ENST00000543523; ENST00000543612; ENST00000544064; ENST00000545610; ENST00000546261; ENST00000546311; BC030010	EPS8	epidermal growth factor receptor pathway substrate 8	chr12	-	Multiple_Complex	15620141	15882329
TC1700012248.hg.1	6.11	6.42	5.97	6.5	0.19	0.2	0.17	0.42	T	T	T	T	1.24	-1.1	1.31	0.2821	0.6312	0.0357	0.9015	0.9489	0.861	0.0589	0.6886	T	0.0589	0.6886	hsa_circ_0043458	ERBB2	Salzman2013 ANNOTATED, coding, OVEXON, UTR5 best transcript NM_001005862	chr17	+	NonCoding	39688140	39693325
TC1700012250.hg.1	5	5	4.86	4.83	0.11	0.34	0.06	0.13	T	T	T	T	1	-1.1	-1.12	0.9226	0.2947	0.2064	0.9944	0.8748	0.9616	0.459	0.8892	T	0.459	0.8892	ENST00000584888; OTTHUMT00000445633	ERBB2	erb-b2 receptor tyrosine kinase 2	chr17	+	NonCoding	39728386	39730426
TC0400007853.hg.1	5.18	5.2	5.22	5.15	0.28	0.2	0.2	0.07	T	T	T	T	1.01	1.03	-1.02	0.8822	0.953	0.7447	0.9919	0.9953	0.9865	0.9691	0.995	T	0.9691	0.995	NM_001432; ENST00000244869; ENST00000503689; ENST00000507603; BC136404; BC136405; OTTHUMT00000252276; OTTHUMT00000362718; OTTHUMT00000362719	EREG	epiregulin	chr4	+	Multiple_Complex	74365143	74388760
TC1700011749.hg.1	14.22	13.95	14.25	14.13	0.11	0.16	0.06	0.08	T	T	T	T	-1.21	1.02	-1.07	0.0304	0.9267	0.5573	0.7223	0.9924	0.9786	0.086	0.7141	T	0.086	0.7141	NM_002086; NM_203506; ENST00000316615; ENST00000316804; ENST00000392562; ENST00000392563; ENST00000392564; ENST00000462266; ENST00000577711; ENST00000578961; ENST00000581959; ENST00000582582; ENST00000583912; BC000631; uc002jny.4	GRB2	growth factor receptor bound protein 2	chr17	-	Multiple_Complex	75318076	75405709
TC0500012238.hg.1	5.14	5.62	5.24	5.21	0.16	0.31	0.22	0.05	T	T	T	T	1.4	1.07	1.05	0.0896	0.8744	0.6468	0.8166	0.983	0.9835	0.2287	0.8117	T	0.2287	0.8117	NM_001945; ENST00000230990; ENST00000482211; ENST00000498452; BC033097; OTTHUMT00000251665; OTTHUMT00000317711; OTTHUMT00000317712	HBEGF	heparin-binding EGF-like growth factor	chr5	-	Multiple_Complex	140332843	140346631
TC1400010619.hg.1	15.02	15.08	15	15.02	0.12	0.08	0.06	0.1	T	T	T	T	1.04	-1.01	-1	0.9629	0.7572	0.9832	0.9974	0.9658	0.9992	0.9852	0.9973	T	0.9852	0.9973	NM_001243084; NM_001530; NM_181054; ENST00000323441; ENST00000337138; ENST00000394997; ENST00000539097; ENST00000547430; ENST00000553999; ENST00000555014; ENST00000556237; ENST00000556827; ENST00000557206; ENST00000557446; ENST00000557538; BC012527; OTTHUMT00000276977; OTTHUMT00000276978; OTTHUMT00000276979; OTTHUMT00000411756; OTTHUMT00000411757; OTTHUMT00000411758; OTTHUMT00000411759; OTTHUMT00…	HIF1A	hypoxia inducible factor 1, alpha subunit (basic helix-loop-helix transcription factor)	chr14	+	Multiple_Complex	61695401	61748259
TC1000008651.hg.1	11.18	11.28	11.28	11.08	0.14	0.03	0.06	0.14	T	T	T	T	1.07	1.07	-1.07	0.3131	0.364	0.8734	0.9129	0.8908	0.9917	0.524	0.9096	T	0.524	0.9096	NM_017902; ENST00000299163; ENST00000478787; ENST00000526476; ENST00000528044; ENST00000533589; BC007719; OTTHUMT00000049865; OTTHUMT00000049866; OTTHUMT00000390732; OTTHUMT00000390733; OTTHUMT00000390734	HIF1AN	hypoxia inducible factor 1, alpha subunit inhibitor	chr10	+	Multiple_Complex	100529072	100559998
TC1900008369.hg.1	4.3	4.75	4.78	4.53	0.15	0.29	0.43	0.08	T	T	T	T	1.37	1.4	1.18	0.0384	0.0255	0.3434	0.7441	0.6324	0.968	0.0823	0.7141	T	0.0823	0.7141	NM_022462; NM_152794; NM_152795; NM_152796; ENST00000244302; ENST00000244303; ENST00000291300; ENST00000300862; ENST00000377670; ENST00000472815; ENST00000475432; ENST00000524533; ENST00000525854; ENST00000526506; ENST00000528563; ENST00000529205; ENST00000529542; ENST00000531043; ENST00000533145; ENST00000533789; ENST00000600236; ENST00000600383; ENST00000600879; BC026308; BC080551; OTTHUMT00000…	HIF3A	hypoxia inducible factor 3, alpha subunit	chr19	+	Multiple_Complex	46297046	46343433
TC0300013960.hg.1	13.77	13.72	13.81	13.67	0.11	0.1	0.07	0.08	T	T	T	T	-1.03	1.03	-1.07	0.6707	0.467	0.62	0.9743	0.9194	0.9815	0.6293	0.93	T	0.6293	0.93	NM_001099668; NM_001099669; NM_014056; ENST00000321331; ENST00000418900; ENST00000430190; ENST00000452906; ENST00000470543; BC000601; BC009583; BC009594; BC070277; OTTHUMT00000343686; OTTHUMT00000343687; OTTHUMT00000343689; OTTHUMT00000343699; OTTHUMT00000343734	HIGD1A	HIG1 hypoxia inducible domain family, member 1A	chr3	-	Multiple_Complex	42782908	42804535
TC1700008016.hg.1	3.43	3.48	3.43	3.86	0.18	0.05	0.38	0.25	F	T	F	T	1.03	-1	1.35	0.6552	0.1993	0.0424	0.973	0.834	0.8707	0.167	0.7787	F	0.167	0.7787	NM_001271880; NM_016438; NR_073504; ENST00000253410; ENST00000586911; ENST00000587021; ENST00000590423; ENST00000591513; BC020667; OTTHUMT00000448667; OTTHUMT00000448668; OTTHUMT00000448669; OTTHUMT00000448670; OTTHUMT00000448671	HIGD1B	HIG1 hypoxia inducible domain family, member 1B	chr17	+	Multiple_Complex	44846353	44850788
TC1200007627.hg.1	3.46	3.19	3.09	3.31	0.28	0.16	0.15	0.04	F	F	F	T	-1.21	-1.29	-1.11	0.2388	0.066	0.3845	0.8955	0.7194	0.9699	0.2942	0.8404	F	0.2942	0.8404	NM_001109619; ENST00000398455; OTTHUMT00000404340	HIGD1C	HIG1 hypoxia inducible domain family, member 1C	chr12	+	Coding	50953922	50970506
TC0500009587.hg.1	12.07	11.84	11.96	12.06	0.06	0.09	0.27	0.2	T	T	T	T	-1.17	-1.08	-1.01	0.1361	0.0861	0.9222	0.8518	0.7311	0.9961	0.1806	0.7855	T	0.1806	0.7855	NM_138820; ENST00000274787; BC007502; OTTHUMT00000253147	HIGD2A	HIG1 hypoxia inducible domain family, member 2A	chr5	+	Multiple_Complex	176388747	176389771
TC1500009970.hg.1	3.23	3.35	3.32	3.06	0.1	0.09	0.38	0.28	F	T	F	F	1.09	1.06	-1.13	0.7963	0.9624	0.7029	0.9863	0.9954	0.9865	0.9321	0.9853	F	0.9321	0.9853	NR_002780; OTTHUMT00000420413	HIGD2B	HIG1 hypoxia inducible domain family, member 2B	chr15	-	Multiple_Complex	72675782	72686149
TC0700013458.hg.1	10.68	10.91	10.47	10.61	0.09	0.17	0.12	0.15	T	T	T	T	1.17	-1.16	-1.05	0.1991	0.1524	0.3337	0.8833	0.8013	0.9677	0.057	0.6831	T	0.057	0.6831	NM_001098786; NM_013332; ENST00000257696; ENST00000435296; ENST00000466473; ENST00000481454; BC001863; BC093742; BC112183; OTTHUMT00000349450; OTTHUMT00000349451; OTTHUMT00000349452; OTTHUMT00000349453	HILPDA	hypoxia inducible lipid droplet-associated	chr7	+	Multiple_Complex	128455830	128458418
TC1100009678.hg.1	6.86	7.01	6.99	6.93	0.27	0.28	0.18	0.26	T	T	T	T	1.11	1.1	1.05	0.1151	0.0479	0.2164	0.8356	0.7052	0.9646	0.2078	0.8014	T	0.2078	0.8014	NM_005343; NM_176795; ENST00000311189; ENST00000397594; ENST00000397596; ENST00000417302; ENST00000451590; ENST00000462734; ENST00000468682; ENST00000478324; ENST00000479482; ENST00000482021; ENST00000493230; BC006499; BC095471; OTTHUMT00000254872; OTTHUMT00000254891; OTTHUMT00000259397; OTTHUMT00000259398; OTTHUMT00000259399; OTTHUMT00000259401; OTTHUMT00000259402; OTTHUMT00000259403; OTTHUMT000…	HRAS	Harvey rat sarcoma viral oncogene homolog	chr11	-	Multiple_Complex	532242	537287
TC1400010257.hg.1	15.54	15.58	15.63	15.83	0.11	0.19	0.1	0.33	T	T	T	T	1.02	1.06	1.22	0.8963	0.6193	0.7084	0.9926	0.9489	0.9865	0.9046	0.9797	T	0.9046	0.9797	NM_001017963; NM_005348; ENST00000216281; ENST00000334701; ENST00000553585; ENST00000554401; ENST00000555662; ENST00000556554; ENST00000557089; ENST00000557234; ENST00000558600; ENST00000560130; BC121062; OTTHUMT00000414952; OTTHUMT00000414953; OTTHUMT00000414954; OTTHUMT00000414955; OTTHUMT00000414956; OTTHUMT00000414957; OTTHUMT00000414958; OTTHUMT00000414978; OTTHUMT00000415295; OTTHUMT0000041…	HSP90AA1	heat shock protein 90kDa alpha (cytosolic), class A member 1	chr14	-	Multiple_Complex	102080738	102139749
TC0500007881.hg.1	10.87	10.56	10.78	10.59	0.06	0.16	0.26	0.19	T	T	T	T	-1.25	-1.07	-1.21	0.1306	0.4782	0.2305	0.846	0.9198	0.9656	0.4323	0.8822	T	0.4323	0.8822	NM_152405; ENST00000396137; ENST00000412001; BC130624; OTTHUMT00000254070; OTTHUMT00000347255	JMY	junction mediating and regulatory protein, p53 cofactor	chr5	+	Multiple_Complex	79236102	79327215
TC1000011352.hg.1	3.86	4	4.29	4.1	0.05	0.33	0.44	0.16	T	T	T	T	1.11	1.34	1.18	0.748	0.0057	0.4177	0.9816	0.5572	0.97	0.0122	0.5627	T	0.0122	0.5627	NM_001126049; ENST00000445946; OTTHUMT00000473179; uc009xti.3	KLLN	killin, p53-regulated DNA replication inhibitor	chr10	-	Coding	87859161	87863437
TC1200007108.hg.1	3.78	5.03	4.62	4.05	0.58	0.68	0.27	0.38	T	T	T	T	2.38	1.78	1.2	0.0339	0.0543	0.5829	0.7344	0.7096	0.9798	0.0897	0.7176	T	0.0897	0.7176	hsa_circ_0000383	KRAS	Memczak2013 ANTISENSE, coding, INTERNAL, intronic best transcript NM_033360	chr12	+	NonCoding	25249810	25250049
TC1200010158.hg.1	11.05	11.05	11	10.97	0.17	0.08	0.07	0.1	T	T	T	T	1	-1.03	-1.06	0.994	0.5798	0.4184	0.999	0.9391	0.97	0.7919	0.9588	T	0.7919	0.9588	NM_004985; NM_033360; ENST00000256078; ENST00000311936; ENST00000556131; ENST00000557334; BC013572; OTTHUMT00000412230; OTTHUMT00000412231; OTTHUMT00000412232; OTTHUMT00000412233	KRAS	Kirsten rat sarcoma viral oncogene homolog	chr12	-	Coding	25204789	25250936
TC1100011543.hg.1	8.46	8.07	8.39	8.3	0.19	0.32	0.21	0.13	T	T	T	T	-1.31	-1.05	-1.12	0.0798	0.5065	0.6394	0.8143	0.9256	0.9832	0.3164	0.8466	T	0.3164	0.8466	NM_017907; ENST00000278671; ENST00000535107; ENST00000535872; ENST00000538404; ENST00000539797; ENST00000541403; ENST00000544594; ENST00000545249; BC001706; OTTHUMT00000396730; OTTHUMT00000396731; OTTHUMT00000396732; OTTHUMT00000396733; OTTHUMT00000396734; OTTHUMT00000396735; OTTHUMT00000396736; OTTHUMT00000396737; uc001ort.3	LAMTOR1	late endosomal/lysosomal adaptor, MAPK and MTOR activator 1	chr11	-	Multiple_Complex	72085895	72103387
TC0100010148.hg.1	9.82	9.42	9.65	9.64	0.45	0.26	0.14	0.06	T	T	T	T	-1.31	-1.12	-1.13	0.4101	0.9938	0.9217	0.9343	0.9993	0.9961	0.8006	0.9599	T	0.8006	0.9599	NM_001145264; NM_014017; ENST00000368302; ENST00000368304; ENST00000368305; ENST00000463371; ENST00000487106; ENST00000489664; BC024190; OTTHUMT00000046197; OTTHUMT00000046198; OTTHUMT00000046199; OTTHUMT00000046200; OTTHUMT00000046201; OTTHUMT00000046202	LAMTOR2	late endosomal/lysosomal adaptor, MAPK and MTOR activator 2	chr1	+	Multiple_Complex	156054726	156058510
TC0400011421.hg.1	9.2	9.23	9.38	9.34	0.19	0.14	0.24	0.11	T	T	T	T	1.02	1.13	1.1	0.9702	0.9379	0.2562	0.9979	0.9931	0.9663	0.5919	0.9274	T	0.5919	0.9274	NM_001243736; NM_021970; NR_024170; ENST00000226522; ENST00000499666; ENST00000515100; BC026245; OTTHUMT00000253698; OTTHUMT00000363211; OTTHUMT00000363212	LAMTOR3	late endosomal/lysosomal adaptor, MAPK and MTOR activator 3	chr4	-	Multiple_Complex	99878336	99894546
TC0700008527.hg.1	8.39	8.29	8.11	8.47	0.29	0.2	0.35	0.11	T	T	T	T	-1.07	-1.21	1.06	0.5028	0.3747	0.6154	0.9509	0.8935	0.9814	0.4877	0.9005	T	0.4877	0.9005	NM_001008395; ENST00000341942; ENST00000441173; ENST00000460732; ENST00000466498; ENST00000468582; ENST00000473459; ENST00000474141; ENST00000474831; ENST00000488241; ENST00000488338; ENST00000490633; ENST00000494136; BC063401; BC105609; BC130553; BC130559; OTTHUMT00000337373; OTTHUMT00000337374; OTTHUMT00000337375; OTTHUMT00000337376; OTTHUMT00000337377; OTTHUMT00000337378; OTTHUMT00000337379; O…	LAMTOR4	late endosomal/lysosomal adaptor, MAPK and MTOR activator 4	chr7	+	Multiple_Complex	100148907	100155944
TC0100015236.hg.1	12.17	12.12	12.07	12	0.06	0.12	0.19	0.1	T	T	T	T	-1.04	-1.07	-1.13	0.6792	0.5539	0.3861	0.9743	0.9343	0.9699	0.8383	0.9662	T	0.8383	0.9662	NM_006402; ENST00000256644; ENST00000464240; ENST00000474861; ENST00000483260; ENST00000531779; ENST00000602318; ENST00000602858; ENST00000614544; BC062619; OTTHUMT00000031966; OTTHUMT00000031967; OTTHUMT00000031968; OTTHUMT00000035929; OTTHUMT00000392497; OTTHUMT00000467909; OTTHUMT00000467910	LAMTOR5	late endosomal/lysosomal adaptor, MAPK and MTOR activator 5	chr1	-	Multiple_Complex	110401249	110407942
TC0300008487.hg.1	5	4.86	4.53	4.59	0.24	0.14	0.15	0.39	T	T	F	F	-1.1	-1.39	-1.33	0.4584	0.0529	0.0744	0.9418	0.709	0.9124	0.1606	0.775	F	0.1606	0.775	NM_033364; ENST00000273390; ENST00000461322; ENST00000463700; ENST00000468630; ENST00000469659; ENST00000470948; ENST00000472117; ENST00000475093; ENST00000475543; ENST00000482573; ENST00000482927; ENST00000482995; ENST00000483134; ENST00000488533; ENST00000496010; ENST00000498167; BC126394; OTTHUMT00000355222; OTTHUMT00000355223; OTTHUMT00000355225; OTTHUMT00000355226; OTTHUMT00000355227; OTTHUM…	MAATS1	MYCBP-associated, testis expressed 1	chr3	+	Multiple_Complex	119703022	119767102
TC1500007614.hg.1	10.34	10.16	10.13	10.06	0.04	0.11	0.08	0.07	T	T	T	T	-1.13	-1.16	-1.22	0.0488	0.0861	0.0229	0.7666	0.7311	0.8145	0.0969	0.7271	T	0.0969	0.7271	NM_002755; ENST00000307102; ENST00000425818; ENST00000566326; BC137459; BC139729; OTTHUMT00000256906; OTTHUMT00000268120; OTTHUMT00000420722	MAP2K1	mitogen-activated protein kinase kinase 1	chr15	+	Multiple_Complex	66386817	66492312
TC1500007615.hg.1	3.62	3.78	4.5	3.42	0.31	0.51	0.3	0.22	T	T	T	F	1.12	1.85	-1.15	0.9526	0.0413	0.0948	0.9958	0.6828	0.9192	0.0105	0.552	F	0.0105	0.552	MAP2K1.gAug10-unspliced	MAP2K1	Transcript Identified by AceView, Entrez Gene ID(s) 5604	chr15	+	Unassigned	66487322	66488296
TC1900009325.hg.1	12.05	12.05	11.64	12.59	0.12	0.14	0.12	0.22	T	T	T	T	-1	-1.34	1.45	0.9173	0.0084	0.011	0.9943	0.5653	0.779	0.0004	0.1908	T	0.0004	0.1908	NM_030662; ENST00000262948; ENST00000394867; ENST00000593364; ENST00000595715; ENST00000597008; ENST00000597263; ENST00000599021; ENST00000599345; ENST00000600584; ENST00000601786; ENST00000602167; BC000471; BC018645; OTTHUMT00000258957; OTTHUMT00000258959; OTTHUMT00000258960; OTTHUMT00000258961; OTTHUMT00000258962; OTTHUMT00000258963; OTTHUMT00000457995; OTTHUMT00000458471; OTTHUMT00000459403; O…	MAP2K2	mitogen-activated protein kinase kinase 2	chr19	-	Multiple_Complex	4090321	4124129
TC1400009426.hg.1	11.46	11.61	11.64	11.61	0.07	0.1	0.02	0.13	T	T	T	T	1.11	1.13	1.11	0.1101	0.1696	0.0804	0.8324	0.8163	0.9124	0.2643	0.8312	T	0.2643	0.8312	NM_001271068; NM_001271069; NM_002382; NM_145112; NM_145113; NM_145114; NM_197957; NR_073137; NR_073138; ENST00000246163; ENST00000284165; ENST00000341653; ENST00000358402; ENST00000358664; ENST00000394606; ENST00000553928; ENST00000553951; ENST00000554709; ENST00000555419; ENST00000555667; ENST00000555932; ENST00000556443; ENST00000556702; ENST00000556892; ENST00000556979; ENST00000557277; ENST0…	MAX	MYC associated factor X	chr14	-	Multiple_Complex	65006101	65102695
TC1600011376.hg.1	10.31	10.21	10.18	10.32	0.05	0.12	0.1	0.1	T	T	T	T	-1.07	-1.09	1.01	0.3241	0.3404	0.6274	0.9129	0.8836	0.982	0.7121	0.9439	T	0.7121	0.9439	NM_001042539; NM_001276275; NM_001276276; NM_002383; NR_074080; ENST00000219782; ENST00000322945; ENST00000545521; ENST00000561855; ENST00000562337; ENST00000562557; ENST00000563012; ENST00000563402; ENST00000565777; ENST00000566906; ENST00000567444; ENST00000568282; ENST00000568411; ENST00000568544; ENST00000569978; ENST00000616501; BC041629; OTTHUMT00000435534; OTTHUMT00000435536; OTTHUMT000004…	MAZ	MYC-associated zinc finger protein (purine-binding transcription factor)	chr16	+	Multiple_Complex	29806096	29811183
TC0300011801.hg.1	8.62	8.81	8.88	9.02	0.22	0.25	0.24	0.27	T	T	T	T	1.14	1.19	1.32	0.2749	0.2995	0.0881	0.9015	0.8748	0.9166	0.3652	0.8584	T	0.3652	0.8584	NM_001042533; NM_001261829; NM_032778; NM_153182; ENST00000333396; ENST00000360258; ENST00000394198; ENST00000503097; ENST00000503517; ENST00000506099; ENST00000506682; ENST00000507612; ENST00000514314; BC014928; OTTHUMT00000359243; OTTHUMT00000359244; OTTHUMT00000359245; OTTHUMT00000359247; OTTHUMT00000359248; OTTHUMT00000359257; OTTHUMT00000359258; OTTHUMT00000359259; OTTHUMT00000359260	MINA	MYC induced nuclear antigen	chr3	-	Multiple_Complex	97941817	97972457
TC0600010235.hg.1	10.29	10.2	9.86	10.25	0.1	0.09	0.3	0.04	T	T	T	T	-1.07	-1.34	-1.02	0.3185	0.0802	0.7671	0.9129	0.7231	0.9865	0.2801	0.8346	T	0.2801	0.8346	NM_001040000; NM_001207008; NM_001291964; ENST00000344191; ENST00000351017; ENST00000366806; ENST00000366809; ENST00000392108; ENST00000392112; ENST00000400822; ENST00000400824; ENST00000400825; ENST00000423229; ENST00000447894; ENST00000476946; ENST00000485634; ENST00000486649; ENST00000497596; ENST00000503021; ENST00000507679; ENST00000507704; ENST00000509296; ENST00000511503; ENST00000511637; …	MLLT4	myeloid/lymphoid or mixed-lineage leukemia; translocated to, 4	chr6	+	Multiple_Complex	167826922	167972023
TC1600006597.hg.1	10.1	9.9	9.71	9.94	0.05	0.13	0.34	0.02	T	T	T	T	-1.15	-1.31	-1.12	0.3169	0.1613	0.244	0.9129	0.8112	0.9656	0.4945	0.9019	T	0.4945	0.9019	NM_001199173; NM_001199174; NM_001199175; NM_022372; ENST00000301724; ENST00000382450; ENST00000397124; ENST00000561651; ENST00000562043; ENST00000562239; ENST00000562352; ENST00000562392; ENST00000562479; ENST00000562844; ENST00000562851; ENST00000563067; ENST00000563107; ENST00000563179; ENST00000564088; ENST00000564294; ENST00000564319; ENST00000564679; ENST00000565250; ENST00000565269; ENST00…	MLST8	MTOR associated protein, LST8 homolog	chr16	+	Multiple_Complex	2204248	2209417
TC0100012872.hg.1	10.02	10.32	9.98	10.15	0.12	0.26	0.07	0.15	T	T	T	T	1.23	-1.02	1.1	0.5728	0.4794	0.5496	0.9592	0.9199	0.9785	0.5198	0.9088	T	0.5198	0.9088	NM_004958; ENST00000361445; ENST00000376838; ENST00000455339; ENST00000473471; ENST00000476768; ENST00000490931; ENST00000495435; BC117166; OTTHUMT00000005558; OTTHUMT00000005559; OTTHUMT00000005560; OTTHUMT00000005561; OTTHUMT00000005562; OTTHUMT00000005563; OTTHUMT00000084229	MTOR	mechanistic target of rapamycin (serine/threonine kinase)	chr1	-	Multiple_Complex	11106531	11262551
TC0800008845.hg.1	10.55	10.52	10.67	10.96	0.16	0.23	0.05	0.22	T	T	T	T	-1.02	1.08	1.32	0.827	0.4336	0.0759	0.9893	0.908	0.9124	0.1803	0.7855	T	0.1803	0.7855	NM_002467; ENST00000259523; ENST00000377970; ENST00000517291; ENST00000520751; ENST00000524013; ENST00000613283; ENST00000621592; BC000141; BC000917; BC058901; OTTHUMT00000250277; OTTHUMT00000250278; OTTHUMT00000380690; OTTHUMT00000380691; OTTHUMT00000380692; OTTHUMT00000476371	MYC	v-myc avian myelocytomatosis viral oncogene homolog	chr8	+	Multiple_Complex	127735434	127741434
TC0100018434.hg.1	11.08	10.82	10.89	10.84	0.15	0.11	0.14	0.06	T	T	T	T	-1.2	-1.14	-1.18	0.0576	0.1426	0.0952	0.7781	0.7927	0.9192	0.2097	0.8035	T	0.2097	0.8035	NM_012333; NM_030772; NR_037632; ENST00000357771; ENST00000360786; ENST00000397572; ENST00000465771; ENST00000494695; ENST00000495043; BC008686; OTTHUMT00000001205; OTTHUMT00000001209; OTTHUMT00000001211; OTTHUMT00000001212; OTTHUMT00000001233; OTTHUMT00000478822	MYCBP; GJA9	MYC binding protein; gap junction protein alpha 9	chr1	-	Multiple_Complex	38862490	38881626
TC1300009293.hg.1	8.2	8.05	8	8.12	0.13	0.19	0.07	0.1	T	T	T	T	-1.11	-1.15	-1.06	0.161	0.4245	0.8018	0.8661	0.9066	0.9886	0.327	0.8496	T	0.327	0.8496	NM_015057; ENST00000357337; ENST00000429715; ENST00000462987; ENST00000466564; ENST00000474882; ENST00000482517; ENST00000485061; ENST00000486679; ENST00000491491; ENST00000498073; ENST00000544440; ENST00000612956; OTTHUMT00000045326; OTTHUMT00000045327; OTTHUMT00000045328; OTTHUMT00000045329; OTTHUMT00000045330; OTTHUMT00000045331; OTTHUMT00000045332; OTTHUMT00000045333; OTTHUMT00000045334; OTTH…	MYCBP2	MYC binding protein 2, E3 ubiquitin protein ligase	chr13	-	Multiple_Complex	77044655	77327050
TC1700008259.hg.1	2.86	2.87	2.97	2.86	0.11	0.11	0.11	0.13	F	F	F	F	1.01	1.09	1	0.5342	0.1554	0.6812	0.9541	0.8045	0.9856	0.5142	0.9076	F	0.5142	0.9076	NM_032133; ENST00000323776; ENST00000419930; ENST00000436259; ENST00000437498; ENST00000452039; ENST00000458692; ENST00000459754; ENST00000468821; ENST00000470609; ENST00000477744; ENST00000485169; ENST00000488432; ENST00000573066; ENST00000576179; BC028393; OTTHUMT00000347814; OTTHUMT00000347815; OTTHUMT00000347816; OTTHUMT00000347817; OTTHUMT00000347818; OTTHUMT00000347819; OTTHUMT00000347820; …	MYCBPAP	MYCBP associated protein	chr17	+	Multiple_Complex	50508384	50531501
TC0100013811.hg.1	4.46	4.52	4.51	3.98	0.23	0.11	0.22	0.35	T	T	T	T	1.05	1.04	-1.39	0.7957	0.8269	0.2069	0.9863	0.9773	0.9616	0.3705	0.8599	T	0.3705	0.8599	NM_001033081; NM_001033082; NM_005376; ENST00000372815; ENST00000372816; ENST00000397332; ENST00000450953; BC011864; OTTHUMT00000025624; OTTHUMT00000025625; OTTHUMT00000025746; OTTHUMT00000277004	MYCL	v-myc avian myelocytomatosis viral oncogene lung carcinoma derived homolog	chr1	-	Coding	39895424	39902256
TC0200006799.hg.1	3.47	3.64	3.68	3.4	0.15	0.03	0.09	0.23	T	T	T	F	1.12	1.15	-1.05	0.4562	0.3562	0.8807	0.9418	0.8888	0.9928	0.6229	0.9292	F	0.6229	0.9292	NM_001293228; NM_001293231; NM_001293233; NM_005378; ENST00000281043; BC002712; OTTHUMT00000095469	MYCN	v-myc avian myelocytomatosis viral oncogene neuroblastoma derived homolog	chr2	+	Coding	15940438	15947007
TC0600009884.hg.1	3.47	3.41	3.42	3.91	0.21	0.31	0.07	0.24	F	F	F	T	-1.04	-1.03	1.36	0.5512	0.8911	0.112	0.9573	0.9853	0.9238	0.2853	0.8367	F	0.2853	0.8367	NM_025107; ENST00000367245; ENST00000529453; ENST00000532295; BC128463; BC128464; OTTHUMT00000042750; OTTHUMT00000394880; OTTHUMT00000394882	MYCT1	myc target 1	chr6	+	Coding	152697895	152724580
TC0800011881.hg.1	11.23	11.17	11.26	11.35	0.05	0.08	0.3	0.13	T	T	T	T	-1.04	1.02	1.09	0.8222	0.8073	0.379	0.9881	0.9732	0.9687	0.6996	0.9415	T	0.6996	0.9415	NM_001135242; NM_001258432; NM_001258433; NM_006096; ENST00000323851; ENST00000414097; ENST00000517331; ENST00000517599; ENST00000517745; ENST00000518010; ENST00000518066; ENST00000518094; ENST00000518176; ENST00000518480; ENST00000519228; ENST00000519278; ENST00000519580; ENST00000520230; ENST00000520943; ENST00000521026; ENST00000521414; ENST00000521438; ENST00000521544; ENST00000521664; ENST00…	NDRG1	N-myc downstream regulated 1	chr8	-	Multiple_Complex	133237171	133302022
TC1700007478.hg.1	11.25	11.05	10.91	10.87	0.05	0.2	0.14	0.06	T	T	T	T	-1.15	-1.27	-1.3	0.1612	0.0341	0.0065	0.8661	0.6632	0.7329	0.0374	0.6505	T	0.0374	0.6505	NM_000267; NM_001042492; NM_001128147; ENST00000356175; ENST00000358273; ENST00000422121; ENST00000431387; ENST00000456735; ENST00000466819; ENST00000468273; ENST00000471572; ENST00000479536; ENST00000479614; ENST00000487476; ENST00000488981; ENST00000489712; ENST00000490416; ENST00000493220; ENST00000495910; ENST00000498569; ENST00000577967; ENST00000579081; ENST00000581113; ENST00000581790; ENS…	NF1	neurofibromin 1	chr17	+	Multiple_Complex	31094927	31382116
TC0200014610.hg.1	8.13	7.85	7.85	7.69	0.28	0.16	0.11	0.14	T	T	T	T	-1.21	-1.22	-1.35	0.4188	0.2419	0.1308	0.9359	0.8513	0.9262	0.4466	0.8868	T	0.4466	0.8868	NM_004688; ENST00000243346; ENST00000414946; ENST00000477072; ENST00000491771; BC001268; BC021987; OTTHUMT00000254817; OTTHUMT00000332401; OTTHUMT00000332402; OTTHUMT00000332403	NMI	N-myc (and STAT) interactor	chr2	-	Multiple_Complex	151270465	151290057
TC0100015352.hg.1	15.61	15.48	15.45	15.51	0.03	0.13	0.05	0.08	T	T	T	T	-1.09	-1.12	-1.07	0.2736	0.1506	0.3503	0.9015	0.8011	0.9683	0.4956	0.9019	T	0.4956	0.9019	NM_002524; ENST00000369535; BC005219; OTTHUMT00000033395	NRAS	neuroblastoma RAS viral (v-ras) oncogene homolog	chr1	-	Multiple_Complex	114704464	114716894
TC0800007221.hg.1	3.59	3.88	3.82	3.84	0.3	0.12	0.02	0.13	T	T	T	T	1.23	1.18	1.19	0.7007	0.6487	0.4842	0.9775	0.9513	0.9759	0.9102	0.9813	T	0.9102	0.9813	NM_001159995; NM_001159996; NM_001159999; NM_001160001; NM_001160002; NM_001160004; NM_001160005; NM_001160007; NM_001160008; NM_004495; NM_013956; NM_013957; NM_013958; NM_013959; NM_013960; NM_013962; NM_013964; ENST00000287842; ENST00000356819; ENST00000405005; ENST00000517967; ENST00000518084; ENST00000518104; ENST00000518206; ENST00000519240; ENST00000519301; ENST00000520407; ENST00000520502…	NRG1	neuregulin 1	chr8	+	Multiple_Complex	31639386	32767959
TC1100013209.hg.1	8.14	8.01	8.09	8.12	0.14	0.09	0.11	0.12	T	T	T	T	-1.1	-1.03	-1.02	0.3275	0.7458	0.5992	0.9142	0.9638	0.9803	0.7822	0.9569	T	0.7822	0.9569	NM_001128620; NM_002576; ENST00000278568; ENST00000356341; ENST00000524847; ENST00000525542; ENST00000526103; ENST00000526910; ENST00000527457; ENST00000527535; ENST00000528203; ENST00000528592; ENST00000528633; ENST00000529248; ENST00000530358; ENST00000530617; ENST00000532711; ENST00000532991; ENST00000533285; ENST00000533468; ENST00000533568; BC109299; OTTHUMT00000382082; OTTHUMT00000382083; O…	PAK1	p21 protein (Cdc42/Rac)-activated kinase 1	chr11	-	Multiple_Complex	77321707	77474063
TC0300010033.hg.1	12.53	12.45	12.34	12.51	0.08	0.08	0.03	0.01	T	T	T	T	-1.06	-1.14	-1.01	0.4332	0.0836	0.8541	0.9377	0.7278	0.9898	0.2814	0.8347	T	0.2814	0.8347	NM_002577; ENST00000327134; ENST00000426668; ENST00000481344; BC069613; OTTHUMT00000340548; OTTHUMT00000340550; OTTHUMT00000340551; uc003fwy.4	PAK2	p21 protein (Cdc42/Rac)-activated kinase 2	chr3	+	Multiple_Complex	196739857	196832647
TC0X00008125.hg.1	3.26	3.05	2.81	3.2	0.11	0.15	0.09	0.32	F	F	F	F	-1.16	-1.36	-1.04	0.2003	0.0179	0.9422	0.8841	0.607	0.997	0.0561	0.6822	F	0.0561	0.6822	NM_001128166; NM_001128167; NM_001128168; NM_001128172; NM_001128173; NM_002578; ENST00000262836; ENST00000360648; ENST00000372007; ENST00000372010; ENST00000417227; ENST00000425146; ENST00000429193; ENST00000446737; ENST00000484442; ENST00000487802; ENST00000518291; ENST00000519681; ENST00000620137; OTTHUMT00000057917; OTTHUMT00000057918; OTTHUMT00000057919; OTTHUMT00000057920; OTTHUMT0000005792…	PAK3	p21 protein (Cdc42/Rac)-activated kinase 3	chrX	+	Multiple_Complex	110944285	111227361
TC1900008042.hg.1	10.65	10.67	10.47	10.81	0.25	0.27	0.17	0.11	T	T	T	T	1.02	-1.14	1.12	0.4777	0.3976	0.1614	0.9461	0.8996	0.9435	0.1198	0.7472	T	0.1198	0.7472	NM_001014831; NM_001014832; NM_001014834; NM_001014835; NM_005884; ENST00000321944; ENST00000358301; ENST00000360442; ENST00000593480; ENST00000593690; ENST00000597715; ENST00000597766; ENST00000599386; ENST00000599470; ENST00000599657; ENST00000600350; ENST00000602004; BC002921; BC011368; BC025282; BC034511	PAK4	p21 protein (Cdc42/Rac)-activated kinase 4	chr19	+	Multiple_Complex	39125770	39182816
TC1500010716.hg.1	4.66	4.46	4.56	4.62	0.24	0.29	0.08	0.03	T	T	T	T	-1.15	-1.07	-1.03	0.3869	0.5644	0.7668	0.9283	0.9354	0.9865	0.8296	0.965	T	0.8296	0.965	NM_001128628; NM_001128629; NM_001276717; NM_001276718; NM_020168; ENST00000260404; ENST00000441369; ENST00000453867; ENST00000455577; ENST00000542403; ENST00000557808; ENST00000557926; ENST00000558055; ENST00000558106; ENST00000558151; ENST00000558183; ENST00000558658; ENST00000558878; ENST00000558965; ENST00000559139; ENST00000559435; ENST00000559617; ENST00000559901; ENST00000559936; ENST00000…	PAK6; BUB1B	p21 protein (Cdc42/Rac)-activated kinase 6; BUB1 mitotic checkpoint serine/threonine kinase B	chr15	+	Multiple_Complex	40217417	40277487
TC2000008367.hg.1	3.24	3.31	3.2	3.05	0.24	0.03	0.38	0.12	F	T	F	F	1.05	-1.03	-1.14	0.697	0.3262	0.2938	0.9775	0.8813	0.9676	0.2405	0.8181	F	0.2405	0.8181	NM_020341; NM_177990; ENST00000353224; ENST00000378423; ENST00000378429; BC024179; OTTHUMT00000077962; OTTHUMT00000077963; OTTHUMT00000077964	PAK7	p21 protein (Cdc42/Rac)-activated kinase 7	chr20	-	Coding	9537389	9839041
TC2000008828.hg.1	5.19	5.3	5.24	5.32	0.38	0.05	0.16	0.1	T	T	T	T	1.08	1.03	1.09	0.3945	0.304	0.3328	0.9301	0.8753	0.9677	0.6914	0.9393	T	0.6914	0.9393	NM_030815; ENST00000202017; BC009334; OTTHUMT00000078593	PDRG1	p53 and DNA-damage regulated 1	chr20	-	Multiple_Complex	31944342	31952092
TC0600013326.hg.1	12.54	12.46	12.55	12.62	0.06	0.05	0.21	0.08	T	T	T	T	-1.05	1.01	1.06	0.5782	0.9266	0.4568	0.9602	0.9924	0.9719	0.6266	0.9297	T	0.6266	0.9297	NM_022121; ENST00000421351; BC010163; OTTHUMT00000042423	PERP	PERP, TP53 apoptosis effector	chr6	-	Coding	138088505	138107523
TC1000011524.hg.1	5.93	5.67	5.82	5.77	0.1	0.14	0.18	0.2	T	T	T	T	-1.2	-1.08	-1.12	0.1586	0.722	0.1961	0.8646	0.9604	0.9612	0.3904	0.8686	T	0.3904	0.8686	NM_152309; ENST00000339364; ENST00000371109; ENST00000371110; ENST00000467625; ENST00000468783; ENST00000489982; BC029917; OTTHUMT00000049619; OTTHUMT00000049620; OTTHUMT00000049621; OTTHUMT00000049622; OTTHUMT00000049624; OTTHUMT00000049625	PIK3AP1	phosphoinositide-3-kinase adaptor protein 1	chr10	-	Multiple_Complex	96593312	96720522
TC1100013148.hg.1	11.76	11.81	11.9	11.79	0.12	0.1	0.09	0.07	T	T	T	T	1.04	1.1	1.02	0.7119	0.3793	0.8362	0.9778	0.8948	0.9888	0.8242	0.9644	T	0.8242	0.9644	NM_002645; ENST00000265970; ENST00000503729; ENST00000532035; ENST00000533645; BC113658; OTTHUMT00000387553; OTTHUMT00000387554; OTTHUMT00000387555; OTTHUMT00000387556	PIK3C2A	phosphatidylinositol-4-phosphate 3-kinase, catalytic subunit type 2 alpha	chr11	-	Multiple_Complex	17086572	17207983
TC0100017029.hg.1	7.87	7.74	7.8	8.05	0.17	0.25	0.11	0.26	T	T	T	T	-1.1	-1.05	1.13	0.1535	0.7562	0.7023	0.8606	0.9655	0.9865	0.3005	0.8414	T	0.3005	0.8414	NM_002646; ENST00000367184; ENST00000367187; ENST00000415899; ENST00000424712; ENST00000429009; ENST00000462752; ENST00000479079; ENST00000496872; BC132876; BC136645; BC144342; OTTHUMT00000087965; OTTHUMT00000087966; OTTHUMT00000087967; OTTHUMT00000087968; OTTHUMT00000087969; OTTHUMT00000087970; OTTHUMT00000098776; uc010pqv.2	PIK3C2B	phosphatidylinositol-4-phosphate 3-kinase, catalytic subunit type 2 beta	chr1	-	Multiple_Complex	204422628	204494724
TC0100017030.hg.1	6.68	6.65	6.64	7.39	0.54	0.26	0.43	0.19	T	T	T	T	-1.02	-1.03	1.63	0.3915	0.923	0.1081	0.9296	0.9923	0.9216	0.1166	0.7447	T	0.1166	0.7447	PIK3C2B.iAug10-unspliced	PIK3C2B	Transcript Identified by AceView, Entrez Gene ID(s) 5287	chr1	-	Unassigned	204452314	204453773
TC1200006996.hg.1	3.64	3.72	3.84	3.83	0.11	0.48	0.46	0.2	F	F	F	F	1.05	1.15	1.14	0.7376	0.833	0.4056	0.9809	0.9775	0.97	0.8492	0.9683	F	0.8492	0.9683	NM_001288772; NM_001288774; NM_004570; ENST00000266497; ENST00000433979; ENST00000535651; ENST00000536967; ENST00000538458; ENST00000538779; ENST00000546003; BC130277; BC144134; OTTHUMT00000401314; OTTHUMT00000401315; OTTHUMT00000401316; OTTHUMT00000401317; OTTHUMT00000401318	PIK3C2G	phosphatidylinositol-4-phosphate 3-kinase, catalytic subunit type 2 gamma	chr12	+	Multiple_Complex	18247614	18648418
TC1800007155.hg.1	8.81	8.37	8.58	8.54	0.24	0.3	0.32	0.21	T	T	T	T	-1.36	-1.17	-1.2	0.2782	0.9817	0.2208	0.9015	0.9975	0.9656	0.424	0.8808	T	0.424	0.8808	NM_001308020; NM_002647; ENST00000262039; ENST00000398870; ENST00000585528; ENST00000586545; ENST00000587261; ENST00000587328; ENST00000587402; ENST00000588156; ENST00000588631; ENST00000589056; ENST00000589550; ENST00000590013; ENST00000590220; ENST00000591011; ENST00000593098; ENST00000597477; BC033004; BC053651; OTTHUMT00000255804; OTTHUMT00000441498; OTTHUMT00000441499; OTTHUMT00000441500; OT…	PIK3C3	phosphatidylinositol 3-kinase, catalytic subunit type 3	chr18	+	Multiple_Complex	41955198	42087830
TC0300009597.hg.1	12.22	12.07	12.06	11.84	0.16	0.01	0.25	0.18	T	T	T	T	-1.11	-1.12	-1.3	0.5534	0.7713	0.1454	0.9578	0.969	0.9333	0.4694	0.8937	T	0.4694	0.8937	NM_006218; ENST00000263967; ENST00000462255; ENST00000468036; ENST00000477735; BC113601; BC113603; OTTHUMT00000348409; OTTHUMT00000348478; OTTHUMT00000348479; OTTHUMT00000348480	PIK3CA	phosphatidylinositol-4,5-bisphosphate 3-kinase, catalytic subunit alpha	chr3	+	Multiple_Complex	179148114	179240093
TC0300014053.hg.1	12.09	11.98	11.86	11.96	0.04	0.07	0.15	0.07	T	T	T	T	-1.08	-1.18	-1.09	0.1846	0.0663	0.1761	0.8755	0.7194	0.9502	0.2741	0.8335	T	0.2741	0.8335	NM_001256045; ENST00000469284; ENST00000473435; ENST00000481749; ENST00000485060; ENST00000487552; ENST00000493568; ENST00000544716; OTTHUMT00000358022; OTTHUMT00000358023; OTTHUMT00000358024; OTTHUMT00000358027; OTTHUMT00000358028; OTTHUMT00000358030	PIK3CB	phosphatidylinositol-4,5-bisphosphate 3-kinase, catalytic subunit beta	chr3	-	Multiple_Complex	138652698	138714719
TC0300014054.hg.1	10.52	10.24	10.21	10.21	0.23	0.19	0.07	0.1	T	T	T	T	-1.21	-1.24	-1.23	0.0168	0.0376	0.0189	0.6724	0.6717	0.7976	0.0506	0.6803	T	0.0506	0.6803	hsa_circ_0067536	PIK3CB	Salzman2013 ANNOTATED, CDS, coding, INTERNAL, OVCODE, OVEXON best transcript NM_006219	chr3	-	NonCoding	138733361	138737886
TC0300014055.hg.1	12.28	12.11	12.09	12.14	0.12	0.07	0.19	0.07	T	T	T	T	-1.13	-1.14	-1.1	0.414	0.6112	0.3994	0.9359	0.9477	0.9699	0.8061	0.9608	T	0.8061	0.9608	ENST00000461451; ENST00000465581; ENST00000483968; OTTHUMT00000358021; OTTHUMT00000358025; OTTHUMT00000358026	PIK3CB	phosphatidylinositol-4,5-bisphosphate 3-kinase, catalytic subunit beta	chr3	-	Coding	138755757	138834938
TC0100006787.hg.1	6.69	6.42	6.35	6.76	0.02	0.34	0.2	0.22	T	T	T	T	-1.2	-1.26	1.05	0.0428	0.0542	0.7719	0.7505	0.7096	0.9865	0.0824	0.7141	T	0.0824	0.7141	NM_005026; ENST00000361110; ENST00000377346; ENST00000479223; ENST00000481137; ENST00000484851; ENST00000536656; ENST00000543390; ENST00000628140; BC132919; BC132921; BC144264; BC150297; OTTHUMT00000004235; OTTHUMT00000004237; OTTHUMT00000004238; OTTHUMT00000099298; OTTHUMT00000099299	PIK3CD	phosphatidylinositol-4,5-bisphosphate 3-kinase, catalytic subunit delta	chr1	+	Multiple_Complex	9651732	9729114
TC0100012811.hg.1	3.61	3.84	3.51	3.41	0.07	0.12	0.07	0.26	T	T	T	T	1.18	-1.07	-1.15	0.2504	0.7089	0.7112	0.896	0.9585	0.9865	0.375	0.8615	T	0.375	0.8615	NR_027045; ENST00000377320	PIK3CD-AS1	PIK3CD antisense RNA 1	chr1	-	NonCoding	9652610	9654586
TC0100012813.hg.1	3.71	3.74	4.04	3.71	0.21	0.07	0.37	0.11	T	T	T	T	1.02	1.26	-1	0.9182	0.1219	0.7914	0.9943	0.7776	0.9886	0.352	0.8557	T	0.352	0.8557	NR_126366; NR_126367; NR_126368; ENST00000415330	PIK3CD-AS2	PIK3CD antisense RNA 2	chr1	-	NonCoding	9672426	9687574
TC0700008743.hg.1	2.91	3.25	3.46	3.24	0.43	0.41	0.13	0.18	F	T	F	F	1.27	1.47	1.27	0.7302	0.3004	0.6033	0.9793	0.8748	0.9803	0.7537	0.9528	F	0.7537	0.9528	NM_001282426; NM_001282427; NM_002649; ENST00000359195; ENST00000440650; ENST00000466738; ENST00000473541; ENST00000496166; BC035683; OTTHUMT00000349292; OTTHUMT00000349293; OTTHUMT00000349294; OTTHUMT00000349295; OTTHUMT00000349296	PIK3CG	phosphatidylinositol-4,5-bisphosphate 3-kinase, catalytic subunit gamma	chr7	+	Multiple_Complex	106865278	106908978
TC0700012197.hg.1	3.23	3.39	3.31	3.25	0.25	0.14	0.14	0.15	F	F	F	F	1.12	1.06	1.02	0.2715	0.6072	0.4221	0.9006	0.9477	0.97	0.7053	0.9435	F	0.7053	0.9435	hsa_circ_0001737	PIK3CG	Memczak2013 ANTISENSE, CDS, coding, INTERNAL best transcript NM_002649	chr7	-	NonCoding	106867699	106867786
TC2200008475.hg.1	5.9	5.76	6.18	6.01	0.09	0.08	0.1	0.2	T	T	T	T	-1.1	1.21	1.08	0.3684	0.1125	0.8008	0.9216	0.7679	0.9886	0.1028	0.7322	T	0.1028	0.7322	NM_001135911; NM_052880; ENST00000215912; ENST00000402249; ENST00000441972; ENST00000443175; ENST00000480654; ENST00000493034; BC011049; OTTHUMT00000321939; OTTHUMT00000321940; OTTHUMT00000321941; OTTHUMT00000321942; OTTHUMT00000321943	PIK3IP1	phosphoinositide-3-kinase interacting protein 1	chr22	-	Multiple_Complex	31281593	31292534
TC0500007641.hg.1	11.76	11.75	11.95	11.87	0.04	0.06	0.25	0.06	T	T	T	T	-1.01	1.14	1.07	0.9769	0.5934	0.4262	0.9985	0.9443	0.97	0.7901	0.9585	T	0.7901	0.9585	NM_001242466; NM_181504; NM_181523; NM_181524; ENST00000320694; ENST00000336483; ENST00000517412; ENST00000517643; ENST00000517698; ENST00000518292; ENST00000518813; ENST00000519025; ENST00000520550; ENST00000520675; ENST00000521381; ENST00000521409; ENST00000521657; ENST00000522084; ENST00000523807; ENST00000523872; BC030815; BC094795; OTTHUMT00000254013; OTTHUMT00000254014; OTTHUMT00000254015; …	PIK3R1	phosphoinositide-3-kinase, regulatory subunit 1 (alpha)	chr5	+	Multiple_Complex	68215720	68301821
TC1900007365.hg.1	9.66	9.68	9.42	9.96	0.17	0.19	0.22	0.24	T	T	T	T	1.01	-1.18	1.23	0.4394	0.1881	0.0249	0.9382	0.826	0.833	0.0119	0.5624	T	0.0119	0.5624	NM_005027; NM_006332; NR_073517; ENST00000222254; ENST00000407280; ENST00000426902; ENST00000459743; ENST00000464016; ENST00000474310; ENST00000597802; ENST00000600463; ENST00000600533; ENST00000617130; ENST00000617642; BC021136; BC031020; BC032647; BC070082; BC090249; OTTHUMT00000319292; OTTHUMT00000319293; OTTHUMT00000319295; OTTHUMT00000319297; OTTHUMT00000466395; OTTHUMT00000466396; OTTHUMT00…	PIK3R2; IFI30	phosphoinositide-3-kinase, regulatory subunit 2 (beta); interferon, gamma-inducible protein 30	chr19	+	Multiple_Complex	18153118	18178124
TC0100014040.hg.1	13.2	13.25	13.29	13.25	0.02	0.02	0.14	0.03	T	T	T	T	1.04	1.06	1.03	0.6139	0.113	0.5822	0.9671	0.7691	0.9798	0.4153	0.878	T	0.4153	0.878	NM_001114172; NM_001303427; NM_001303428; NM_001303429; NM_003629; ENST00000262741; ENST00000372006; ENST00000420542; ENST00000423209; ENST00000425892; ENST00000488808; ENST00000493202; ENST00000540385; BC021622; OTTHUMT00000022166; OTTHUMT00000022167; OTTHUMT00000022168; OTTHUMT00000022169; OTTHUMT00000022170; OTTHUMT00000022171	PIK3R3	phosphoinositide-3-kinase, regulatory subunit 3 (gamma)	chr1	-	Multiple_Complex	46040140	46176495
TC0300012426.hg.1	9.37	9.43	9.28	9.15	0.06	0.1	0.22	0.07	T	T	T	T	1.04	-1.06	-1.16	0.7546	0.5757	0.2603	0.9825	0.9389	0.9663	0.3488	0.8548	T	0.3488	0.8548	NM_014602; ENST00000356763; ENST00000504834; ENST00000507330; ENST00000508273; ENST00000511760; ENST00000512362; ENST00000512430; ENST00000512677; BC110318; BC127105; BC127106; OTTHUMT00000356668; OTTHUMT00000356670; OTTHUMT00000356671; OTTHUMT00000356672; OTTHUMT00000356673; OTTHUMT00000356674; OTTHUMT00000356675; OTTHUMT00000356676	PIK3R4	phosphoinositide-3-kinase, regulatory subunit 4	chr3	-	Multiple_Complex	130678934	130746852
TC1700009708.hg.1	4.56	4.86	4.77	4.61	0.35	0.17	0.21	0.26	T	T	T	T	1.23	1.16	1.04	0.6869	0.9832	0.4203	0.9762	0.9976	0.97	0.6586	0.9344	T	0.6586	0.9344	NM_001142633; NM_001251851; NM_001251852; NM_001251853; NM_001251855; NM_014308; ENST00000269300; ENST00000447110; ENST00000577214; ENST00000577981; ENST00000578457; ENST00000578515; ENST00000578743; ENST00000580959; ENST00000581552; ENST00000581895; ENST00000583039; ENST00000583222; ENST00000583810; ENST00000583812; ENST00000584456; ENST00000584803; ENST00000585260; ENST00000611902; ENST00000616…	PIK3R5	phosphoinositide-3-kinase, regulatory subunit 5	chr17	-	Multiple_Complex	8878911	8965712
TC1700009707.hg.1	5.16	5.01	5.32	5.1	0.21	0.27	0.16	0.48	T	T	T	T	-1.11	1.12	-1.05	0.9185	0.3904	0.3239	0.9943	0.8969	0.9677	0.6549	0.9343	T	0.6549	0.9343	NM_001010855; NM_001290211; NR_110865; ENST00000611951; ENST00000613555; ENST00000614407; ENST00000619866; OTTHUMT00000256335; OTTHUMT00000400327; OTTHUMT00000442555	PIK3R6	phosphoinositide-3-kinase, regulatory subunit 6	chr17	-	Multiple_Complex	8802723	8867677
TC0200010624.hg.1	9.91	10.08	10.02	9.97	0.12	0.12	0.05	0.04	T	T	T	T	1.13	1.08	1.05	0.048	0.2378	0.5373	0.7666	0.8486	0.9785	0.2126	0.8047	T	0.2126	0.8047	NM_001178000; NM_015040; NM_152671; ENST00000264380; ENST00000308862; ENST00000392202; ENST00000407449; ENST00000422495; ENST00000443896; ENST00000452564; ENST00000474721; ENST00000477200; OTTHUMT00000256477; OTTHUMT00000319310; OTTHUMT00000319311; OTTHUMT00000319312; OTTHUMT00000319313; OTTHUMT00000319314; OTTHUMT00000319315; OTTHUMT00000336511; OTTHUMT00000340404; uc002vcz.3	PIKFYVE	phosphoinositide kinase, FYVE finger containing	chr2	+	Multiple_Complex	208266267	208358751
TC2000007386.hg.1	10.08	10.32	9.95	10.4	0.18	0.05	0.08	0.22	T	T	T	T	1.17	-1.1	1.24	0.0757	0.5547	0.086	0.8143	0.9344	0.9124	0.0514	0.6803	T	0.0514	0.6803	NM_002660; NM_182811; ENST00000244007; ENST00000373271; ENST00000423733; ENST00000461641; ENST00000465571; ENST00000470528; ENST00000473632; ENST00000477870; ENST00000483175; ENST00000483646; ENST00000490253; ENST00000492148; ENST00000599785; ENST00000607954; ENST00000608689; ENST00000608885; ENST00000609257; ENST00000609821; ENST00000612731; ENST00000617873; ENST00000619272; ENST00000630423; BC1…	PLCG1; RPL23AP81	phospholipase C, gamma 1; ribosomal protein L23a pseudogene 81	chr20	+	Multiple_Complex	41136960	41197157
TC1600008607.hg.1	7.46	7.19	7.17	7.56	0.3	0.21	0.34	0.26	T	T	T	T	-1.21	-1.22	1.08	0.2143	0.6816	0.5242	0.8884	0.9548	0.9785	0.3012	0.8418	T	0.3012	0.8418	NM_002661; ENST00000359376; ENST00000562605; ENST00000563193; ENST00000563269; ENST00000563375; ENST00000563834; ENST00000564138; ENST00000565020; ENST00000565054; ENST00000565400; ENST00000567356; ENST00000567373; ENST00000567980; ENST00000569523; ENST00000569929; ENST00000570196; ENST00000570198; BC007565; BC011772; BC014561; BC018646; OTTHUMT00000432428; OTTHUMT00000432429; OTTHUMT00000432430;…	PLCG2	phospholipase C, gamma 2 (phosphatidylinositol-specific)	chr16	+	Multiple_Complex	81738248	81962693
TC0800008295.hg.1	11.32	11.16	10.99	11.25	0.07	0.13	0.17	0.06	T	T	T	T	-1.12	-1.26	-1.05	0.5037	0.0741	0.5639	0.9509	0.7223	0.9786	0.3088	0.8451	T	0.3088	0.8451	NM_001290225; NM_014754; ENST00000337004; ENST00000517309; ENST00000517557; ENST00000517982; ENST00000518776; ENST00000522072; BC002376; BC004192; BC004390; OTTHUMT00000379743; OTTHUMT00000379744; OTTHUMT00000379745; OTTHUMT00000379746; OTTHUMT00000379747; OTTHUMT00000379748	PTDSS1	phosphatidylserine synthase 1	chr8	+	Multiple_Complex	96261715	96336995
TC0800011173.hg.1	3.73	3.69	3.84	4.02	0.6	0.1	0.25	0.53	F	F	T	T	-1.03	1.08	1.23	0.1899	0.7769	0.3685	0.876	0.9696	0.9687	0.1922	0.7919	F	0.1922	0.7919	hsa_circ_0001816	PTDSS1	Memczak2013 ANTISENSE, coding, INTERNAL, intronic best transcript NM_014754	chr8	-	NonCoding	96292635	96292883
TC1100006462.hg.1	8.44	8.13	8.24	8.39	0.32	0.38	0.07	0.21	T	T	T	T	-1.24	-1.15	-1.04	0.4843	0.7607	0.4619	0.9469	0.9661	0.9741	0.5258	0.9108	T	0.5258	0.9108	NM_030783; ENST00000308020; ENST00000525059; ENST00000525727; ENST00000526558; ENST00000526878; ENST00000527325; ENST00000527479; ENST00000528617; ENST00000530029; ENST00000530087; ENST00000531411; ENST00000531520; ENST00000532614; BC001210; OTTHUMT00000239301; OTTHUMT00000384141; OTTHUMT00000384142; OTTHUMT00000384143; OTTHUMT00000384144; OTTHUMT00000384145; OTTHUMT00000384146; OTTHUMT0000038414…	PTDSS2	phosphatidylserine synthase 2	chr11	+	Multiple_Complex	448268	491399
TC1000008363.hg.1	15.03	15.12	15.19	15.08	0.12	0.11	0.01	0.04	T	T	T	T	1.07	1.12	1.04	0.7257	0.1741	0.7743	0.9792	0.8167	0.9865	0.5212	0.909	T	0.5212	0.909	NM_000314; NM_001304717; NM_001304718; ENST00000371953; ENST00000462694; ENST00000472832; ENST00000487939; ENST00000498703; ENST00000610634; ENST00000618586; BC005821; OTTHUMT00000049241; OTTHUMT00000049242; OTTHUMT00000049243; OTTHUMT00000049244; OTTHUMT00000049245; OTTHUMT00000476271	PTEN	phosphatase and tensin homolog	chr10	+	Multiple_Complex	87863113	87971930
TC1000006880.hg.1	10.85	10.88	10.96	10.93	0.32	0.25	0.11	0.16	T	T	T	T	1.02	1.08	1.06	0.7256	0.8224	0.5877	0.9791	0.9767	0.9801	0.8617	0.9713	T	0.8617	0.9713	NM_001001484; NM_001261836; NM_001261837; NM_001261838; NM_030664; ENST00000298942; ENST00000378000; ENST00000423462; ENST00000485788; ENST00000535784; BC015092; BC050411; OTTHUMT00000047000; OTTHUMT00000047001; OTTHUMT00000047002	PTER	phosphotriesterase related	chr10	+	Multiple_Complex	16436943	16513745
TC1200008916.hg.1	13.36	13.17	13.27	13.19	0.1	0.15	0.14	0.01	T	T	T	T	-1.15	-1.07	-1.13	0.4456	0.9767	0.2119	0.9397	0.9969	0.9627	0.4931	0.9018	T	0.4931	0.9018	NM_002834; NM_080601; ENST00000351677; ENST00000392597; ENST00000530818; ENST00000531326; BC008692; OTTHUMT00000259496; OTTHUMT00000259497; OTTHUMT00000384106; OTTHUMT00000384108	PTPN11	protein tyrosine phosphatase, non-receptor type 11	chr12	+	Multiple_Complex	112418351	112509913
TC0300010299.hg.1	10.2	10.1	10.01	10.15	0.09	0.14	0.1	0.35	T	T	T	T	-1.07	-1.14	-1.03	0.5197	0.4413	0.9232	0.9522	0.9109	0.9961	0.8145	0.9632	T	0.8145	0.9632	NM_002880; ENST00000251849; ENST00000416093; ENST00000423275; ENST00000432427; ENST00000442415; ENST00000460610; ENST00000465826; ENST00000471449; ENST00000475353; ENST00000491290; ENST00000492690; ENST00000494557; BC018119; OTTHUMT00000252015; OTTHUMT00000258246; OTTHUMT00000258247; OTTHUMT00000258248; OTTHUMT00000258249; OTTHUMT00000258250; OTTHUMT00000339671; OTTHUMT00000339672; OTTHUMT0000033…	RAF1	Raf-1 proto-oncogene, serine/threonine kinase	chr3	-	Multiple_Complex	12583601	12664226
TC0900011829.hg.1	8.47	8.41	8.33	8.87	0.33	0.41	0.06	0.31	T	T	T	T	-1.05	-1.11	1.31	0.8354	0.2101	0.677	0.9907	0.8376	0.985	0.3375	0.8535	T	0.3375	0.8535	NM_001042368; NM_001271774; NM_001271775; NM_001271776; NM_006266; ENST00000372047; ENST00000372050; ENST00000372062; ENST00000393157; ENST00000393160; ENST00000424572; ENST00000460587; ENST00000469972; ENST00000471109; ENST00000477660; ENST00000482648; ENST00000493067; ENST00000493438; ENST00000495621; ENST00000498797; BC059362; OTTHUMT00000054837; OTTHUMT00000054838; OTTHUMT00000054839; OTTHUMT…	RALGDS	ral guanine nucleotide dissociation stimulator	chr9	-	Multiple_Complex	133097720	133149334
TC0100009418.hg.1	11.67	11.83	11.55	11.54	0.02	0.13	0.05	0.12	T	T	T	T	1.11	-1.09	-1.1	0.1529	0.3467	0.5848	0.8603	0.8854	0.9801	0.115	0.7435	T	0.115	0.7435	NM_001010935; NM_001291896; NM_002884; ENST00000356415; ENST00000369709; ENST00000433097; ENST00000494982; BC014086; OTTHUMT00000033071; OTTHUMT00000033072; OTTHUMT00000033073; OTTHUMT00000033074	RAP1A	RAP1A, member of RAS oncogene family	chr1	+	Multiple_Complex	111542218	111716695
TC0200015476.hg.1	11.32	11.29	11.43	11.43	0.02	0.14	0.15	0.07	T	T	T	T	-1.02	1.08	1.08	0.8753	0.8906	0.4655	0.9919	0.9853	0.9751	0.8799	0.9739	T	0.8799	0.9739	NM_203365; NM_213589; ENST00000308091; ENST00000319170; ENST00000374493; ENST00000418114; ENST00000419464; ENST00000420371; ENST00000423104; ENST00000428637; ENST00000439222; ENST00000453034; ENST00000457812; ENST00000465669; ENST00000630330; OTTHUMT00000256363; OTTHUMT00000256364; OTTHUMT00000336283; OTTHUMT00000336284; OTTHUMT00000336352; OTTHUMT00000336353; OTTHUMT00000336354; OTTHUMT000003403…	RAPH1	Ras association (RalGDS/AF-6) and pleckstrin homology domains 1	chr2	-	Multiple_Complex	203394345	203535410
TC0500008014.hg.1	10.14	10.14	9.95	10.27	0.13	0.08	0.16	0.21	T	T	T	T	1	-1.14	1.1	0.6749	0.397	0.2906	0.9743	0.8995	0.9676	0.2942	0.8404	T	0.2942	0.8404	NM_002890; NM_022650; ENST00000274376; ENST00000456692; ENST00000506290; ENST00000509953; ENST00000512763; ENST00000515800; BC033015; OTTHUMT00000369729; OTTHUMT00000369730; OTTHUMT00000369731; OTTHUMT00000369732; OTTHUMT00000369733; OTTHUMT00000369735	RASA1	RAS p21 protein activator (GTPase activating protein) 1	chr5	+	Multiple_Complex	87267888	87391931
TC0300009004.hg.1	6.85	7.06	6.8	7.3	0.26	0.06	0.14	0.21	T	T	T	T	1.15	-1.03	1.36	0.1746	0.4763	0.0366	0.8736	0.9198	0.8664	0.0355	0.6496	T	0.0355	0.6496	NM_001303245; NM_001303246; NM_006506; ENST00000286364; ENST00000452898; ENST00000505833; ENST00000506365; ENST00000509032; ENST00000509118; ENST00000515549; OTTHUMT00000359711; OTTHUMT00000359714; OTTHUMT00000359716; OTTHUMT00000359717; OTTHUMT00000359741; OTTHUMT00000359743	RASA2	RAS p21 protein activator 2	chr3	+	Multiple_Complex	141487047	141615363
TC1300009933.hg.1	7.8	7.61	7.67	7.89	0.17	0.09	0.25	0.2	T	T	T	T	-1.14	-1.09	1.07	0.11	0.1848	0.9462	0.8324	0.8249	0.997	0.2418	0.8189	T	0.2418	0.8189	NM_007368; ENST00000334062; ENST00000542651; BC038456; BC047242; OTTHUMT00000045957; OTTHUMT00000474624	RASA3	RAS p21 protein activator 3	chr13	-	Multiple_Complex	113977783	114132620
TSUnmapped00000361.hg.1	3.39	3.25	3.53	3.52	0.32	0.25	0.15	0.14	T	T	T	T	-1.11	1.1	1.09	0.08	0.9368	0.7616	0.8143	0.9931	0.9865	0.2134	0.8047	T	0.2134	0.8047	ENST00000628197	RASA3	RAS p21 protein activator 3			NonCoding
TSUnmapped00000531.hg.1	6.46	6.05	5.9	6.36	0.2	0.09	0.26	0.2	T	T	T	T	-1.33	-1.47	-1.07	0.0207	0.0369	0.7394	0.6964	0.6717	0.9865	0.0422	0.6643	T	0.0422	0.6643	ENST00000630618	RASA3	RAS p21 protein activator 3			Coding
TC0700012099.hg.1	9.79	9.87	10.07	9.81	0.03	0.15	0.1	0.19	T	T	T	T	1.06	1.22	1.02	0.1858	0.0819	0.4343	0.8755	0.7243	0.97	0.3127	0.8456	T	0.3127	0.8456	hsa_circ_0081695	RASA4	Salzman2013 ALT_ACCEPTOR, ALT_DONOR, coding, INTERNAL, intronic best transcript NM_006989	chr7	-	NonCoding	102586960	102587097
TC0700013603.hg.1	8.22	8.09	8.49	8.37	0.1	0.13	0.46	0.25	T	T	T	T	-1.09	1.21	1.11	0.4848	0.6387	0.5844	0.9469	0.9489	0.9801	0.5739	0.9226	T	0.5739	0.9226	NM_001079877; NM_006989; OTTHUMT00000317900; OTTHUMT00000349491; OTTHUMT00000349492; OTTHUMT00000376398; OTTHUMT00000376399; OTTHUMT00000376400; OTTHUMT00000376401; OTTHUMT00000376402; OTTHUMT00000376403; OTTHUMT00000376404; OTTHUMT00000376406; OTTHUMT00000376407; OTTHUMT00000376408; OTTHUMT00000376409; OTTHUMT00000376410; OTTHUMT00000376411	RASA4	RAS p21 protein activator 4	chr7	-	Multiple_Complex	102579646	102616758
TC0700013601.hg.1	7.34	7.11	7.22	6.98	0.36	0.08	0.44	0.25	T	T	T	T	-1.17	-1.09	-1.29	0.2827	0.1697	0.1778	0.9015	0.8163	0.9515	0.4538	0.8892	T	0.4538	0.8892	NM_001277335; ENST00000306682; ENST00000465829; ENST00000467351; ENST00000477184; ENST00000488284; ENST00000495352; ENST00000541662; BC110873; BC113663; BC143584; OTTHUMT00000059600; OTTHUMT00000351772; OTTHUMT00000351773; OTTHUMT00000351774; OTTHUMT00000351775; OTTHUMT00000351776	RASA4B; RASA4	RAS p21 protein activator 4B; RAS p21 protein activator 4	chr7	-	Multiple_Complex	102482445	102517781
TC1200011982.hg.1	7.79	7.7	8.11	7.69	0.24	0.09	0.38	0.24	T	T	T	T	-1.06	1.25	-1.07	0.5012	0.5606	0.7509	0.9507	0.9351	0.9865	0.6283	0.93	T	0.6283	0.93	NM_001193520; NM_001193521; NM_001301202; NM_004658; ENST00000261729; ENST00000418411; ENST00000446861; ENST00000546530; ENST00000546727; ENST00000547810; ENST00000548055; ENST00000548972; ENST00000549444; ENST00000551051; BC014420; BC093724; BC143261; OTTHUMT00000405521; OTTHUMT00000405522; OTTHUMT00000405523; OTTHUMT00000405524; OTTHUMT00000405525; OTTHUMT00000405526; OTTHUMT00000405527; OTTHUM…	RASAL1	RAS protein activator like 1 (GAP1 like)	chr12	-	Multiple_Complex	113098819	113136239
TC0100010735.hg.1	6.85	6.94	7.13	7.05	0.18	0.18	0.4	0.27	T	T	T	T	1.06	1.21	1.15	0.8616	0.959	0.8208	0.9914	0.9953	0.9888	0.99	0.9978	T	0.99	0.9978	NM_004841; NM_170692; ENST00000367649; ENST00000433130; ENST00000462775; ENST00000463079; ENST00000465723; BC110611; OTTHUMT00000084758; OTTHUMT00000084760; OTTHUMT00000098166; OTTHUMT00000098167; OTTHUMT00000352415	RASAL2	RAS protein activator like 2	chr1	+	Multiple_Complex	178093729	178484147
TC1900009872.hg.1	5.77	5.96	6.03	5.87	0.28	0.32	0.31	0.04	T	T	T	T	1.14	1.2	1.08	0.2031	0.1808	0.5598	0.8853	0.8216	0.9786	0.4712	0.894	T	0.4712	0.894	NM_022904; ENST00000343625; ENST00000595098; ENST00000597025; ENST00000599694; ENST00000602101; ENST00000608577; ENST00000609274; OTTHUMT00000461330; OTTHUMT00000461331; OTTHUMT00000461332; OTTHUMT00000461333; OTTHUMT00000461334; OTTHUMT00000472089; OTTHUMT00000472090	RASAL3	RAS protein activator like 3	chr19	-	Multiple_Complex	15451624	15464571
TC1700009938.hg.1	5.74	5.67	5.78	5.66	0.23	0.32	0.34	0.27	T	T	T	T	-1.05	1.03	-1.06	0.434	0.728	0.4759	0.9377	0.9626	0.9756	0.8411	0.9668	T	0.8411	0.9668	NM_001199989; NM_016084; ENST00000225688; ENST00000579152; BC018041; OTTHUMT00000131668; OTTHUMT00000442879	RASD1	RAS, dexamethasone-induced 1	chr17	-	Coding	17494437	17496395
TC2200007211.hg.1	3.33	3.39	2.97	3.2	0.13	0.09	0.19	0.13	T	T	T	T	1.04	-1.28	-1.09	0.458	0.1159	0.4575	0.9418	0.7718	0.9719	0.1355	0.7554	T	0.1355	0.7554	NM_014310; ENST00000216127; BC013419; OTTHUMT00000319063	RASD2	RASD family, member 2	chr22	+	Coding	35540868	35554001
TC2200008570.hg.1	8.49	8.5	8.42	8.43	0.1	0.16	0.43	0.41	T	T	T	T	1.01	-1.05	-1.04	0.9393	0.6095	0.7059	0.9952	0.9477	0.9865	0.9449	0.9885	T	0.9449	0.9885	hsa_circ_0001223	RASD2	Memczak2013 ANTISENSE, coding, INTERNAL, UTR3 best transcript NM_014310	chr22	-	NonCoding	35552661	35552854
TC0900010565.hg.1	10.68	10.66	10.67	10.53	0.17	0.13	0.16	0.08	T	T	T	T	-1.01	-1	-1.11	0.6335	0.7268	0.1449	0.9699	0.9621	0.9333	0.4743	0.8945	T	0.4743	0.8945	NM_152573; ENST00000340717; ENST00000376447; BC023566; OTTHUMT00000052825; OTTHUMT00000052826	RASEF	RAS and EF-hand domain containing	chr9	-	Multiple_Complex	82979585	83063177
TC1000010432.hg.1	5.64	5.83	6.07	5.92	0.04	0.32	0.1	0.19	T	T	T	T	1.14	1.35	1.21	0.9527	0.0133	0.2869	0.9958	0.5892	0.9676	0.0442	0.6715	T	0.0442	0.6715	NM_001282862; NM_145313; ENST00000374455; ENST00000374459; ENST00000395809; ENST00000395810; ENST00000472864; BC022548; OTTHUMT00000047695; OTTHUMT00000047696; OTTHUMT00000313989; OTTHUMT00000313990; OTTHUMT00000313991	RASGEF1A	RasGEF domain family member 1A	chr10	-	Multiple_Complex	43194533	43266919
TC0400012938.hg.1	4.63	4.47	4.15	3.96	0.49	0.11	0.13	0.23	T	T	T	T	-1.12	-1.4	-1.59	0.9679	0.1375	0.0208	0.9977	0.7875	0.7994	0.0558	0.6816	T	0.0558	0.6816	NM_001300735; NM_001300736; NM_152545; ENST00000264400; ENST00000335927; ENST00000436139; ENST00000504863; ENST00000507538; ENST00000509081; ENST00000514889; ENST00000613784; BC121003; BC121004; OTTHUMT00000362830; OTTHUMT00000362831; OTTHUMT00000362832; OTTHUMT00000362833; OTTHUMT00000362834; OTTHUMT00000362835; OTTHUMT00000362844	RASGEF1B	RasGEF domain family member 1B	chr4	-	Multiple_Complex	81426393	81471928
TC0500013083.hg.1	3.6	3.56	3.57	3.56	0.19	0.13	0.37	0.19	F	F	F	T	-1.03	-1.02	-1.03	0.3881	0.5492	0.4277	0.9283	0.934	0.97	0.8061	0.9608	F	0.8061	0.9608	NM_175062; ENST00000361132; ENST00000393371; ENST00000519456; ENST00000519883; ENST00000520209; ENST00000522500; ENST00000615330; BC057759; OTTHUMT00000253506; OTTHUMT00000253526; OTTHUMT00000373857; OTTHUMT00000373858; OTTHUMT00000373895; OTTHUMT00000373896	RASGEF1C	RasGEF domain family member 1C	chr5	-	Multiple_Complex	180100791	180209153
TC1500010162.hg.1	4.96	4.87	4.91	4.91	0.24	0.19	0.13	0.46	T	T	T	T	-1.06	-1.03	-1.03	0.4369	0.935	0.6893	0.9378	0.9931	0.9865	0.8498	0.9683	T	0.8498	0.9683	NM_001145648; NM_002891; NM_153815; ENST00000394745; ENST00000419573; ENST00000558480; ENST00000559926; ENST00000560286; ENST00000560334; ENST00000560943; ENST00000561112; ENST00000623620; BC040275; OTTHUMT00000291371; OTTHUMT00000418828; OTTHUMT00000418829; OTTHUMT00000418830; OTTHUMT00000418831; OTTHUMT00000418832; OTTHUMT00000418833; OTTHUMT00000418834; OTTHUMT00000418835	RASGRF1	Ras protein-specific guanine nucleotide-releasing factor 1	chr15	-	Multiple_Complex	78959947	79090873
TC0500007925.hg.1	3.73	3.76	3.64	3.82	0.1	0.24	0.15	0.38	T	T	T	T	1.02	-1.06	1.06	0.6181	0.8642	0.1957	0.968	0.9812	0.9612	0.4452	0.8868	T	0.4452	0.8868	NM_006909; ENST00000265080; ENST00000502677; ENST00000503795; ENST00000512186; ENST00000514946; BC126112; BC136296; OTTHUMT00000239215; OTTHUMT00000369595; OTTHUMT00000369597; OTTHUMT00000369901; OTTHUMT00000369902	RASGRF2	Ras protein-specific guanine nucleotide-releasing factor 2	chr5	+	Multiple_Complex	80960672	81230162
TC0500007927.hg.1	3.63	3.43	3.48	3.4	0.22	0.15	0.13	0.03	T	T	T	T	-1.15	-1.11	-1.17	0.5629	0.8445	0.4753	0.9584	0.9785	0.9753	0.8731	0.973	T	0.8731	0.973	hsa_circ_0008779	RASGRF2	Jeck2013 ALT_ACCEPTOR, ALT_DONOR, coding, INTERNAL, intronic best transcript NM_006909	chr5	+	NonCoding	81004141	81005410
TC1500009056.hg.1	11.36	11.31	11.43	11.41	0.17	0.08	0.26	0.09	T	T	T	T	-1.04	1.05	1.04	0.7823	0.144	0.31	0.9844	0.7939	0.9677	0.42	0.8802	T	0.42	0.8802	NM_001128602; NM_001306086; NM_005739; ENST00000310803; ENST00000414708; ENST00000450598; ENST00000539159; ENST00000557875; ENST00000558164; ENST00000558418; ENST00000558432; ENST00000559830; ENST00000560425; ENST00000560929; ENST00000561117; ENST00000561180; BC109296; BC109297; OTTHUMT00000418223; OTTHUMT00000418224; OTTHUMT00000418225; OTTHUMT00000418226; OTTHUMT00000418227; OTTHUMT00000418228;…	RASGRP1	RAS guanyl releasing protein 1 (calcium and DAG-regulated)	chr15	-	Multiple_Complex	38488098	38565575
TC1100011180.hg.1	5.77	5.78	5.88	5.88	0.17	0.09	0.15	0.18	T	T	T	T	1.01	1.08	1.08	0.5419	0.9428	0.9504	0.9558	0.9936	0.9973	0.895	0.9779	T	0.895	0.9779	NM_001098670; NM_001098671; NM_153819; ENST00000354024; ENST00000377485; ENST00000377486; ENST00000377487; ENST00000377489; ENST00000377494; ENST00000377497; ENST00000394428; ENST00000394429; ENST00000394430; ENST00000394432; ENST00000419843; ENST00000421556; ENST00000430645; ENST00000431822; ENST00000441258; ENST00000445445; ENST00000464324; ENST00000465852; ENST00000480443; ENST00000488071; ENS…	RASGRP2	RAS guanyl releasing protein 2 (calcium and DAG-regulated)	chr11	-	Multiple_Complex	64726911	64745456
TC0200007205.hg.1	3.77	4.1	3.83	3.99	0.72	0.37	0.45	0.31	F	T	F	F	1.26	1.05	1.17	0.8498	0.3327	0.2597	0.9912	0.8813	0.9663	0.5794	0.9248	F	0.5794	0.9248	NM_001139488; NM_015376; NM_170672; ENST00000402538; ENST00000403687; ENST00000407811; ENST00000419772; ENST00000423159; ENST00000425210; ENST00000437184; ENST00000442390; ENST00000444784; ENST00000468856; ENST00000477927; ENST00000479528; ENST00000482731; ENST00000482857; ENST00000484909; ENST00000490150; ENST00000494927; ENST00000497723; BC027849; OTTHUMT00000325338; OTTHUMT00000325339; OTTHUMT…	RASGRP3	RAS guanyl releasing protein 3 (calcium and DAG-regulated)	chr2	+	Multiple_Complex	33436324	33564750
TC1900010604.hg.1	3.48	3.43	3.49	3.2	0.13	0.24	0.3	0.04	T	T	T	T	-1.04	1	-1.22	0.9174	0.5641	0.2606	0.9943	0.9354	0.9663	0.3749	0.8615	T	0.3749	0.8615	NM_001146202; NM_001146203; NM_001146204; NM_001146205; NM_001146206; NM_001146207; NM_170604; ENST00000293062; ENST00000426920; ENST00000433821; ENST00000454404; ENST00000586305; ENST00000587287; ENST00000587738; ENST00000587753; ENST00000588404; ENST00000588708; ENST00000589100; ENST00000589358; ENST00000589474; ENST00000592322; ENST00000614135; ENST00000615340; ENST00000615439; ENST00000617966…	RASGRP4	RAS guanyl releasing protein 4	chr19	-	Multiple_Complex	38409051	38426305
TC1900011094.hg.1	4.1	4.04	3.95	3.9	0.19	0.1	0.16	0.1	T	T	T	T	-1.04	-1.1	-1.15	0.6544	0.3433	0.1874	0.9728	0.8845	0.9574	0.5501	0.9187	T	0.5501	0.9187	NM_017805; ENST00000222145; ENST00000594232; ENST00000599291; ENST00000601530; ENST00000621604; BC028614; OTTHUMT00000466184; OTTHUMT00000466185; OTTHUMT00000466186; OTTHUMT00000466187	RASIP1	Ras interacting protein 1	chr19	-	Multiple_Complex	48720585	48740721
TC2200009331.hg.1	2.94	3.09	3.08	3.11	0.48	0.18	0.42	0.11	F	F	F	F	1.11	1.11	1.13	0.2798	0.1139	0.5651	0.9015	0.7699	0.9786	0.4041	0.8727	F	0.4041	0.8727	NM_006477; ENST00000216101; ENST00000401450; ENST00000474590; BC022473; BC040434; BC050739; BC058077; OTTHUMT00000321342; OTTHUMT00000321343; OTTHUMT00000321344	RASL10A	RAS-like, family 10, member A	chr22	-	Multiple_Complex	29312933	29315756
TC1700007603.hg.1	5.36	5.24	5.31	5.49	0.16	0.32	0.23	0.23	T	T	T	T	-1.08	-1.03	1.1	0.1358	0.5684	0.5847	0.8518	0.936	0.9801	0.1496	0.7687	T	0.1496	0.7687	NM_033315; ENST00000603017; ENST00000603498; BC041133; OTTHUMT00000477058; OTTHUMT00000477059	RASL10B	RAS-like, family 10, member B	chr17	+	Multiple_Complex	35731649	35743521
TC1300006676.hg.1	5.04	4.99	4.92	4.89	0.24	0.31	0.36	0.23	T	T	T	T	-1.04	-1.09	-1.11	0.6366	0.8931	0.9101	0.9699	0.9855	0.9961	0.938	0.9871	T	0.938	0.9871	NM_206827; ENST00000241463; ENST00000475647; ENST00000480803; BC132703; BC136761; OTTHUMT00000044265; OTTHUMT00000044266; OTTHUMT00000044267; uc001urd.1	RASL11A	RAS-like, family 11, member A	chr13	+	Multiple_Complex	27270327	27273690
TC0400007520.hg.1	3.69	3.44	3.49	3.36	0.14	0.06	0.22	0.25	T	T	T	F	-1.19	-1.15	-1.26	0.1466	0.0448	0.0623	0.8585	0.6954	0.9023	0.1596	0.7743	F	0.1596	0.7743	NM_023940; ENST00000248706; ENST00000505041; ENST00000515677; BC001087; BC001846; BC025694; OTTHUMT00000219931; OTTHUMT00000361312; OTTHUMT00000361313	RASL11B	RAS-like, family 11, member B	chr4	+	Multiple_Complex	52862290	52866835
TC1500009776.hg.1	3.66	3.32	3.61	3.3	0.15	0.12	0.17	0.15	T	F	T	F	-1.26	-1.03	-1.28	0.024	0.7307	0.0341	0.7193	0.9628	0.861	0.0453	0.6722	F	0.0453	0.6722	NM_001307930; NM_016563; ENST00000220062; ENST00000421977; ENST00000434605; BC053734; OTTHUMT00000256782; OTTHUMT00000418162; OTTHUMT00000418163	RASL12	RAS-like, family 12	chr15	-	Coding	65053337	65076690
TC0300011105.hg.1	3.85	3.71	3.98	3.83	0.11	0.29	0.21	0.22	T	T	T	T	-1.11	1.1	-1.01	0.4617	0.9734	0.4019	0.9421	0.9966	0.97	0.7141	0.9442	T	0.7141	0.9442	NM_001206957; NM_007182; NM_170712; NM_170713; NM_170714; ENST00000327761; ENST00000357043; ENST00000359365; ENST00000395117; ENST00000395126; ENST00000478619; ENST00000482447; ENST00000488024; ENST00000494145; ENST00000616212; BC110412; BC117153; BC143879; OTTHUMT00000314303; OTTHUMT00000314304; OTTHUMT00000314305; OTTHUMT00000314306; OTTHUMT00000314307; OTTHUMT00000314309; OTTHUMT00000314311; O…	RASSF1	Ras association (RalGDS/AF-6) domain family member 1	chr3	-	Multiple_Complex	50329782	50340980
TC1100006896.hg.1	5.56	5.65	5.68	5.53	0.24	0.22	0.17	0.03	T	T	T	T	1.06	1.08	-1.02	0.8646	0.3282	0.9219	0.9914	0.8813	0.9961	0.6793	0.9374	T	0.6793	0.9374	NM_001080521; ENST00000529419; OTTHUMT00000388245	RASSF10	Ras association (RalGDS/AF-6) domain family (N-terminal) member 10	chr11	+	Coding	13009423	13012106
TC0300007420.hg.1	3.43	3.21	3.26	3.51	0.21	0.14	0.15	0.05	T	F	F	T	-1.17	-1.13	1.05	0.4244	0.5608	0.3513	0.9377	0.9351	0.9683	0.3216	0.8479	F	0.3216	0.8479	NR_109831; ENST00000629828	RASSF1-AS1	RASSF1 antisense RNA 1	chr3	+	NonCoding	50337511	50338300
TC2000006580.hg.1	4.18	3.87	4.05	4.22	0.22	0.07	0.2	0.03	F	F	F	T	-1.24	-1.09	1.02	0.0409	0.2671	0.7155	0.746	0.8654	0.9865	0.0768	0.7126	F	0.0768	0.7126	hsa_circ_0001128	RASSF2	Memczak2013 ANTISENSE, coding, INTERNAL, UTR3 best transcript NM_014737	chr20	+	NonCoding	4782674	4782882
TC2000008267.hg.1	4.42	4.25	4.18	4.2	0.29	0.27	0.16	0.26	T	T	T	T	-1.13	-1.18	-1.17	0.1602	0.0833	0.1031	0.8661	0.7269	0.9196	0.2601	0.8299	T	0.2601	0.8299	NM_014737; NM_170774; ENST00000379376; ENST00000379400; ENST00000478553; BC117118; BC117120; OTTHUMT00000077828; OTTHUMT00000077829; uc002wlc.3; uc002wlf.3	RASSF2	Ras association (RalGDS/AF-6) domain family member 2	chr20	-	Multiple_Complex	4780023	4823645
TC1200008005.hg.1	9.86	9.65	9.66	9.76	0.22	0.08	0.12	0.23	T	T	T	T	-1.15	-1.14	-1.07	0.2177	0.456	0.537	0.8891	0.9143	0.9785	0.6483	0.9327	T	0.6483	0.9327	NM_178169; NR_040718; ENST00000283172; ENST00000336061; ENST00000540088; ENST00000542104; BC100949; BC100950; BC100951; BC100952; OTTHUMT00000401160; OTTHUMT00000401161; OTTHUMT00000401162; uc001ssd.3	RASSF3	Ras association (RalGDS/AF-6) domain family member 3	chr12	+	Multiple_Complex	64610513	64697567
TC1000007461.hg.1	4.04	4.2	4.09	4.11	0.29	0.24	0.07	0.16	T	T	T	T	1.12	1.03	1.05	0.2704	0.7301	0.2742	0.8999	0.9628	0.9676	0.5878	0.9263	T	0.5878	0.9263	NM_032023; ENST00000340258; ENST00000427758; ENST00000428466; ENST00000462822; ENST00000465735; ENST00000471808; ENST00000471941; ENST00000472561; ENST00000483709; ENST00000484477; ENST00000489171; ENST00000493490; BC032593; OTTHUMT00000047745; OTTHUMT00000047746; OTTHUMT00000047747; OTTHUMT00000047748; OTTHUMT00000047749; OTTHUMT00000047750; OTTHUMT00000047751; OTTHUMT00000047752; OTTHUMT0000004…	RASSF4	Ras association (RalGDS/AF-6) domain family member 4	chr10	+	Multiple_Complex	44959407	44995891
TC0100011378.hg.1	5.71	5.75	6.06	5.67	0.31	0.09	0.41	0.13	T	T	T	T	1.03	1.27	-1.03	0.8517	0.5319	0.9001	0.9913	0.9305	0.996	0.8765	0.9733	T	0.8765	0.9733	NM_182663; NM_182664; NM_182665; ENST00000577571; ENST00000579436; ENST00000579942; ENST00000580449; ENST00000581503; ENST00000581888; ENST00000605120; ENST00000605653; BC004270; BC007203; BC042651; OTTHUMT00000468959; OTTHUMT00000468960; OTTHUMT00000468961; OTTHUMT00000468962; OTTHUMT00000468963; OTTHUMT00000468964; OTTHUMT00000468965; OTTHUMT00000468966	RASSF5	Ras association (RalGDS/AF-6) domain family member 5	chr1	+	Multiple_Complex	206507530	206589284
TC0400011005.hg.1	2.94	3.09	2.99	2.9	0.22	0.38	0.22	0.07	F	F	F	F	1.11	1.04	-1.03	0.3924	0.7029	0.8517	0.9299	0.9567	0.9892	0.6082	0.928	F	0.6082	0.928	NM_001270391; NM_001270392; NM_177532; NM_201431; ENST00000307439; ENST00000335049; ENST00000342081; ENST00000395777; ENST00000512591; BC058835; OTTHUMT00000252278; OTTHUMT00000252279; OTTHUMT00000252280; OTTHUMT00000365438; OTTHUMT00000365439	RASSF6	Ras association (RalGDS/AF-6) domain family member 6	chr4	-	Multiple_Complex	73571550	73620631
TC1100006475.hg.1	7.87	7.62	7.88	7.58	0.13	0.1	0.16	0.37	T	T	T	T	-1.19	1	-1.23	0.2433	0.5814	0.5899	0.896	0.9399	0.9803	0.359	0.8574	T	0.359	0.8574	NM_001143993; NM_001143994; NM_003475; ENST00000397582; ENST00000397583; ENST00000414138; ENST00000431809; ENST00000454668; ENST00000524468; ENST00000528736; ENST00000531112; BC106921; BC106922; OTTHUMT00000254970; OTTHUMT00000254971; OTTHUMT00000254972; OTTHUMT00000382127; OTTHUMT00000382128; OTTHUMT00000382129; OTTHUMT00000382130; OTTHUMT00000382131	RASSF7	Ras association (RalGDS/AF-6) domain family (N-terminal) member 7	chr11	+	Multiple_Complex	560404	564025
TC1200007120.hg.1	8.68	8.57	8.69	8.57	0.09	0.13	0.27	0.23	T	T	T	T	-1.07	1.01	-1.07	0.8243	0.6679	0.8943	0.9887	0.9538	0.9946	0.9422	0.9874	T	0.9422	0.9874	NM_001164746; NM_001164747; NM_001164748; NM_007211; ENST00000282884; ENST00000381352; ENST00000405154; ENST00000535907; ENST00000537946; ENST00000538081; ENST00000538365; ENST00000539545; ENST00000541218; ENST00000541490; ENST00000542004; ENST00000542315; ENST00000542865; ENST00000545413; ENST00000611440; ENST00000615708; BC030021; OTTHUMT00000402208; OTTHUMT00000402209; OTTHUMT00000402210; OTTH…	RASSF8	Ras association (RalGDS/AF-6) domain family (N-terminal) member 8	chr12	+	Multiple_Complex	25959029	26079892
TC1200011435.hg.1	2.74	2.81	2.81	3.06	0.13	0.28	0.11	0.16	F	F	F	F	1.06	1.05	1.25	0.5674	0.7311	0.1166	0.9587	0.9628	0.9262	0.405	0.873	F	0.405	0.873	NM_005447; ENST00000361228; BC031589; OTTHUMT00000406109	RASSF9	Ras association (RalGDS/AF-6) domain family (N-terminal) member 9	chr12	-	Coding	85800697	85836570
TC0500007206.hg.1	3.93	4.34	3.88	4.19	0.55	0.08	0.38	0.08	F	T	F	T	1.33	-1.03	1.2	0.1313	0.5583	0.3939	0.846	0.9344	0.9699	0.4729	0.8942	F	0.4729	0.8942	hsa_circ_0001477	RICTOR	Memczak2013 ANTISENSE, coding, INTERNAL, intronic best transcript NM_152756	chr5	+	NonCoding	39073633	39073794
TC0500010549.hg.1	9.79	9.73	9.67	9.49	0.1	0.15	0.23	0.19	T	T	T	T	-1.04	-1.09	-1.23	0.9385	0.6674	0.3629	0.9952	0.9538	0.9687	0.7774	0.9559	T	0.7774	0.9559	NM_001285439; NM_001285440; NM_152756; ENST00000296782; ENST00000357387; ENST00000503698; ENST00000505927; ENST00000509567; ENST00000510711; ENST00000511516; ENST00000513566; ENST00000514735; ENST00000515846; BC137163; BC137164; BC144509; OTTHUMT00000366985; OTTHUMT00000366986; OTTHUMT00000366987; OTTHUMT00000366988; OTTHUMT00000366989; OTTHUMT00000366990; OTTHUMT00000366991; OTTHUMT00000366992; …	RICTOR	RPTOR independent companion of MTOR, complex 2	chr5	-	Multiple_Complex	38937919	39074408
TC1700009137.hg.1	5.71	5.76	5.84	5.94	0.1	0.22	0.07	0.18	T	T	T	T	1.04	1.1	1.17	0.6438	0.4715	0.124	0.9711	0.9195	0.9262	0.2136	0.8047	T	0.2136	0.8047	NM_001163034; NM_020761; ENST00000306801; ENST00000544334; ENST00000570891; ENST00000572733; ENST00000573163; ENST00000573746; ENST00000573837; ENST00000574767; ENST00000575542; ENST00000576366; ENST00000577161; BC136652; BC136654; OTTHUMT00000438122; OTTHUMT00000438123; OTTHUMT00000438124; OTTHUMT00000438125; OTTHUMT00000438126; OTTHUMT00000438127; OTTHUMT00000438128; OTTHUMT00000438129; OTTHUMT…	RPTOR	regulatory associated protein of MTOR, complex 1	chr17	+	Multiple_Complex	80544819	80966373
TC0100018497.hg.1	10.73	10.67	11	10.83	0.08	0.13	0.18	0.01	T	T	T	T	-1.04	1.21	1.07	0.9375	0.0177	0.2165	0.9952	0.607	0.9646	0.0479	0.6757	T	0.0479	0.6757	NM_001130040; NM_001130041; NM_001202859; NM_003029; NM_183001; ENST00000366442; ENST00000368445; ENST00000368449; ENST00000368450; ENST00000368453; ENST00000412170; ENST00000414115; ENST00000444179; ENST00000444664; ENST00000448116; ENST00000490667; BC014158; BC033925; OTTHUMT00000090779; OTTHUMT00000090780; OTTHUMT00000090781; OTTHUMT00000090782; OTTHUMT00000090783; OTTHUMT00000090927; OTTHUMT0…	SHC1	SHC (Src homology 2 domain containing) transforming protein 1	chr1	-	Multiple_Complex	154962298	154974483
TC2000009276.hg.1	3.68	3.8	3.5	3.69	0.11	0.2	0.12	0.08	T	T	T	T	1.09	-1.14	1	0.4016	0.0761	0.9996	0.9312	0.7223	0.9998	0.0811	0.7141	T	0.0811	0.7141	NM_001011554; NM_001193339; NM_001193340; NM_001193342; NM_022829; NM_033550; ENST00000279027; ENST00000290317; ENST00000372102; ENST00000372114; ENST00000372121; ENST00000413164; ENST00000417157; ENST00000420568; ENST00000450298; ENST00000464518; ENST00000468915; ENST00000472148; ENST00000495082; BC009727; BC035966; BC066309; OTTHUMT00000080329; OTTHUMT00000080330; OTTHUMT00000080331; OTTHUMT000…	SLC13A3; TP53RK	solute carrier family 13 (sodium-dependent dicarboxylate transporter), member 3; TP53 regulating kinase	chr20	-	Multiple_Complex	46557823	46689779
TC0200012307.hg.1	11.71	11.83	11.77	11.72	0.1	0.12	0.1	0.15	T	T	T	T	1.08	1.05	1	0.6206	0.7218	0.693	0.9683	0.9604	0.9865	0.7858	0.9578	T	0.7858	0.9578	NM_005633; ENST00000395038; ENST00000402219; ENST00000426016; ENST00000451331; ENST00000461545; ENST00000469581; ENST00000472480; ENST00000474390; OTTHUMT00000219948; OTTHUMT00000331649; OTTHUMT00000331650; OTTHUMT00000331651; OTTHUMT00000331652; OTTHUMT00000331653; OTTHUMT00000331654	SOS1	SOS Ras/Rac guanine nucleotide exchange factor 1	chr2	-	Multiple_Complex	38981396	39124345
TC1400009123.hg.1	9.22	9.34	8.85	9.27	0.36	0.11	0.28	0.1	T	T	T	T	1.09	-1.29	1.04	0.5017	0.266	0.5915	0.9509	0.8653	0.9803	0.2808	0.8347	T	0.2808	0.8347	NM_006939; ENST00000216373; ENST00000543680; ENST00000555666; ENST00000555794; ENST00000556452; ENST00000556469; BC117261; BC143366; BC143367; OTTHUMT00000276878; OTTHUMT00000410706; OTTHUMT00000410707; OTTHUMT00000410708; OTTHUMT00000410709; OTTHUMT00000410710	SOS2	SOS Ras/Rho guanine nucleotide exchange factor 2	chr14	-	Multiple_Complex	50117120	50231558
TC1700009949.hg.1	12.74	12.7	12.38	12.8	0.04	0.12	0.22	0.01	T	T	T	T	-1.02	-1.28	1.04	0.6442	0.0038	0.7695	0.9711	0.5221	0.9865	0.0075	0.5306	T	0.0075	0.5306	NM_001005291; NM_004176; ENST00000261646; ENST00000355815; ENST00000395751; ENST00000395756; ENST00000395757; ENST00000423161; ENST00000447641; ENST00000469356; ENST00000470247; ENST00000471445; ENST00000476994; ENST00000478616; ENST00000485080; ENST00000486311; ENST00000487401; ENST00000490796; ENST00000577897; ENST00000578469; ENST00000580540; ENST00000581707; ENST00000583080; ENST00000583732; …	SREBF1	sterol regulatory element binding transcription factor 1	chr17	-	Multiple_Complex	17810399	17837011
TC2200007495.hg.1	10	10.07	9.68	10.02	0.22	0.11	0.36	0.27	T	T	T	T	1.05	-1.25	1.01	0.6006	0.0158	0.3639	0.9641	0.5994	0.9687	0.0102	0.552	T	0.0102	0.552	NM_004599; NR_103834; ENST00000361204; ENST00000424354; ENST00000435061; ENST00000462539; ENST00000463741; ENST00000464119; ENST00000490262; ENST00000491541; ENST00000612482; BC051385; BC056158; OTTHUMT00000321956; OTTHUMT00000321957; OTTHUMT00000321958; OTTHUMT00000321959; OTTHUMT00000321960; OTTHUMT00000321961; OTTHUMT00000321962; OTTHUMT00000321963	SREBF2	sterol regulatory element binding transcription factor 2	chr22	+	Multiple_Complex	41833079	41907308
TC1700010721.hg.1	9.06	9.17	9.17	9.17	0.07	0.22	0.42	0.05	T	T	T	T	1.08	1.08	1.08	0.2098	0.442	0.4508	0.8878	0.9111	0.9717	0.2147	0.8056	T	0.2147	0.8056	NM_003150; NM_139276; NM_213662; ENST00000264657; ENST00000389272; ENST00000404395; ENST00000462269; ENST00000462286; ENST00000471989; ENST00000478276; ENST00000491272; ENST00000498330; ENST00000585360; ENST00000585517; ENST00000588065; ENST00000588969; ENST00000590776; BC000627; BC014482; OTTHUMT00000319353; OTTHUMT00000319365; OTTHUMT00000319366; OTTHUMT00000319367; OTTHUMT00000319368; OTTHUMT0…	STAT3	signal transducer and activator of transcription 3 (acute-phase response factor)	chr17	-	Multiple_Complex	42313324	42388568
TC0200012997.hg.1	7.17	7.7	7.13	6.8	0.42	0.19	0.33	0.06	T	T	T	T	1.44	-1.03	-1.29	0.2117	0.0325	0.0074	0.8884	0.6588	0.7467	0.0018	0.3776	T	0.0018	0.3776	NM_001099691; NM_001308158; NM_001308159; NM_003236; ENST00000295400; ENST00000394241; ENST00000418333; ENST00000419940; ENST00000444975; ENST00000445399; ENST00000450929; ENST00000460808; ENST00000474101; BC005308; OTTHUMT00000251870; OTTHUMT00000329960; OTTHUMT00000329961; OTTHUMT00000330069; OTTHUMT00000330070; OTTHUMT00000330074; OTTHUMT00000330076; OTTHUMT00000330124; OTTHUMT00000376658; uc0…	TGFA	transforming growth factor alpha	chr2	-	Multiple_Complex	70447280	70554193
TC1700009651.hg.1	12.37	12.53	12.8	12.52	0.09	0.16	0.1	0.06	T	T	T	T	1.11	1.34	1.11	0.096	0.002	0.1229	0.8206	0.4871	0.9262	0.0165	0.5758	T	0.0165	0.5758	NM_000546; NM_001126112; NM_001126113; NM_001126114; NM_001126115; NM_001126116; NM_001126117; NM_001126118; NM_001276695; NM_001276696; NM_001276697; NM_001276698; NM_001276699; NM_001276760; NM_001276761; ENST00000269305; ENST00000359597; ENST00000413465; ENST00000420246; ENST00000445888; ENST00000455263; ENST00000503591; ENST00000504290; ENST00000504937; ENST00000505014; ENST00000508793; ENST0…	TP53	tumor protein p53	chr17	-	Multiple_Complex	7661779	7687550
TC1100012793.hg.1	2.89	3.08	2.85	2.94	0.06	0.06	0.1	0.04	T	T	T	T	1.14	-1.02	1.04	0.1615	0.482	0.8203	0.8661	0.9203	0.9888	0.2172	0.8063	T	0.2172	0.8063	NM_001195194; NM_001195195; NM_001251964; NM_022112; ENST00000458238; ENST00000525390; ENST00000527504; ENST00000530777; ENST00000531399; ENST00000602346; ENST00000621818; BC069399; BC069426; OTTHUMT00000386244; OTTHUMT00000386245; OTTHUMT00000386246; OTTHUMT00000386247; OTTHUMT00000394481	TP53AIP1	tumor protein p53 regulated apoptosis inducing protein 1	chr11	-	Multiple_Complex	128934731	128943399
TC1500009221.hg.1	8.32	8.09	7.94	7.86	0.05	0.23	0.27	0.11	T	T	T	T	-1.17	-1.3	-1.37	0.1335	0.038	0.0267	0.8484	0.6718	0.8371	0.0989	0.7302	T	0.0989	0.7302	NM_001141979; NM_001141980; NM_005657; ENST00000263801; ENST00000382039; ENST00000382044; ENST00000411772; ENST00000413546; ENST00000414758; ENST00000417342; ENST00000434561; ENST00000434595; ENST00000450115; ENST00000467474; ENST00000476454; ENST00000477089; ENST00000480860; ENST00000571145; ENST00000572085; ENST00000605155; BC112161; OTTHUMT00000132896; OTTHUMT00000132897; OTTHUMT00000132898; O…	TP53BP1	tumor protein p53 binding protein 1	chr15	-	Multiple_Complex	43403061	43510728
TC0100017451.hg.1	9.61	9.68	9.59	9.5	0.08	0.14	0.1	0.12	T	T	T	T	1.05	-1.02	-1.08	0.6559	0.8974	0.3173	0.973	0.9866	0.9677	0.7366	0.9493	T	0.7366	0.9493	NM_001031685; NM_005426; ENST00000343537; ENST00000391878; ENST00000464172; ENST00000464656; ENST00000465119; ENST00000472180; ENST00000473135; ENST00000481128; ENST00000483398; ENST00000489310; ENST00000490896; ENST00000494100; ENST00000496282; ENST00000498843; BC040247; BC058918; OTTHUMT00000090985; OTTHUMT00000090986; OTTHUMT00000090987; OTTHUMT00000090988; OTTHUMT00000090989; OTTHUMT000000909…	TP53BP2	tumor protein p53 binding protein 2	chr1	-	Multiple_Complex	223777591	223845972
TC1100010639.hg.1	13.05	12.94	12.79	12.84	0.12	0.06	0.09	0.15	T	T	T	T	-1.07	-1.19	-1.16	0.7528	0.2632	0.0793	0.9823	0.8643	0.9124	0.2685	0.832	T	0.2685	0.832	NM_001258320; NM_001258321; NM_001258322; NM_001258323; NM_001258324; NM_006034; ENST00000308212; ENST00000354556; ENST00000395648; ENST00000524774; ENST00000525138; ENST00000525145; ENST00000525667; ENST00000525680; ENST00000525683; ENST00000527685; ENST00000528290; ENST00000528473; ENST00000530035; ENST00000531130; ENST00000531928; ENST00000532253; ENST00000532921; ENST00000533443; ENST00000533…	TP53I11	tumor protein p53 inducible protein 11	chr11	-	Multiple_Complex	44885903	44951306
TC1100010641.hg.1	5.7	5.41	5.99	5.27	0.35	0.48	0.24	0.31	T	T	T	T	-1.23	1.22	-1.35	0.5994	0.4701	0.1214	0.9638	0.9194	0.9262	0.1565	0.7724	T	0.1565	0.7724	hsa_circ_0000292	TP53I11	Memczak2013 ALT_ACCEPTOR, ALT_DONOR, coding, INTERNAL, intronic best transcript NM_001076787	chr11	-	NonCoding	44939798	44939995
TC1100010643.hg.1	6.71	6.71	6.56	6.48	0.61	0.25	0.03	0.22	T	T	T	T	-1	-1.11	-1.17	0.5612	0.5279	0.331	0.9582	0.9305	0.9677	0.4198	0.88	T	0.4198	0.88	hsa_circ_0000293	TP53I11	Memczak2013 ALT_ACCEPTOR, ALT_DONOR, coding, INTERNAL, intronic best transcript NM_001076787	chr11	-	NonCoding	44948467	44948585
TC1700007425.hg.1	4.43	4.31	4.13	4.56	0.34	0.27	0.13	0.21	T	T	T	T	-1.09	-1.23	1.1	0.6176	0.5141	0.2997	0.968	0.9268	0.9676	0.3311	0.8513	T	0.3311	0.8513	NM_138349; ENST00000301057; ENST00000378818; ENST00000577934; ENST00000578073; ENST00000578749; ENST00000579674; ENST00000580132; ENST00000580183; ENST00000581411; ENST00000582829; ENST00000583940; ENST00000584522; BC001593; OTTHUMT00000447798; OTTHUMT00000447799; OTTHUMT00000447800; OTTHUMT00000447801; OTTHUMT00000447802; OTTHUMT00000447803; OTTHUMT00000447804; OTTHUMT00000447805; OTTHUMT0000044…	TP53I13	tumor protein p53 inducible protein 13	chr17	+	Multiple_Complex	29566052	29573157
TC0200011975.hg.1	8.69	9.06	8.92	8.77	0.3	0.05	0.24	0.19	T	T	T	T	1.29	1.17	1.06	0.2386	0.8318	0.8746	0.8955	0.9775	0.9917	0.4488	0.8877	T	0.4488	0.8877	NM_001206802; NM_004881; NM_147184; ENST00000238721; ENST00000335934; ENST00000407482; ENST00000413037; ENST00000417886; ENST00000470636; BC000474; OTTHUMT00000207618; OTTHUMT00000207619; OTTHUMT00000324303; OTTHUMT00000324304; OTTHUMT00000324305; OTTHUMT00000324306; uc002rey.2	TP53I3	tumor protein p53 inducible protein 3	chr2	-	Multiple_Complex	24077433	24085861
TC0800011150.hg.1	11.34	11.52	11.71	11.4	0.04	0.13	0.12	0.1	T	T	T	T	1.13	1.3	1.04	0.1128	0.009	0.4797	0.8354	0.5653	0.9759	0.0464	0.6737	T	0.0464	0.6737	NM_001135733; NM_033285; ENST00000342697; ENST00000448464; BC074813; BC074868	TP53INP1	tumor protein p53 inducible nuclear protein 1	chr8	-	Multiple_Complex	94925972	94949411
TC2000007197.hg.1	4.45	4.15	4.48	4.39	0.21	0.27	0.1	0.26	T	T	T	T	-1.23	1.02	-1.05	0.1128	0.4651	0.4846	0.8354	0.9185	0.9759	0.0916	0.7178	T	0.0916	0.7178	NM_021202; ENST00000374809; ENST00000374810; ENST00000414082; ENST00000451665; BC035639; OTTHUMT00000078807; OTTHUMT00000078808; OTTHUMT00000078809; OTTHUMT00000078810	TP53INP2	tumor protein p53 inducible nuclear protein 2	chr20	+	Multiple_Complex	34704290	34713439
TC16_KI270728v1_random00006432.hg.1	3.09	3.28	3.13	3.02	0.08	0.13	0.18	0.09	T	T	F	F	1.14	1.03	-1.05	0.0418	0.6899	0.3837	0.746	0.9554	0.9699	0.0445	0.6715	F	0.0445	0.6715	NR_110897	TP53TG3B	TP53 target 3B	chr16_KI270728v1_random	+	Multiple_Complex	17232	19833
TC1600007619.hg.1	4.36	4.5	4.47	4.23	0.12	0.13	0.12	0.16	T	T	T	T	1.1	1.08	-1.09	0.3159	0.4197	0.3128	0.9129	0.9057	0.9677	0.1933	0.7919	T	0.1933	0.7919	OTTHUMT00000432119; OTTHUMT00000432120; OTTHUMT00000432121; OTTHUMT00000432123; OTTHUMT00000432124	TP53TG3B	TP53 target 3B	chr16	+	Multiple_Complex	33360274	33363478
TC1600010066.hg.1	4.33	4.18	4.54	4.16	0.08	0.2	0.37	0.33	T	T	T	T	-1.11	1.15	-1.13	0.3125	0.9817	0.8654	0.9129	0.9975	0.9905	0.6921	0.9395	T	0.6921	0.9395	NM_001099687; NM_016212; NR_110886; NR_110910; NR_110911; NR_110914; OTTHUMT00000432357; OTTHUMT00000432358; OTTHUMT00000432359; OTTHUMT00000432360; OTTHUMT00000432361; OTTHUMT00000432362; OTTHUMT00000432363; OTTHUMT00000432364	TP53TG3B; TP53TG3; TP53TG3C	TP53 target 3B; TP53 target 3; TP53 target 3C	chr16	-	Multiple_Complex	32673528	32676732
TC1600011390.hg.1	3.09	3.28	3.13	3.02	0.08	0.13	0.18	0.09	T	T	F	F	1.14	1.03	-1.05	0.0418	0.6899	0.3837	0.746	0.9554	0.9699	0.0445	0.6715	F	0.0445	0.6715	NM_001099687_3; NM_001205259_2; NM_016212_3; NR_110886_3; NR_110897_4; NR_110910_3; NR_110911_3; NR_110914_3; ENST00000611321; ENST00000623491; BC096733_3; BC098165_3; hotema.fAug10; uc010cay.4; uc021thf.2	TP53TG3B; TP53TG3C; TP53TG3; LOC102723655; hotema; RP11-1277H1.5	Homo sapiens TP53 target 3B (TP53TG3B), transcript variant 1, mRNA.; Homo sapiens TP53 target 3C (TP53TG3C), transcript variant 1, mRNA.; Homo sapiens TP53 target 3 (TP53TG3), transcript variant 1, mRNA.; Homo sapiens TP53 target 3 (TP53TG3), transcript variant 3, non-coding RNA.; Homo sapiens TP53 target 3B (TP53TG3B), transcript variant 3, non-coding RNA.; Homo sapiens TP53 target 3 (TP53TG3), …	chr16	+	Multiple_Complex	33303739	33306938
TC1600007621.hg.1	3.09	3.28	3.13	3.02	0.08	0.13	0.18	0.09	T	T	F	F	1.14	1.03	-1.05	0.0418	0.6899	0.3837	0.746	0.9554	0.9699	0.0445	0.6715	F	0.0445	0.6715	NM_001099687_5; NM_001205259_5; NM_016212_5; NR_110886_5; NR_110897_6; NR_110910_5; NR_110911_5; NR_110914_5; ENST00000617705; ENST00000623042; BC096733_5; BC098165_5; uc032dyg.1; uc032dyh.2	TP53TG3B; TP53TG3C; TP53TG3; LOC102723655; RP11-23E10.6	Homo sapiens TP53 target 3B (TP53TG3B), transcript variant 1, mRNA.; Homo sapiens TP53 target 3C (TP53TG3C), transcript variant 1, mRNA.; Homo sapiens TP53 target 3 (TP53TG3), transcript variant 1, mRNA.; Homo sapiens TP53 target 3 (TP53TG3), transcript variant 3, non-coding RNA.; Homo sapiens TP53 target 3B (TP53TG3B), transcript variant 3, non-coding RNA.; Homo sapiens TP53 target 3 (TP53TG3), …	chr16	+	Multiple_Complex	33459045	33462249
TC1600011389.hg.1	3.84	4.09	3.87	3.67	0.09	0.17	0.19	0.22	T	T	T	T	1.18	1.02	-1.13	0.3096	0.6156	0.6394	0.9129	0.948	0.9832	0.3937	0.8696	T	0.3937	0.8696	NM_001205259; OTTHUMT00000432109; OTTHUMT00000432110; OTTHUMT00000432111; OTTHUMT00000432112; OTTHUMT00000432113; OTTHUMT00000432114; OTTHUMT00000432115	TP53TG3C	TP53 target 3C	chr16	+	Multiple_Complex	33193659	33196858
TC1600007575.hg.1	2.84	2.8	2.77	2.76	0.38	0.33	0.11	0.33	F	F	F	F	-1.03	-1.05	-1.05	0.7915	0.6232	0.7469	0.9861	0.9489	0.9865	0.8557	0.9693	F	0.8557	0.9693	NM_001243722; NR_110898; BC096700; BC099842; OTTHUMT00000255633; OTTHUMT00000255634; OTTHUMT00000432547; OTTHUMT00000432548; OTTHUMT00000432549; OTTHUMT00000432550; OTTHUMT00000432551	TP53TG3D	TP53 target 3D	chr16	+	Multiple_Complex	32252719	32255928
TC16_KI270728v1_random00006438.hg.1	4.14	3.87	4.06	3.99	0.1	0.07	0.06	0.23	T	T	T	T	-1.21	-1.05	-1.11	0.0958	0.6195	0.3468	0.8206	0.9489	0.968	0.3634	0.858	T	0.3634	0.858	NR_110898_2; ENST00000621028; BC096733_7; BC098165_7; uc032eiy.2	TP53TG3D; LOC102723655; TP53TG3; AC136612.1	Homo sapiens TP53 target 3D (TP53TG3D), transcript variant 2, non-coding RNA.; TP53-target gene 3 protein; Homo sapiens TP53 target 3, mRNA (cDNA clone MGC:119889 IMAGE:40015196), complete cds.; Homo sapiens TP53 target 3, mRNA (cDNA clone MGC:119888 IMAGE:40015195), complete cds.	chr16_KI270728v1_random	-	Multiple_Complex	933856	936467
TC2000009220.hg.1	4.16	4.4	4.29	4.26	0.15	0.15	0.08	0.19	T	T	T	T	1.19	1.1	1.07	0.1024	0.3817	0.6117	0.8273	0.895	0.9805	0.3878	0.8669	T	0.3878	0.8669	NM_014477; ENST00000372726; ENST00000468375; ENST00000488588; ENST00000494455; BC036785; OTTHUMT00000079460; OTTHUMT00000346263; OTTHUMT00000346264; OTTHUMT00000346265	TP53TG5	TP53 target 5	chr20	-	Multiple_Complex	45372563	45407889
TC0800012446.hg.1	17.1	17.09	17.13	17.06	0.05	0.05	0.1	0.07	T	T	T	T	-1	1.02	-1.03	0.7468	0.7461	0.7681	0.9816	0.9638	0.9865	0.9013	0.9788	T	0.9013	0.9788	NM_001135699; NM_001135700; NM_001135701; NM_001135702; NM_003406; NM_145690; ENST00000353245; ENST00000395948; ENST00000395951; ENST00000395953; ENST00000395956; ENST00000395958; ENST00000418997; ENST00000419477; ENST00000437293; ENST00000457309; ENST00000480304; ENST00000492736; ENST00000517727; ENST00000518736; ENST00000521309; ENST00000521328; ENST00000521607; ENST00000522542; ENST00000522819…	YWHAZ	tyrosine 3-monooxygenase/tryptophan 5-monooxygenase activation protein, zeta	chr8	-	Multiple_Complex	100918576	100953395
TC1200006688.hg.1	4.1	4	4.04	3.98	0.2	0.29	0.27	0.04	T	T	F	T	-1.07	-1.04	-1.09	0.2111	0.3349	0.6539	0.8883	0.8822	0.9837	0.5826	0.9258	F	0.5826	0.9258	NM_001297698; NM_024865; ENST00000229307; ENST00000526286; ENST00000526434; ENST00000541267; OTTHUMT00000387480; OTTHUMT00000387481; OTTHUMT00000387482; OTTHUMT00000399755	NANOG	Nanog homeobox	chr12	+	Multiple_Complex	7787794	7799141
TC1300007137.hg.1	11.91	11.84	11.92	11.77	0.11	0.04	0.1	0.14	T	T	T	T	-1.05	1	-1.1	0.6485	0.8426	0.7337	0.9723	0.9785	0.9865	0.9014	0.9788	T	0.9014	0.9788	NM_000321; ENST00000267163; ENST00000467505; ENST00000480491; ENST00000484879; ENST00000525036; ENST00000531171; BC039060; BC040540; OTTHUMT00000044883; OTTHUMT00000044884; OTTHUMT00000044885; OTTHUMT00000044886; OTTHUMT00000388126; OTTHUMT00000388127	RB1	retinoblastoma 1	chr13	+	Multiple_Complex	48303747	48481986
TC1400006519.hg.1	13.51	13.62	13.59	13.67	0.02	0.07	0.16	0.31	T	T	T	T	1.08	1.06	1.11	0.6103	0.7562	0.6903	0.9668	0.9655	0.9865	0.9587	0.9917	T	0.9587	0.9917	NM_001244249; NM_001641; NM_080648; NM_080649; ENST00000216714; ENST00000398030; ENST00000438886; ENST00000553368; ENST00000553555; ENST00000553681; ENST00000554325; ENST00000554813; ENST00000555306; ENST00000555414; ENST00000555839; ENST00000556054; ENST00000556296; ENST00000557054; ENST00000557150; ENST00000557159; ENST00000557181; ENST00000557344; ENST00000557365; ENST00000557592; BC002338; BC…	APEX1	APEX nuclease (multifunctional DNA repair enzyme) 1	chr14	+	Multiple_Complex	20455131	20457772
TC0100006819.hg.1	6.81	6.88	6.63	6.92	0.19	0.12	0.31	0.06	T	T	T	T	1.05	-1.13	1.08	0.7784	0.3061	0.5082	0.9844	0.8758	0.9777	0.377	0.8622	T	0.377	0.8622	NM_001243768; NM_001270517; NM_001302; NM_198544; NM_199006; NM_199294; NR_036462; NR_037187; ENST00000309048; ENST00000377049; ENST00000400900; ENST00000462462; ENST00000464507; ENST00000465026; ENST00000470413; ENST00000477755; ENST00000602296; ENST00000602446; ENST00000602486; ENST00000602787; BC029430; BC119724; BC119725; OTTHUMT00000005410; OTTHUMT00000130794; OTTHUMT00000130797; OTTHUMT0000…	APITD1-CORT; CORT; APITD1	APITD1-CORT readthrough; cortistatin; apoptosis-inducing, TAF9-like domain 1	chr1	+	Multiple_Complex	10430102	10452153
TC0400012618.hg.1	8.03	8.18	7.95	8.06	0.21	0.19	0.12	0.29	T	T	T	T	1.11	-1.05	1.02	0.2753	0.4306	0.837	0.9015	0.9067	0.9888	0.3056	0.8432	T	0.3056	0.8432	NM_004346; NM_032991; ENST00000308394; ENST00000393585; ENST00000393588; ENST00000447121; ENST00000517513; ENST00000523916; ENST00000613118; BC016926; OTTHUMT00000257885; OTTHUMT00000257886; OTTHUMT00000257887; OTTHUMT00000257888; OTTHUMT00000374074; OTTHUMT00000374075; uc003iwh.3	CASP3	caspase 3	chr4	-	Multiple_Complex	184627696	184649509
TC1000008954.hg.1	9.29	9.33	9.33	9.15	0.32	0.12	0.26	0.36	T	T	T	T	1.03	1.03	-1.1	0.7096	0.9554	0.262	0.9778	0.9953	0.9663	0.6382	0.9312	T	0.6382	0.9312	NM_001227; NM_001267056; NM_001267057; NM_001267058; NM_033338; NM_033339; NM_033340; ENST00000345633; ENST00000369315; ENST00000369318; ENST00000369321; ENST00000369331; ENST00000429617; ENST00000452490; ENST00000468790; ENST00000487232; ENST00000614447; ENST00000621345; ENST00000621607; BC015799; OTTHUMT00000050435; OTTHUMT00000050436; OTTHUMT00000050437; OTTHUMT00000050438; OTTHUMT00000050439;…	CASP7	caspase 7	chr10	+	Multiple_Complex	113679162	113730909
TC0100018284.hg.1	9.42	9.48	9.47	9.39	0.21	0.12	0.04	0.25	T	T	T	T	1.04	1.03	-1.03	0.3535	0.2731	0.1919	0.9185	0.8656	0.9601	0.5532	0.9187	T	0.5532	0.9187	NM_001256336; NM_001256337; NM_001256338; NM_004284; NM_024568; NR_046070; ENST00000361293; ENST00000369258; ENST00000369259; ENST00000431239; ENST00000467213; ENST00000469625; ENST00000485113; ENST00000488864; ENST00000492728; ENST00000622533; BC077717; OTTHUMT00000040377; OTTHUMT00000046314; OTTHUMT00000046315; OTTHUMT00000100079; OTTHUMT00000100080; OTTHUMT00000100081; OTTHUMT00000477677; OTTH…	CHD1L	chromodomain helicase DNA binding protein 1-like	chr1	+	Multiple_Complex	147242641	147295777
TC0100013700.hg.1	8.74	8.47	8.39	8.43	0.13	0.04	0.18	0.11	T	T	T	T	-1.21	-1.28	-1.25	0.1046	0.0069	0.0603	0.8295	0.563	0.897	0.0466	0.6737	T	0.0466	0.6737	NM_001190481; NM_022111; ENST00000251195; ENST00000318121; ENST00000373220; ENST00000466308; ENST00000517467; ENST00000520551; BC113116; BC115025; BC115026; BC137279; BC140789; OTTHUMT00000012014; OTTHUMT00000012210; OTTHUMT00000377651; OTTHUMT00000377652; OTTHUMT00000377857; OTTHUMT00000377858	CLSPN	claspin	chr1	-	Multiple_Complex	35720218	35769967
TC1400007039.hg.1	5.59	6.08	5.86	6.18	0.2	0.22	0.15	0.21	T	T	T	T	1.4	1.21	1.51	0.0333	0.0359	0.0021	0.7318	0.665	0.516	0.016	0.5758	T	0.016	0.5758	NM_001308133; NM_001308134; NM_020937; ENST00000267430; ENST00000542564; ENST00000553551; ENST00000554030; ENST00000554809; ENST00000555013; ENST00000555484; ENST00000556036; ENST00000556250; ENST00000557110; BC140776; BC144511; OTTHUMT00000410473; OTTHUMT00000410474; OTTHUMT00000410475; OTTHUMT00000410476; OTTHUMT00000410477; OTTHUMT00000410478; OTTHUMT00000410479; OTTHUMT00000410480; OTTHUMT000…	FANCM	Fanconi anemia complementation group M	chr14	+	Multiple_Complex	45135939	45200890
TC1100013021.hg.1	10.59	10.38	10.52	10.52	0.05	0.2	0.1	0.19	T	T	T	T	-1.16	-1.05	-1.05	0.1075	0.7223	0.9705	0.8324	0.9605	0.9986	0.2946	0.8404	T	0.2946	0.8404	NM_004111; ENST00000305885; ENST00000535307; ENST00000535723; BC000323; OTTHUMT00000398526; OTTHUMT00000398528; OTTHUMT00000439312	FEN1	flap structure-specific endonuclease 1	chr11	+	Coding	61792637	61797244
TC0300012319.hg.1	4.38	4.42	4.35	4.56	0.05	0.48	0.1	0.29	T	T	T	T	1.03	-1.02	1.13	0.8484	0.922	0.3876	0.9912	0.9923	0.9699	0.7555	0.9528	T	0.7555	0.9528	goyborbu.aAug10; hsa_circ_0001334	goyborbu; MCM2	Transcript Identified by AceView; Memczak2013 ANTISENSE, CDS, coding, INTERNAL, UTR3 best transcript NM_004526	chr3	-	NonCoding	127619075	127629012
TC1900011060.hg.1	5.99	5.76	5.95	5.75	0.22	0.46	0.1	0.15	T	T	T	T	-1.18	-1.03	-1.18	0.6229	0.3689	0.0535	0.9686	0.8922	0.885	0.2302	0.8122	T	0.2302	0.8122	NM_000234; NM_001289063; NM_001289064; NR_110296; ENST00000263274; ENST00000427526; ENST00000536218; ENST00000542460; ENST00000593425; ENST00000594067; ENST00000594759; ENST00000595758; ENST00000596104; ENST00000596332; ENST00000596457; ENST00000596549; ENST00000596672; ENST00000597146; ENST00000597901; ENST00000598938; ENST00000599165; ENST00000599322; ENST00000600055; ENST00000601091; ENST00000…	LIG1	ligase I, DNA, ATP-dependent	chr19	-	Multiple_Complex	48115445	48170603
TC0300008702.hg.1	8.79	8.35	8.55	8.82	0.14	0.3	0.23	0.1	T	T	T	T	-1.35	-1.18	1.03	0.1245	0.536	0.8051	0.8436	0.9309	0.9886	0.2807	0.8347	T	0.2807	0.8347	NM_004526; NR_073375; ENST00000265056; ENST00000468414; ENST00000468659; ENST00000472731; ENST00000473785; ENST00000474964; ENST00000477668; ENST00000480910; ENST00000491422; BC006165; BC007670; BC007938; BC014272; BC017258; BC017490; OTTHUMT00000356612; OTTHUMT00000356613; OTTHUMT00000356614; OTTHUMT00000356616; OTTHUMT00000356618; OTTHUMT00000356619; OTTHUMT00000356620; OTTHUMT00000356621; OTTH…	MCM2	minichromosome maintenance complex component 2	chr3	+	Multiple_Complex	127598223	127622436
TC2200007206.hg.1	9.36	9.36	9.25	9.51	0.05	0.12	0.21	0.22	T	T	T	T	1	-1.08	1.11	0.9211	0.3124	0.2759	0.9944	0.8776	0.9676	0.2349	0.8147	T	0.2349	0.8147	NM_006739; ENST00000216122; ENST00000382011; ENST00000416905; ENST00000417343; ENST00000444778; ENST00000451351; ENST00000464908; ENST00000465557; ENST00000493076; ENST00000493569; BC000142; BC003656; OTTHUMT00000320661; OTTHUMT00000320676; OTTHUMT00000320678; OTTHUMT00000320679; OTTHUMT00000320680; OTTHUMT00000320681; OTTHUMT00000320682; OTTHUMT00000320684; OTTHUMT00000320685; OTTHUMT00000471828	MCM5	minichromosome maintenance complex component 5	chr22	+	Multiple_Complex	35400063	35425430
TC1000012549.hg.1	8.9	8.95	8.99	9.07	0.24	0.27	0.02	0.18	T	T	T	T	1.03	1.06	1.12	0.2376	0.5651	0.6559	0.8955	0.9354	0.9837	0.676	0.9374	T	0.676	0.9374	NM_001303486; NM_001303487; NM_001303489; NM_003631; NR_130168; NR_130169; ENST00000402038; ENST00000492350; ENST00000497481; ENST00000610922; ENST00000611974; ENST00000614063; ENST00000616448; BC050560; BC052966; OTTHUMT00000048011; OTTHUMT00000048013; OTTHUMT00000048014; OTTHUMT00000476843; OTTHUMT00000476844; OTTHUMT00000476845; OTTHUMT00000476846	PARG	poly (ADP-ribose) glycohydrolase	chr10	-	Multiple_Complex	49818275	49970203
TC0100017528.hg.1	9.66	9.69	9.92	9.56	0.08	0.03	0.19	0.08	T	T	T	T	1.02	1.19	-1.08	0.9321	0.0842	0.2198	0.995	0.7295	0.9656	0.0489	0.6763	T	0.0489	0.6763	NM_001618; ENST00000366790; ENST00000366792; ENST00000366794; ENST00000463968; ENST00000468608; ENST00000469663; ENST00000490921; ENST00000491816; ENST00000498787; ENST00000629232; BC037545; OTTHUMT00000091519; OTTHUMT00000091520; OTTHUMT00000091521; OTTHUMT00000091522; OTTHUMT00000091626; OTTHUMT00000091627; OTTHUMT00000091628; OTTHUMT00000099045; OTTHUMT00000099046	PARP1	poly(ADP-ribose) polymerase 1	chr1	-	Multiple_Complex	226360691	226408100
TC0800012180.hg.1	4.84	5.14	5.01	4.83	0.24	0.2	0.41	0.25	T	T	T	T	1.23	1.13	-1	0.2927	0.5838	0.551	0.9071	0.9407	0.9785	0.7551	0.9528	T	0.7551	0.9528	NM_032789; ENST00000313028; ENST00000313059; ENST00000524918; ENST00000525486; ENST00000525773; ENST00000525879; ENST00000526007; ENST00000526985; ENST00000527262; ENST00000528136; ENST00000528580; ENST00000528625; ENST00000528914; ENST00000528963; ENST00000529311; ENST00000529842; ENST00000530478; ENST00000531537; ENST00000531707; ENST00000532311; ENST00000532660; ENST00000533665; ENST0000053473…	PARP10	poly(ADP-ribose) polymerase family member 10	chr8	-	Multiple_Complex	143977152	144012772
TC1200012739.hg.1	8.93	8.78	8.88	8.59	0.14	0.26	0.19	0.38	T	T	T	T	-1.1	-1.03	-1.27	0.3842	0.426	0.521	0.9277	0.9066	0.9785	0.8012	0.9599	T	0.8012	0.9599	NM_001286521; NM_001286522; NM_020367; NR_104461; ENST00000228820; ENST00000427057; ENST00000447133; ENST00000450737; ENST00000453942; ENST00000458162; ENST00000476985; BC017569; OTTHUMT00000344213; OTTHUMT00000344215; OTTHUMT00000344216; OTTHUMT00000344217; OTTHUMT00000398278; OTTHUMT00000398279	PARP11	poly(ADP-ribose) polymerase family member 11	chr12	-	Multiple_Complex	3808861	3873448
TC0700012797.hg.1	9.08	8.87	8.97	9.02	0.06	0.14	0.42	0.3	T	T	T	T	-1.16	-1.08	-1.05	0.5019	0.8504	0.5661	0.9509	0.9795	0.9786	0.8866	0.9757	T	0.8866	0.9757	NM_022750; NR_130117; ENST00000263549; ENST00000466597; ENST00000467638; ENST00000470515; ENST00000473341; ENST00000484111; ENST00000488726; ENST00000489383; ENST00000489809; ENST00000491598; ENST00000493262; ENST00000496624; BC081541; OTTHUMT00000348413; OTTHUMT00000348414; OTTHUMT00000348415; OTTHUMT00000348417; OTTHUMT00000348418; OTTHUMT00000348419; OTTHUMT00000348420; OTTHUMT00000348421; OTT…	PARP12	poly(ADP-ribose) polymerase family member 12	chr7	-	Multiple_Complex	140023744	140063721
TC0300008561.hg.1	9.74	9.77	9.79	9.71	0.09	0.06	0.02	0.07	T	T	T	T	1.02	1.03	-1.02	0.8847	0.973	0.5878	0.9921	0.9966	0.9801	0.9407	0.9874	T	0.9407	0.9874	NM_017554; ENST00000460683; ENST00000474629; ENST00000474669; ENST00000475640; ENST00000483611; ENST00000494811; OTTHUMT00000356173; OTTHUMT00000356174; OTTHUMT00000356175; OTTHUMT00000356176; OTTHUMT00000356178; OTTHUMT00000356179	PARP14	poly(ADP-ribose) polymerase family member 14	chr3	+	Multiple_Complex	122680618	122730840
TC0300008559.hg.1	3.54	3.74	3.43	3.55	0.25	0.29	0.32	0.13	F	T	T	T	1.15	-1.08	1.01	0.273	0.9909	0.7352	0.9012	0.9991	0.9865	0.4949	0.9019	F	0.4949	0.9019	NM_001113523; NM_001308320; NM_001308321; NM_152615; ENST00000310366; ENST00000464300; ENST00000465304; ENST00000473627; ENST00000483793; ENST00000493645; BC101701; BC101703; BC143573; OTTHUMT00000355964; OTTHUMT00000355965; OTTHUMT00000356168; OTTHUMT00000356170; OTTHUMT00000356171; OTTHUMT00000356172	PARP15	poly(ADP-ribose) polymerase family member 15	chr3	+	Multiple_Complex	122577602	122639047
TC1500010877.hg.1	7.35	7.34	7.26	7.62	0.18	0.16	0.07	0.22	T	T	T	T	-1	-1.06	1.21	0.6766	0.4223	0.0257	0.9743	0.9065	0.8354	0.0211	0.6075	T	0.0211	0.6075	NM_017851; ENST00000261888; ENST00000444347; ENST00000558873; ENST00000560149; BC006389; BC031074; OTTHUMT00000256827; OTTHUMT00000418174; OTTHUMT00000418175; OTTHUMT00000418715	PARP16	poly(ADP-ribose) polymerase family member 16	chr15	-	Multiple_Complex	65258094	65300618
TC1400006513.hg.1	10.21	10.03	10.22	10.16	0.07	0.21	0.27	0.07	T	T	T	T	-1.13	1	-1.04	0.2668	0.3339	0.5551	0.8986	0.8813	0.9785	0.668	0.9356	T	0.668	0.9356	NM_001042618; NM_005484; ENST00000250416; ENST00000429687; ENST00000527384; ENST00000527915; ENST00000528465; ENST00000529465; ENST00000530598; ENST00000532299; ENST00000534664; ENST00000539930; ENST00000555140; OTTHUMT00000387845; OTTHUMT00000387847; OTTHUMT00000387850; OTTHUMT00000387851; OTTHUMT00000387852; OTTHUMT00000387853; OTTHUMT00000387854; OTTHUMT00000387855; OTTHUMT00000400504; OTTHUMT…	PARP2	poly(ADP-ribose) polymerase 2	chr14	+	Multiple_Complex	20343582	20357905
TC0300007454.hg.1	4.78	4.83	4.93	5.06	0.05	0.25	0.21	0.3	T	T	T	T	1.04	1.11	1.21	0.694	0.7741	0.4366	0.977	0.9691	0.97	0.8812	0.9741	T	0.8812	0.9741	NM_001003931; NM_005485; ENST00000398755; ENST00000417220; ENST00000431474; ENST00000470601; ENST00000470749; ENST00000471971; ENST00000475782; ENST00000486510; ENST00000498510; BC014260; OTTHUMT00000346638; OTTHUMT00000348612; OTTHUMT00000348613; OTTHUMT00000348614; OTTHUMT00000348615; OTTHUMT00000348616; OTTHUMT00000348617; OTTHUMT00000348618; uc003dby.3	PARP3	poly(ADP-ribose) polymerase family member 3	chr3	+	Multiple_Complex	51942305	51948867
TC1300008359.hg.1	9.55	9.23	9.33	9.34	0.19	0.15	0.02	0.06	T	T	T	T	-1.24	-1.16	-1.15	0.1207	0.1434	0.1688	0.8435	0.7937	0.9465	0.3404	0.8539	T	0.3404	0.8539	NM_006437; ENST00000381989; ENST00000480576; ENST00000484989; OTTHUMT00000044189; OTTHUMT00000044190; OTTHUMT00000044191	PARP4	poly(ADP-ribose) polymerase family member 4	chr13	-	Multiple_Complex	24420926	24512810
TC1500010888.hg.1	10.55	10.8	10.49	10.8	0.13	0.11	0.11	0.06	T	T	T	T	1.18	-1.05	1.18	0.3763	0.2851	0.17	0.9245	0.8725	0.9473	0.1004	0.7306	T	0.1004	0.7306	NM_020214; ENST00000260376; ENST00000287196; ENST00000413097; ENST00000419739; ENST00000544520; ENST00000564610; ENST00000565443; ENST00000565999; ENST00000566831; ENST00000566844; ENST00000566991; ENST00000567042; ENST00000567263; ENST00000567440; ENST00000567633; ENST00000567974; ENST00000568213; ENST00000568360; ENST00000569173; ENST00000569795; ENST00000569890; ENST00000569972; ENST0000061617…	PARP6	poly(ADP-ribose) polymerase family member 6	chr15	-	Multiple_Complex	72241181	72272999
TC0500007337.hg.1	9.89	10.08	10.09	10.09	0.13	0.11	0.09	0.03	T	T	T	T	1.14	1.15	1.15	0.084	0.138	0.1588	0.8143	0.788	0.9413	0.2854	0.8367	T	0.2854	0.8367	NM_001178055; NM_001178056; NM_024615; ENST00000281631; ENST00000502524; ENST00000503046; ENST00000503193; ENST00000503561; ENST00000503665; ENST00000503707; ENST00000503750; ENST00000503790; ENST00000503888; ENST00000505180; ENST00000505554; ENST00000505697; ENST00000507812; ENST00000510040; ENST00000510303; ENST00000511363; ENST00000513414; ENST00000513738; ENST00000514067; ENST00000514342; ENS…	PARP8	poly(ADP-ribose) polymerase family member 8	chr5	+	Multiple_Complex	50665899	50846522
TC0500010680.hg.1	6.22	6.24	6	6.07	0.15	0.29	0.32	0.51	T	T	T	T	1.01	-1.17	-1.11	0.8384	0.325	0.664	0.9909	0.8812	0.9837	0.7635	0.9543	T	0.7635	0.9543	hsa_circ_0001482	PARP8	Memczak2013 ANTISENSE, CDS, coding, INTERNAL, intronic best transcript NM_001178056	chr5	-	NonCoding	50668105	50668249
TC0300012191.hg.1	8.84	8.84	8.7	8.92	0.11	0.16	0.14	0.15	T	T	T	T	1	-1.1	1.06	0.824	0.3088	0.3689	0.9887	0.8765	0.9687	0.2981	0.8414	T	0.2981	0.8414	NM_001146102; NM_001146103; NM_001146104; NM_001146105; NM_001146106; NM_031458; ENST00000360356; ENST00000462315; ENST00000466126; ENST00000471785; ENST00000477522; ENST00000489652; ENST00000492382; BC039580; OTTHUMT00000355957; OTTHUMT00000355958; OTTHUMT00000355959; OTTHUMT00000355960; OTTHUMT00000355961; OTTHUMT00000355962; OTTHUMT00000355963	PARP9	poly(ADP-ribose) polymerase family member 9	chr3	-	Multiple_Complex	122527911	122564676
TC1200008642.hg.1	9.85	9.62	9.78	9.77	0.05	0.1	0.19	0.33	T	T	T	T	-1.17	-1.05	-1.06	0.1148	0.2891	0.5437	0.8356	0.8731	0.9785	0.4137	0.8768	T	0.4137	0.8768	NM_017915; ENST00000327680; ENST00000392909; ENST00000392911; ENST00000392914; ENST00000412715; ENST00000417507; ENST00000457614; ENST00000535811; ENST00000537257; ENST00000541394; ENST00000541668; ENST00000543784; BC098313	PARPBP	PARP1 binding protein	chr12	+	Multiple_Complex	102120178	102197520
TC0800007439.hg.1	6.33	6.41	6.67	6.26	0.39	0.18	0.36	0.16	T	T	T	T	1.06	1.27	-1.04	0.694	0.0908	0.8239	0.977	0.7387	0.9888	0.2168	0.8063	T	0.2168	0.8063	NM_002690; ENST00000265421; ENST00000517393; ENST00000518579; ENST00000518925; ENST00000519094; ENST00000519524; ENST00000519771; ENST00000520008; ENST00000521290; ENST00000521418; ENST00000521492; ENST00000522297; ENST00000522610; ENST00000523465; ENST00000524208; ENST00000530566; ENST00000532157; BC100288; BC106909; OTTHUMT00000377242; OTTHUMT00000377243; OTTHUMT00000377244; OTTHUMT00000377245;…	POLB	polymerase (DNA directed), beta	chr8	+	Multiple_Complex	42338454	42371813
TC1700006525.hg.1	12.23	12.18	12.2	12.19	0.11	0.19	0.17	0.01	T	T	T	T	-1.04	-1.02	-1.03	0.1493	0.5011	0.4692	0.8587	0.9254	0.9752	0.5256	0.9106	T	0.5256	0.9106	NM_002945; ENST00000254719; ENST00000570451; ENST00000571058; ENST00000571725; ENST00000573924; ENST00000573994; ENST00000574049; BC018126; OTTHUMT00000207118; OTTHUMT00000437464; OTTHUMT00000437465; OTTHUMT00000437466; OTTHUMT00000437467; OTTHUMT00000437468; OTTHUMT00000437469	RPA1	replication protein A1	chr17	+	Multiple_Complex	1829702	1900082
TC0400010768.hg.1	8.09	8.22	8.03	7.97	0.22	0.06	0.09	0.05	T	T	T	T	1.09	-1.04	-1.08	0.4877	0.9128	0.2801	0.9479	0.99	0.9676	0.3658	0.8584	T	0.3658	0.8584	NM_001286668; NM_001286669; NM_001286670; NM_001286671; NM_001286672; NM_181806; ENST00000205214; ENST00000451613; ENST00000502617; ENST00000503808; ENST00000510012; ENST00000510762; ENST00000513376; ENST00000514745; ENST00000514796; ENST00000602986; BC141824; BC142709; OTTHUMT00000250780; OTTHUMT00000362430; OTTHUMT00000362431; OTTHUMT00000362432; OTTHUMT00000362433; OTTHUMT00000362434; OTTHUMT0…	AASDH	aminoadipate-semialdehyde dehydrogenase	chr4	-	Multiple_Complex	56338285	56387508
TC1100008955.hg.1	8.87	8.92	9.02	8.92	0.15	0.06	0.39	0.14	T	T	T	T	1.03	1.11	1.04	0.6048	0.7039	0.7468	0.9649	0.9567	0.9865	0.8091	0.9618	T	0.8091	0.9618	NM_015423; ENST00000278618; ENST00000524411; ENST00000525660; ENST00000533423; ENST00000534152; BC015470; BC016728; OTTHUMT00000388732; OTTHUMT00000388733; OTTHUMT00000388734; OTTHUMT00000388735; OTTHUMT00000388736	AASDHPPT	aminoadipate-semialdehyde dehydrogenase-phosphopantetheinyl transferase	chr11	+	Multiple_Complex	106075501	106098710
TC1700010693.hg.1	13.18	12.92	13.09	13.05	0.12	0.17	0.03	0.01	T	T	T	T	-1.19	-1.06	-1.09	0.094	0.7973	0.5215	0.8191	0.9717	0.9785	0.3274	0.8496	T	0.3274	0.8496	NM_001096; NM_001303274; NM_001303275; NM_198830; ENST00000352035; ENST00000353196; ENST00000393896; ENST00000537919; ENST00000588547; ENST00000588779; ENST00000590151; ENST00000590735; ENST00000590770; ENST00000592970; BC006195; OTTHUMT00000257465; OTTHUMT00000257466; OTTHUMT00000449109; OTTHUMT00000449110; OTTHUMT00000449111; OTTHUMT00000449112; OTTHUMT00000449113; OTTHUMT00000449114; OTTHUMT00…	ACLY	ATP citrate lyase	chr17	-	Multiple_Complex	41866908	41930634
TC0900006937.hg.1	10.1	9.88	9.94	9.9	0.21	0.19	0.11	0.1	T	T	T	T	-1.16	-1.12	-1.15	0.1785	0.3555	0.1138	0.8738	0.8888	0.9249	0.3831	0.8651	T	0.3831	0.8651	NM_001278352; NM_002197; ENST00000309951; ENST00000379923; ENST00000541043; BC018103; OTTHUMT00000051998; OTTHUMT00000051999	ACO1	aconitase 1, soluble	chr9	+	Multiple_Complex	32384603	32454769
TC2200007477.hg.1	11.1	10.75	11.35	10.88	0.09	0.13	0.07	0.05	T	T	T	T	-1.27	1.19	-1.17	0.023	0.0356	0.094	0.7157	0.665	0.9192	0.0011	0.3077	T	0.0011	0.3077	NM_001098; ENST00000216254; ENST00000396512; ENST00000466237; ENST00000471094; ENST00000478010; ENST00000481310; ENST00000482208; BC014092; BC026196; OTTHUMT00000259151; OTTHUMT00000259152; OTTHUMT00000259153; OTTHUMT00000259154; OTTHUMT00000259155; OTTHUMT00000259156; OTTHUMT00000259157; uc003bac.3	ACO2	aconitase 2, mitochondrial	chr22	+	Multiple_Complex	41469124	41528989
TC0200011376.hg.1	8.5	8.48	8.47	8.37	0.3	0.23	0.14	0.4	T	T	T	T	-1.01	-1.02	-1.09	0.6786	0.925	0.2706	0.9743	0.9923	0.9676	0.449	0.8877	T	0.449	0.8877	NM_000030; ENST00000307503; ENST00000470255; ENST00000472436; ENST00000476698; BC132819; OTTHUMT00000257186; OTTHUMT00000324431; OTTHUMT00000324432; OTTHUMT00000324433	AGXT	alanine-glyoxylate aminotransferase	chr2	+	Multiple_Complex	240868479	240880502
TC0500010478.hg.1	4.19	4.38	4.31	4.36	0.26	0.01	0.23	0.22	T	T	T	T	1.14	1.09	1.12	0.2203	0.2916	0.4	0.8911	0.8735	0.9699	0.5999	0.9279	T	0.5999	0.9279	NM_001306173; NM_031900; ENST00000231420; ENST00000505349; ENST00000505542; ENST00000510428; ENST00000512135; ENST00000618015; BC144268; BC150603; OTTHUMT00000207574; OTTHUMT00000366813; OTTHUMT00000366815; OTTHUMT00000366816; OTTHUMT00000366817	AGXT2	alanine--glyoxylate aminotransferase 2	chr5	-	Multiple_Complex	34998101	35048135
TC1600007440.hg.1	16.8	16.66	16.76	16.72	0.07	0.04	0.06	0.06	T	T	T	T	-1.1	-1.03	-1.06	0.2423	0.9218	0.4183	0.896	0.9923	0.97	0.5731	0.9223	T	0.5731	0.9223	NM_000034; NM_001127617; NM_001243177; NM_184041; NM_184043; ENST00000338110; ENST00000395240; ENST00000395248; ENST00000412304; ENST00000562168; ENST00000562240; ENST00000562302; ENST00000562679; ENST00000563060; ENST00000563987; ENST00000564521; ENST00000564546; ENST00000564595; ENST00000564688; ENST00000565355; ENST00000566012; ENST00000566130; ENST00000566146; ENST00000566280; ENST00000566846…	ALDOA	aldolase A, fructose-bisphosphate	chr16	+	Multiple_Complex	30053090	30070457
TC0900011033.hg.1	3.16	3.14	3.1	3.36	0.13	0.24	0.31	0.14	T	T	F	T	-1.01	-1.04	1.15	0.7714	0.3809	0.3771	0.9833	0.895	0.9687	0.3652	0.8584	F	0.3652	0.8584	NM_000035; ENST00000374855; ENST00000468981; ENST00000616752; BC029399; OTTHUMT00000053434; OTTHUMT00000053436	ALDOB	aldolase B, fructose-bisphosphate	chr9	-	Multiple_Complex	101420560	101435823
TC1700010200.hg.1	12.25	12.16	12.03	11.99	0.08	0.08	0.11	0.13	T	T	T	T	-1.07	-1.16	-1.2	0.2462	0.0305	0.0215	0.896	0.6455	0.805	0.0731	0.7088	T	0.0731	0.7088	NM_005165; ENST00000226253; ENST00000395319; ENST00000395321; ENST00000435638; ENST00000460201; ENST00000578590; ENST00000581807; ENST00000582381; ENST00000584086; BC003613; BC065565; BC106925; BC106926; OTTHUMT00000255839; OTTHUMT00000255840; OTTHUMT00000255841; OTTHUMT00000259481; OTTHUMT00000259482; OTTHUMT00000445975; OTTHUMT00000445976; OTTHUMT00000445977; OTTHUMT00000445978	ALDOC	aldolase C, fructose-bisphosphate	chr17	-	Multiple_Complex	28573115	28577264
TC1200008526.hg.1	3.73	3.65	3.29	3.45	0.21	0.34	0.68	0.02	T	T	T	T	-1.06	-1.35	-1.22	0.8622	0.3113	0.5357	0.9914	0.8774	0.9785	0.7233	0.9472	T	0.7233	0.9472	NM_152435; ENST00000266736; ENST00000548310; ENST00000549171; ENST00000553023; BC029146; OTTHUMT00000408640; OTTHUMT00000408641; OTTHUMT00000408642; OTTHUMT00000408643	AMDHD1	amidohydrolase domain containing 1	chr12	+	Multiple_Complex	95943293	95968716
TC1600011332.hg.1	6.05	6.12	6.09	6.61	0.14	0.04	0.37	0.21	T	T	T	T	1.05	1.03	1.47	0.9302	0.3253	0.0534	0.9944	0.8812	0.885	0.1429	0.7624	T	0.1429	0.7624	NM_001145815; NM_015944; ENST00000293971; ENST00000302956; ENST00000413459; ENST00000561487; ENST00000563145; ENST00000563444; ENST00000563453; ENST00000563556; ENST00000563633; ENST00000565570; ENST00000565963; ENST00000566706; ENST00000566947; ENST00000567475; ENST00000568263; ENST00000569219; ENST00000569879; ENST00000570028; BC018734; OTTHUMT00000250811; OTTHUMT00000435651; OTTHUMT00000435652…	AMDHD2	amidohydrolase domain containing 2	chr16	+	Multiple_Complex	2520357	2531422
TC0700009232.hg.1	8.49	8.3	8.44	8.44	0.15	0.19	0.15	0.25	T	T	T	T	-1.14	-1.04	-1.04	0.3003	0.8301	0.8114	0.9083	0.9775	0.9888	0.7223	0.9472	T	0.7223	0.9472	NM_001293085; NM_001724; NM_199186; ENST00000344924; ENST00000393132; ENST00000418040; ENST00000443095; BC017050; OTTHUMT00000339761; OTTHUMT00000339762; OTTHUMT00000339763; OTTHUMT00000339764	BPGM	2,3-bisphosphoglycerate mutase	chr7	+	Coding	134646779	134679815
TC1500010723.hg.1	6.73	7.45	6.44	7.45	0.09	0.34	0.28	0.26	T	T	T	T	1.65	-1.22	1.66	0.0013	0.4748	0.0009	0.4743	0.9198	0.3966	0.0002	0.1659	T	0.0002	0.1659	NM_001142776; NM_024111; ENST00000487220; ENST00000617768; ENST00000617961; BC001683; BC001847; BC019625; OTTHUMT00000347784; OTTHUMT00000475891; uc001znh.2	CHAC1	ChaC glutathione-specific gamma-glutamylcyclotransferase 1	chr15	+	Multiple_Complex	40953438	40956519
TC1300007845.hg.1	5.24	5.16	5.13	5.32	0.28	0.35	0.26	0.08	T	T	T	T	-1.06	-1.08	1.06	0.6648	0.8887	0.5367	0.9743	0.9853	0.9785	0.76	0.9536	T	0.76	0.9536	NM_206808; NR_104592; ENST00000339105; ENST00000376354; ENST00000376355; ENST00000416504; ENST00000419700; ENST00000425186; ENST00000443887; BC034360; OTTHUMT00000045611; OTTHUMT00000045612; OTTHUMT00000045613; OTTHUMT00000045614; OTTHUMT00000045615; OTTHUMT00000045616; OTTHUMT00000045617	CLYBL	citrate lyase beta like	chr13	+	Multiple_Complex	99606664	99909459
TC1200012801.hg.1	14.11	14.13	14.56	14.29	0.06	0.1	0.14	0.17	T	T	T	T	1.01	1.36	1.14	0.9538	0.0038	0.3328	0.9961	0.5221	0.9677	0.011	0.552	T	0.011	0.552	NM_004077; ENST00000351328; ENST00000542324; ENST00000546585; ENST00000546621; ENST00000546891; ENST00000546930; ENST00000547283; ENST00000547298; ENST00000547449; ENST00000547912; ENST00000548041; ENST00000548567; ENST00000548746; ENST00000548849; ENST00000549143; ENST00000549221; ENST00000550044; ENST00000550159; ENST00000550655; ENST00000550700; ENST00000550734; ENST00000550996; ENST0000055113…	CS	citrate synthase	chr12	-	Multiple_Complex	56271699	56300392
TC0800008184.hg.1	11.13	11.2	11.26	11.13	0.06	0.17	0.11	0.04	T	T	T	T	1.05	1.09	-1	0.5052	0.2556	0.9732	0.9513	0.8599	0.9992	0.5987	0.9279	T	0.5987	0.9279	NM_001359; ENST00000220764; ENST00000517301; ENST00000517314; ENST00000517597; ENST00000517761; ENST00000518725; ENST00000519007; ENST00000519328; ENST00000519410; ENST00000520148; ENST00000520227; ENST00000520859; ENST00000521603; ENST00000521668; ENST00000522161; ENST00000522583; ENST00000523447; ENST00000524326; ENST00000524332; BC105080; BC105082; OTTHUMT00000375821; OTTHUMT00000375822; OTTHU…	DECR1	2,4-dienoyl-CoA reductase 1, mitochondrial	chr8	+	Multiple_Complex	90001352	90052092
TC1200006967.hg.1	9.13	9.23	9.06	9.07	0.2	0.06	0.05	0.01	T	T	T	T	1.07	-1.06	-1.04	0.4677	0.7431	0.7118	0.9433	0.9638	0.9865	0.6623	0.9346	T	0.6623	0.9346	NM_001300779; NM_015954; ENST00000428559; ENST00000524480; ENST00000526521; ENST00000526530; ENST00000528821; ENST00000530274; ENST00000531803; ENST00000532573; ENST00000532964; ENST00000533447; OTTHUMT00000384731; OTTHUMT00000384732; OTTHUMT00000384733; OTTHUMT00000384734; OTTHUMT00000384735; OTTHUMT00000384736; OTTHUMT00000384737; OTTHUMT00000384738; OTTHUMT00000384739; OTTHUMT00000384740	DERA	deoxyribose-phosphate aldolase (putative)	chr12	+	Multiple_Complex	15911172	16037381
TC1000006794.hg.1	12.17	11.91	11.87	11.89	0.03	0.11	0.14	0.24	T	T	T	T	-1.2	-1.24	-1.21	0.0333	0.0309	0.0521	0.7318	0.6468	0.885	0.0886	0.7161	T	0.0886	0.7161	NM_018706; ENST00000263035; ENST00000415935; ENST00000437298; ENST00000448829; ENST00000465617; ENST00000479283; BC002477; BC007955; OTTHUMT00000046777; OTTHUMT00000046778; OTTHUMT00000046779; OTTHUMT00000046780; OTTHUMT00000046781; OTTHUMT00000046782	DHTKD1	dehydrogenase E1 and transketolase domain containing 1	chr10	+	Multiple_Complex	12068917	12123228
TC1400007691.hg.1	11.69	11.94	11.9	11.75	0.1	0.19	0.06	0.04	T	T	T	T	1.19	1.16	1.05	0.1011	0.0221	0.3489	0.8261	0.6179	0.9681	0.1097	0.7398	T	0.1097	0.7398	NM_001244883; NM_001933; NR_033814; NR_045209; ENST00000238671; ENST00000334220; ENST00000550473; ENST00000554612; ENST00000554806; ENST00000555071; ENST00000555089; ENST00000555190; ENST00000555459; ENST00000555492; ENST00000555988; ENST00000556190; ENST00000556460; ENST00000556582; ENST00000557012; ENST00000626051; BC000302; BC001922; OTTHUMT00000413636; OTTHUMT00000413637; OTTHUMT00000413638; …	DLST	dihydrolipoamide S-succinyltransferase (E2 component of 2-oxo-glutarate complex)	chr14	+	Multiple_Complex	74881891	74903747
TC0100012778.hg.1	16.19	16.24	16.19	16.28	0.08	0.03	0.06	0.04	T	T	T	T	1.03	-1	1.06	0.8795	0.5929	0.504	0.9919	0.9441	0.9777	0.6789	0.9374	T	0.6789	0.9374	NM_001201483; NM_001428; ENST00000234590; ENST00000464920; ENST00000486051; ENST00000489867; ENST00000492343; ENST00000497492; BC001810; BC004458; BC009912; BC011130; BC015641; BC022545; BC027725; BC050642; OTTHUMT00000004945; OTTHUMT00000004946; OTTHUMT00000004948; OTTHUMT00000083601; OTTHUMT00000083602; OTTHUMT00000083604	ENO1	enolase 1, (alpha)	chr1	-	Multiple_Complex	8861000	9146622
TC1200006653.hg.1	6.31	6.15	6.11	6.05	0.08	0.23	0.28	0.34	T	T	T	T	-1.12	-1.15	-1.2	0.3372	0.0664	0.6963	0.9184	0.7194	0.9865	0.2582	0.828	T	0.2582	0.828	NM_001975; ENST00000229277; ENST00000441285; ENST00000534977; ENST00000535275; ENST00000535366; ENST00000536199; ENST00000537688; ENST00000537838; ENST00000538763; ENST00000539713; ENST00000541477; ENST00000542509; ENST00000543975; ENST00000545045; BC002745; OTTHUMT00000401778; OTTHUMT00000401780; OTTHUMT00000401781; OTTHUMT00000401782; OTTHUMT00000401783; OTTHUMT00000401784; OTTHUMT00000401785; …	ENO2	enolase 2 (gamma, neuronal)	chr12	+	Multiple_Complex	6913745	6923698
TC1700006655.hg.1	4.13	4.49	4.49	4.45	0.08	0.55	0.32	0.43	T	T	T	T	1.28	1.28	1.24	0.2504	0.6086	0.3166	0.896	0.9477	0.9677	0.6321	0.9307	T	0.6321	0.9307	NM_001193503; NM_001976; NM_053013; ENST00000323997; ENST00000518175; ENST00000518972; ENST00000519266; ENST00000519300; ENST00000519584; ENST00000519602; ENST00000519834; ENST00000520221; ENST00000521659; ENST00000521811; ENST00000522249; ENST00000522301; ENST00000522425; ENST00000522798; ENST00000522954; ENST00000571235; BC017249; OTTHUMT00000216851; OTTHUMT00000380498; OTTHUMT00000380499; OTTH…	ENO3	enolase 3 (beta, muscle)	chr17	+	Multiple_Complex	4948092	4957131
TC1000009012.hg.1	4.52	4.67	4.63	4.31	0.18	0.04	0.07	0.42	T	T	T	T	1.11	1.08	-1.16	0.126	0.2394	0.454	0.8437	0.8488	0.9717	0.4322	0.8822	T	0.4322	0.8822	NM_001242699; ENST00000341276; ENST00000369207; ENST00000409522; ENST00000512864; ENST00000622726; OTTHUMT00000050551; OTTHUMT00000050552; OTTHUMT00000331643; uc021pzj.1	ENO4	enolase family member 4	chr10	+	Multiple_Complex	116849512	116911788
TC0400007978.hg.1	11.6	11.41	11.48	11.62	0.06	0.09	0.08	0.06	T	T	T	T	-1.14	-1.09	1.01	0.1828	0.4912	0.6325	0.8745	0.9227	0.982	0.294	0.8404	T	0.294	0.8404	NM_001292017; NM_021204; NR_120457; ENST00000273920; ENST00000505846; ENST00000509635; ENST00000610545; ENST00000618400; BC065815; OTTHUMT00000252638; OTTHUMT00000363376; OTTHUMT00000363377	ENOPH1	enolase-phosphatase 1	chr4	+	Multiple_Complex	82430480	82461175
TC1800007863.hg.1	10.5	10.6	10.35	10.6	0.08	0.1	0.09	0.02	T	T	T	T	1.07	-1.11	1.07	0.6019	0.1982	0.6758	0.9641	0.8338	0.985	0.2571	0.8273	T	0.2571	0.8273	NM_001126123; NM_017512; NM_202758; ENST00000251101; ENST00000340116; ENST00000383578; ENST00000577334; ENST00000578647; ENST00000578651; ENST00000579053; ENST00000580605; ENST00000580982; ENST00000581332; ENST00000581475; ENST00000581906; ENST00000581928; ENST00000582745; ENST00000583771; ENST00000583973; ENST00000584259; ENST00000584453; ENST00000584646; ENST00000584706; ENST00000585004; ENST00…	ENOSF1	enolase superfamily member 1	chr18	-	Multiple_Complex	670324	712676
TC0800010774.hg.1	4.79	4.38	4.45	4.48	0.21	0.23	0.04	0.25	T	T	T	T	-1.33	-1.27	-1.24	0.0614	0.1447	0.1918	0.7884	0.7946	0.9601	0.2534	0.8255	T	0.2534	0.8255	NM_000503; NM_001288574; NM_001288575; NM_172058; NM_172059; NM_172060; ENST00000303824; ENST00000340726; ENST00000388740; ENST00000388741; ENST00000388742; ENST00000388743; ENST00000419131; ENST00000422295; ENST00000465115; ENST00000493349; ENST00000496494; BC121798; BC121799; OTTHUMT00000313788; OTTHUMT00000313789; OTTHUMT00000313790; OTTHUMT00000313791; OTTHUMT00000313792; OTTHUMT00000313794; …	EYA1	EYA transcriptional coactivator and phosphatase 1	chr8	-	Multiple_Complex	71197433	71362232
TC0900010866.hg.1	13.18	13.26	13.17	13.31	0.08	0.05	0.22	0.13	T	T	T	T	1.05	-1.01	1.09	0.8035	0.9354	0.3587	0.987	0.9931	0.9687	0.729	0.948	T	0.729	0.948	NM_000507; NM_001127628; ENST00000375326; ENST00000414122; ENST00000415431; BC012927; OTTHUMT00000053187; OTTHUMT00000053188	FBP1	fructose-1,6-bisphosphatase 1	chr9	-	Multiple_Complex	94603133	94646107
TC0900010865.hg.1	3.51	3.33	3.47	3.15	0.1	0.19	0.37	0.2	F	F	T	F	-1.13	-1.02	-1.28	0.7885	0.8042	0.3049	0.9859	0.9721	0.9676	0.7372	0.9496	F	0.7372	0.9496	NM_003837; ENST00000375337; BC113632; BC117477; OTTHUMT00000053189	FBP2	fructose-1,6-bisphosphatase 2	chr9	-	Coding	94558714	94593832
TC0100017945.hg.1	10.63	10.56	10.45	10.61	0.12	0.09	0.16	0.12	T	T	T	T	-1.05	-1.13	-1.01	0.4627	0.1232	0.5395	0.9423	0.778	0.9785	0.46	0.8892	T	0.46	0.8892	NM_000143; ENST00000366560; ENST00000493477; ENST00000497042; BC003108; BC017444; OTTHUMT00000095490; OTTHUMT00000095602; OTTHUMT00000099249	FH	fumarate hydratase	chr1	-	Multiple_Complex	241497557	241519785
TC0900008827.hg.1	9.5	9.53	9.5	9.52	0.22	0.18	0.31	0.1	T	T	T	T	1.02	-1	1.01	0.5731	0.491	0.593	0.9592	0.9227	0.9803	0.8975	0.9779	T	0.8975	0.9779	NM_001018078; NM_001288803; NM_004957; NR_110170; ENST00000373225; ENST00000373228; ENST00000373247; ENST00000393706; ENST00000423577; ENST00000431857; ENST00000460181; ENST00000467826; ENST00000469310; ENST00000473536; ENST00000475270; ENST00000475765; ENST00000479147; ENST00000479375; ENST00000481552; ENST00000488307; ENST00000488506; ENST00000489522; ENST00000496586; ENST00000497386; ENST00000…	FPGS	folylpolyglutamate synthase	chr9	+	Multiple_Complex	127794597	127814327
TC1600008274.hg.1	6.73	6.68	7.27	6.84	0.18	0.13	0.17	0.25	T	T	T	T	-1.03	1.45	1.08	0.3194	0.0387	0.9661	0.9129	0.6718	0.9986	0.0321	0.6378	T	0.0321	0.6378	NM_145059; ENST00000288078; ENST00000378912; ENST00000464499; ENST00000485034; ENST00000498702; ENST00000571487; ENST00000571514; ENST00000572784; ENST00000573352; ENST00000573832; ENST00000574784; ENST00000576107; ENST00000576453; BC032542; OTTHUMT00000157291; OTTHUMT00000157292; OTTHUMT00000157293; OTTHUMT00000157294; OTTHUMT00000157295; OTTHUMT00000437735; OTTHUMT00000437736; OTTHUMT0000043775…	FUK	fucokinase	chr16	+	Multiple_Complex	70454421	70480274
TC1700007922.hg.1	3.48	3.51	3.39	3.69	0.07	0.31	0.06	0.4	T	T	T	T	1.02	-1.06	1.16	0.9552	0.5376	0.9806	0.9965	0.9313	0.9992	0.8821	0.9741	T	0.8821	0.9741	NM_000151; NM_001270397; ENST00000253801; ENST00000585489; ENST00000588481; ENST00000592383; BC130478; BC136369; OTTHUMT00000452450; OTTHUMT00000452451; OTTHUMT00000452452; OTTHUMT00000452453	G6PC	glucose-6-phosphatase, catalytic subunit	chr17	+	Multiple_Complex	42900797	42914433
TC0200009903.hg.1	3.6	3.69	3.84	3.51	0.11	0.28	0.39	0.5	T	T	T	T	1.06	1.18	-1.07	0.6481	0.4084	0.9215	0.9723	0.9031	0.9961	0.8247	0.9645	T	0.8247	0.9645	NM_001081686; NM_021176; ENST00000282075; ENST00000375363; ENST00000421979; ENST00000429379; ENST00000461586; BC104778; BC113376; OTTHUMT00000255234; OTTHUMT00000333591; OTTHUMT00000333592; OTTHUMT00000338582; OTTHUMT00000338583	G6PC2	glucose-6-phosphatase, catalytic, 2	chr2	+	Multiple_Complex	168901240	168910000
TC1700007976.hg.1	11.96	11.91	11.8	11.97	0.08	0.03	0.2	0.14	T	T	T	T	-1.04	-1.12	1.01	0.985	0.3698	0.8987	0.9987	0.8922	0.9959	0.7614	0.954	T	0.7614	0.954	NM_138387; NR_028581; NR_028582; ENST00000269097; ENST00000585361; ENST00000585962; ENST00000588558; ENST00000590253; ENST00000590639; ENST00000591696; ENST00000593115; BC002494; BC021574; OTTHUMT00000457675; OTTHUMT00000457676; OTTHUMT00000457677; OTTHUMT00000457678; OTTHUMT00000457679; OTTHUMT00000457680; OTTHUMT00000457681; OTTHUMT00000457682	G6PC3	glucose 6 phosphatase, catalytic, 3	chr17	+	Multiple_Complex	44070730	44076344
TC0X00011211.hg.1	15.95	15.84	16.09	16	0.07	0.05	0.1	0.13	T	T	T	T	-1.07	1.1	1.04	0.2628	0.2681	0.8067	0.8986	0.8656	0.9886	0.1889	0.7919	T	0.1889	0.7919	NM_000402; NM_001042351; ENST00000369620; ENST00000393562; ENST00000393564; ENST00000433845; ENST00000439227; ENST00000440967; ENST00000488434; ENST00000489497; ENST00000490651; ENST00000497281; ENST00000621232; BC000337; OTTHUMT00000061165; OTTHUMT00000061166; OTTHUMT00000061167; OTTHUMT00000061168; OTTHUMT00000061169; OTTHUMT00000061170; OTTHUMT00000061171; OTTHUMT00000061172; OTTHUMT0000006117…	G6PD	glucose-6-phosphate dehydrogenase	chrX	-	Multiple_Complex	154531390	154547586
TC0200009936.hg.1	10.38	10.17	10.23	10.53	0.08	0.05	0.14	0.4	T	T	T	T	-1.16	-1.11	1.11	0.2331	0.6601	0.6393	0.8955	0.9521	0.9832	0.666	0.9349	T	0.666	0.9349	NM_000817; NM_013445; ENST00000344257; ENST00000358196; ENST00000375272; ENST00000414527; ENST00000429023; ENST00000445006; ENST00000454603; ENST00000455008; ENST00000456864; ENST00000462739; ENST00000478562; ENST00000485013; ENST00000486850; ENST00000488724; ENST00000493270; ENST00000493875; ENST00000625689; BC026349; BC036552; BC037780; OTTHUMT00000102664; OTTHUMT00000102665; OTTHUMT00000102666…	GAD1	glutamate decarboxylase 1	chr2	+	Multiple_Complex	170813213	170861151
TC1000007068.hg.1	5.49	5.63	5.8	5.67	0.12	0.08	0.2	0.25	T	T	T	T	1.1	1.24	1.13	0.307	0.0558	0.2874	0.9129	0.7133	0.9676	0.2703	0.832	T	0.2703	0.832	NM_000818; NM_001134366; ENST00000259271; ENST00000376248; ENST00000376261; ENST00000428517; BC126327; BC126329; OTTHUMT00000047255; OTTHUMT00000047256; OTTHUMT00000047257; OTTHUMT00000047258	GAD2	glutamate decarboxylase 2	chr10	+	Coding	26216307	26304562
TC0300010620.hg.1	2.78	2.89	2.86	2.78	0.13	0.17	0.34	0.04	F	F	F	F	1.08	1.06	1	0.6308	0.8099	0.7721	0.9699	0.9738	0.9865	0.8763	0.9732	F	0.8763	0.9732	NM_207359; ENST00000282538; ENST00000454381; ENST00000498387; BC093701; BC111986; OTTHUMT00000253106; OTTHUMT00000341541; OTTHUMT00000341542	GADL1	glutamate decarboxylase like 1	chr3	-	Multiple_Complex	30726200	30894765
TC1200006629.hg.1	17.69	17.7	17.7	17.67	0.08	0.04	0.08	0.08	T	T	T	T	1.01	1.01	-1.01	0.7916	0.8906	0.6271	0.9861	0.9853	0.982	0.9211	0.9833	T	0.9211	0.9833	NM_001256799; NM_001289745; NM_001289746; NM_002046; ENST00000229239; ENST00000396856; ENST00000396858; ENST00000396859; ENST00000396861; ENST00000466525; ENST00000466588; ENST00000474249; ENST00000492719; ENST00000496049; ENST00000619601; BC001601; BC004109; BC009081; BC013310; BC023632; BC025925; BC026907; BC029618; BC083511; OTTHUMT00000268059; OTTHUMT00000268060; OTTHUMT00000268061; OTTHUMT00…	GAPDH	glyceraldehyde-3-phosphate dehydrogenase	chr12	+	Multiple_Complex	6533927	6538375
TC1900007862.hg.1	3.46	3.42	3.43	3.61	0.23	0.18	0.26	0.04	F	F	F	F	-1.02	-1.02	1.11	0.8528	0.4497	0.3392	0.9914	0.9132	0.9677	0.5875	0.9263	F	0.5875	0.9263	NM_014364; ENST00000222286; ENST00000585510; ENST00000586334; BC036373; OTTHUMT00000460423; OTTHUMT00000460424; OTTHUMT00000460426	GAPDHS	glyceraldehyde-3-phosphate dehydrogenase, spermatogenic	chr19	+	Coding	35533412	35545319
TC0700010913.hg.1	2.69	2.62	2.98	2.89	0.05	0.15	0.16	0.17	F	F	F	F	-1.05	1.22	1.14	0.7379	0.1319	0.3722	0.9809	0.7867	0.9687	0.2436	0.82	F	0.2436	0.82	NM_000162; NM_033507; NM_033508; ENST00000336642; ENST00000345378; ENST00000395796; ENST00000403799; ENST00000437084; ENST00000459642; ENST00000473353; ENST00000476008; ENST00000616242; BC001890; OTTHUMT00000251069; OTTHUMT00000251070; OTTHUMT00000251071; OTTHUMT00000343115; OTTHUMT00000343116; OTTHUMT00000343117; OTTHUMT00000343118; OTTHUMT00000343119	GCK	glucokinase (hexokinase 4)	chr7	-	Multiple_Complex	44144271	44198170
TC0200007070.hg.1	3.26	3.2	3.18	3.24	0.12	0.04	0.45	0.26	F	T	F	F	-1.04	-1.05	-1.02	0.9333	0.2962	0.6902	0.9952	0.8748	0.9865	0.6438	0.9319	F	0.6438	0.9319	NM_001486; ENST00000264717; ENST00000411584; ENST00000417872; ENST00000453813; ENST00000472290; ENST00000478147; BC130481; BC130483; OTTHUMT00000250214; OTTHUMT00000324524; OTTHUMT00000324525; OTTHUMT00000324526; OTTHUMT00000324527; OTTHUMT00000324528	GCKR	glucokinase (hexokinase 4) regulator	chr2	+	Multiple_Complex	27496839	27523684
TC0600014300.hg.1	9.74	9.48	9.59	9.52	0.19	0.17	0.07	0.18	T	T	T	T	-1.2	-1.11	-1.17	0.2715	0.9191	0.1806	0.9006	0.9922	0.9537	0.4104	0.8751	T	0.4104	0.8751	NM_001197115; NM_001498; ENST00000229416; ENST00000504353; ENST00000504525; ENST00000505294; ENST00000509541; ENST00000510837; ENST00000513939; ENST00000514004; ENST00000514373; ENST00000514933; ENST00000515580; ENST00000616923; BC039894; OTTHUMT00000359710; OTTHUMT00000359948; OTTHUMT00000359949; OTTHUMT00000359950; OTTHUMT00000359951; OTTHUMT00000359952; OTTHUMT00000359953; OTTHUMT00000359954; …	GCLC	glutamate-cysteine ligase, catalytic subunit	chr6	-	Multiple_Complex	53497341	53545129
TC0100014966.hg.1	6.54	6.19	6.5	6.44	0.12	0.18	0.04	0.03	T	T	T	T	-1.28	-1.03	-1.08	0.0011	0.6151	0.2987	0.4743	0.948	0.9676	0.005	0.4944	T	0.005	0.4944	NM_001308253; NM_002061; ENST00000370238; ENST00000462183; ENST00000467772; ENST00000615724; BC041809; OTTHUMT00000029169; OTTHUMT00000029170; OTTHUMT00000029171	GCLM	glutamate-cysteine ligase, modifier subunit	chr1	-	Multiple_Complex	93885200	93909598
TC1500008304.hg.1	6.74	6.75	7.01	6.83	0.49	0.28	0.25	0.15	T	T	T	T	1.01	1.21	1.06	0.1615	0.0669	0.2048	0.8661	0.7215	0.9616	0.2747	0.8335	T	0.2747	0.8335	NM_001013657; ENST00000329600; ENST00000558017; ENST00000558291; ENST00000559204; ENST00000561433	GDPGP1	GDP-D-glucose phosphorylase 1	chr15	+	Multiple_Complex	90233808	90245811
TC0600010853.hg.1	4.8	4.58	4.64	4.54	0.32	0.11	0.17	0.12	T	T	T	T	-1.17	-1.12	-1.2	0.1117	0.2824	0.1787	0.8337	0.8719	0.9523	0.3794	0.8632	T	0.3794	0.8632	NM_001242628; NM_001242629; NM_001242630; NM_018988; NR_038459; ENST00000379278; ENST00000379284; ENST00000379287; ENST00000603223; ENST00000605067; ENST00000612338; BC066553; BC119005; BC124557; BC148295; OTTHUMT00000039899; OTTHUMT00000039902; OTTHUMT00000039903; OTTHUMT00000469424; OTTHUMT00000469425; uc003nas.2	GFOD1	glucose-fructose oxidoreductase domain containing 1	chr6	-	Multiple_Complex	13357830	13487662
TC1600010649.hg.1	5.58	5.72	5.78	5.7	0.43	0.04	0.09	0.16	T	T	T	T	1.1	1.15	1.09	0.6279	0.3418	0.6187	0.9694	0.8841	0.9814	0.8089	0.9618	T	0.8089	0.9618	NM_001243650; NM_030819; NR_027398; ENST00000268797; ENST00000602279; ENST00000602377; ENST00000602496; ENST00000602522; ENST00000602627; ENST00000602855; BC000757; BC107585; OTTHUMT00000268868; OTTHUMT00000467890; OTTHUMT00000467891; OTTHUMT00000467892; OTTHUMT00000467893; OTTHUMT00000467894; OTTHUMT00000467895	GFOD2	glucose-fructose oxidoreductase domain containing 2	chr16	-	Multiple_Complex	67674531	67719421
TC0200012956.hg.1	13.64	13.48	13.64	13.42	0.11	0.06	0.09	0.11	T	T	T	T	-1.12	-1	-1.17	0.1332	0.5361	0.1022	0.8483	0.9309	0.9196	0.2942	0.8404	T	0.2942	0.8404	NM_001244710; NM_002056; ENST00000357308; ENST00000361060; ENST00000493759; ENST00000494201; BC045641; OTTHUMT00000327274; OTTHUMT00000327275; OTTHUMT00000327277; uc002sfi.2	GFPT1	glutamine--fructose-6-phosphate transaminase 1	chr2	-	Multiple_Complex	69319769	69387254
TC0500013089.hg.1	5.71	5.36	5.34	5.51	0.15	0.09	0.21	0.25	T	T	T	T	-1.27	-1.29	-1.15	0.036	0.0493	0.1756	0.7377	0.7053	0.9502	0.1296	0.7542	T	0.1296	0.7542	NM_005110; ENST00000253778; ENST00000503228; ENST00000503546; ENST00000510122; ENST00000518158; ENST00000518185; ENST00000518906; ENST00000520165; BC000012; OTTHUMT00000373444; OTTHUMT00000373752; OTTHUMT00000373753; OTTHUMT00000373754; OTTHUMT00000373908; OTTHUMT00000373909; OTTHUMT00000373910; OTTHUMT00000373911	GFPT2	glutamine-fructose-6-phosphate transaminase 2	chr5	-	Multiple_Complex	180300690	180353387
TC0200010275.hg.1	10.63	10.8	10.87	10.75	0.23	0.06	0.12	0.09	T	T	T	T	1.12	1.18	1.08	0.1623	0.0633	0.1524	0.8665	0.7181	0.9382	0.2546	0.8265	T	0.2546	0.8265	NM_001256310; NM_014905; ENST00000320717; ENST00000338435; ENST00000409215; ENST00000409428; ENST00000409626; ENST00000412247; ENST00000417154; ENST00000457316; ENST00000461965; ENST00000468352; ENST00000469774; ENST00000471443; ENST00000479552; ENST00000495444; ENST00000496170; BC038507; OTTHUMT00000255999; OTTHUMT00000335598; OTTHUMT00000335599; OTTHUMT00000335600; OTTHUMT00000335601; OTTHUMT00…	GLS	glutaminase	chr2	+	Multiple_Complex	190880821	190965552
TC1200010921.hg.1	7.38	7.29	7.4	7.39	0.23	0.17	0.49	0.08	T	T	T	T	-1.06	1.01	1	0.3909	0.636	0.7954	0.9296	0.9489	0.9886	0.5952	0.9277	T	0.5952	0.9277	NM_001280796; NM_001280797; NM_001280798; NM_013267; ENST00000311966; ENST00000390288; ENST00000424141; ENST00000461077; ENST00000471282; ENST00000476991; ENST00000479952; ENST00000483347; ENST00000486433; ENST00000486896; ENST00000491880; ENST00000494345; ENST00000494474; ENST00000496006; ENST00000539272; ENST00000610413; ENST00000623608; OTTHUMT00000277113; OTTHUMT00000277114; OTTHUMT0000035119…	GLS2	glutaminase 2 (liver, mitochondrial)	chr12	-	Multiple_Complex	56470944	56488414
TC1000011323.hg.1	13.05	13.07	12.91	13.05	0.03	0.11	0.14	0.1	T	T	T	T	1.01	-1.1	1	0.73	0.2355	0.6537	0.9793	0.8466	0.9837	0.6586	0.9344	T	0.6586	0.9344	NM_005271; ENST00000277865; ENST00000465164; ENST00000474574; ENST00000487058; BC040132; BC112946; OTTHUMT00000049188; OTTHUMT00000049189; OTTHUMT00000049190; OTTHUMT00000049191	GLUD1	glutamate dehydrogenase 1	chr10	-	Multiple_Complex	87050202	87095019
TC0X00008298.hg.1	7.91	8.14	8.22	8.26	0.11	0.12	0.2	0.14	T	T	T	T	1.17	1.24	1.27	0.2449	0.0785	0.0447	0.896	0.7223	0.8707	0.1738	0.7826	T	0.1738	0.7826	NM_012084; ENST00000328078; BC050732; OTTHUMT00000058133	GLUD2	glutamate dehydrogenase 2	chrX	+	Multiple_Complex	121047588	121050080
TC0100016625.hg.1	12.35	12.29	12.38	12.37	0.08	0.14	0.2	0.14	T	T	T	T	-1.04	1.02	1.02	0.8157	0.6851	0.8622	0.988	0.9553	0.9902	0.9268	0.9843	T	0.9268	0.9843	NM_001033044; NM_001033056; NM_002065; ENST00000311223; ENST00000331872; ENST00000339526; ENST00000417584; ENST00000461447; ENST00000462444; ENST00000463851; ENST00000475808; ENST00000480604; ENST00000484996; ENST00000489818; ENST00000491322; ENST00000621524; BC010037; BC011700; BC011852; BC018992; BC031964; BC051726; OTTHUMT00000091043; OTTHUMT00000091044; OTTHUMT00000091045; OTTHUMT00000091046;…	GLUL	glutamate-ammonia ligase	chr1	-	Multiple_Complex	182378093	182392206
TC1900011707.hg.1	12.39	12.36	12.45	12.53	0.1	0.09	0.22	0.15	T	T	T	T	-1.03	1.04	1.1	0.5018	0.9742	0.6572	0.9509	0.9966	0.9837	0.7263	0.9477	T	0.7263	0.9477	NM_000175; NM_001184722; NM_001289789; NM_001289790; ENST00000356487; ENST00000415930; ENST00000586077; ENST00000586392; ENST00000586425; ENST00000587384; ENST00000587521; ENST00000588991; ENST00000589399; ENST00000589504; ENST00000589640; ENST00000589985; ENST00000590362; ENST00000590375; ENST00000591204; ENST00000592144; ENST00000592277; BC004982; OTTHUMT00000451684; OTTHUMT00000451685; OTTHUMT…	GPI	glucose-6-phosphate isomerase	chr19	+	Multiple_Complex	34359480	34402413
TC0800009265.hg.1	4.65	4.89	4.97	4.82	0.28	0.41	0.26	0.12	T	T	T	T	1.18	1.24	1.12	0.8109	0.1546	0.4794	0.9876	0.8032	0.9759	0.4752	0.8949	T	0.4752	0.8949	NM_005309; ENST00000354769; ENST00000394955; ENST00000527165; ENST00000527961; ENST00000528431; ENST00000531330; ENST00000534702; BC018207; OTTHUMT00000382471; OTTHUMT00000382472; OTTHUMT00000382474; OTTHUMT00000382475; OTTHUMT00000382476; OTTHUMT00000382477	GPT	glutamic-pyruvate transaminase (alanine aminotransferase)	chr8	+	Multiple_Complex	144502973	144507174
TC1600007723.hg.1	7.1	7.61	7.15	7.51	0.38	0.21	0.2	0.06	T	T	T	T	1.42	1.04	1.33	0.0688	0.9237	0.0368	0.8036	0.9923	0.8664	0.0688	0.7023	T	0.0688	0.7023	NM_001142466; NM_133443; ENST00000340124; ENST00000440783; ENST00000562132; ENST00000562801; ENST00000569193; BC062555; OTTHUMT00000255741; OTTHUMT00000430622; OTTHUMT00000430623; OTTHUMT00000430625; OTTHUMT00000430626	GPT2	glutamic pyruvate transaminase (alanine aminotransferase) 2	chr16	+	Multiple_Complex	46884378	46931297
TC0300011059.hg.1	4.35	4.26	4.4	4.3	0.16	0.28	0.5	0.17	T	T	F	F	-1.06	1.04	-1.04	0.9223	0.8784	0.5014	0.9944	0.9837	0.9777	0.9006	0.9786	F	0.9006	0.9786	NM_000581; NM_201397; ENST00000419349; ENST00000419783; ENST00000496791; ENST00000620890; BC000742; BC007865; BC070258; OTTHUMT00000346154; OTTHUMT00000346155; OTTHUMT00000346156	GPX1	glutathione peroxidase 1	chr3	-	Multiple_Complex	49357176	49358600
TC1400009421.hg.1	6.63	6.63	6.81	6.49	0.31	0.22	0.06	0.3	T	T	T	T	1	1.14	-1.1	0.2883	0.9467	0.0381	0.9042	0.9943	0.87	0.1051	0.7333	T	0.1051	0.7333	NM_002083; NR_046320; NR_046321; ENST00000389614; ENST00000553522; ENST00000557049; ENST00000557323; ENST00000612794; BC005277; BC016756; BC022820; BC067221; OTTHUMT00000414707; OTTHUMT00000414708; OTTHUMT00000414709; OTTHUMT00000414710	GPX2	glutathione peroxidase 2	chr14	-	Multiple_Complex	64939152	64942905
TC0500009108.hg.1	11.62	11.66	11.79	11.65	0.16	0.09	0.15	0.04	T	T	T	T	1.03	1.12	1.03	0.632	0.6159	0.585	0.9699	0.9481	0.9801	0.6911	0.9392	T	0.6911	0.9392	NM_002084; ENST00000388825; ENST00000517973; ENST00000519214; ENST00000520059; ENST00000520597; ENST00000521632; ENST00000521650; ENST00000521722; ENST00000614343; ENST00000622181; BC013601; BC035841; BC050378; OTTHUMT00000374772; OTTHUMT00000374773; OTTHUMT00000374775; OTTHUMT00000374776; OTTHUMT00000374904; OTTHUMT00000374905; OTTHUMT00000374907; OTTHUMT00000374908	GPX3	glutathione peroxidase 3	chr5	+	Multiple_Complex	151020438	151028993
TC0500009109.hg.1	3.71	3.74	3.95	3.68	0.09	0.24	0.29	0.28	F	F	F	F	1.02	1.18	-1.02	0.7884	0.2648	0.2123	0.9859	0.8646	0.9627	0.148	0.7669	F	0.148	0.7669	ENST00000625178; OTTHUMT00000374906	GPX3	glutathione peroxidase 3	chr5	+	Multiple_Complex	151021437	151021870
TC1900006510.hg.1	13.42	13.25	13.44	13.3	0.07	0.18	0.03	0.05	T	T	T	T	-1.12	1.02	-1.08	0.186	0.8942	0.3626	0.8755	0.9857	0.9687	0.3864	0.8666	T	0.3864	0.8666	NM_001039847; NM_001039848; NM_002085; ENST00000354171; ENST00000585362; ENST00000585480; ENST00000587648; ENST00000587932; ENST00000588919; ENST00000589115; ENST00000592940; ENST00000593032; ENST00000611653; ENST00000614791; ENST00000616066; ENST00000622390; BC011836; BC021567; BC022071; BC032695; BC039849; BC046163; OTTHUMT00000458052; OTTHUMT00000458053; OTTHUMT00000458054; OTTHUMT00000458055;…	GPX4	glutathione peroxidase 4	chr19	+	Multiple_Complex	1103926	1106791
TC0600007423.hg.1	3.17	3.02	3.24	3	0.24	0.48	0.23	0.07	F	F	F	F	-1.11	1.05	-1.12	0.6148	0.3797	0.3737	0.9674	0.8948	0.9687	0.3304	0.8513	F	0.3304	0.8513	NM_001509; NM_003996; ENST00000412168; ENST00000442674; ENST00000469384; ENST00000483784; OTTHUMT00000043672; OTTHUMT00000043673; OTTHUMT00000354291; OTTHUMT00000354292	GPX5	glutathione peroxidase 5	chr6	+	Multiple_Complex	28525925	28534952
TC0600011261.hg.1	4.75	4.97	4.84	4.68	0.13	0.29	0.33	0.2	T	T	T	T	1.17	1.06	-1.05	0.9393	0.3554	0.8716	0.9952	0.8888	0.9917	0.7608	0.954	T	0.7608	0.954	NM_182701; ENST00000361902; ENST00000474923; ENST00000483058; ENST00000612264; OTTHUMT00000104340; OTTHUMT00000356246; OTTHUMT00000356247; uc021yrx.1	GPX6	glutathione peroxidase 6	chr6	-	Multiple_Complex	28503296	28528215
TC0100008321.hg.1	4.03	4.02	4.2	3.83	0.1	0.3	0.25	0.15	T	T	T	F	-1	1.13	-1.15	0.4835	0.474	0.3737	0.9469	0.9198	0.9687	0.3387	0.8539	F	0.3387	0.8539	NM_015696; ENST00000361314; ENST00000459779; BC032788; OTTHUMT00000022913; OTTHUMT00000022914	GPX7	glutathione peroxidase 7	chr1	+	Multiple_Complex	52602371	52609051
TC0500007415.hg.1	7.25	7.41	6.94	7.47	0.13	0.16	0.16	0.15	T	T	T	T	1.12	-1.25	1.16	0.3578	0.0548	0.0714	0.9194	0.7099	0.9124	0.0077	0.5306	T	0.0077	0.5306	NM_001008397; NM_001306197; NM_001306198; NM_001306201; NR_131336; NR_131337; NR_131338; NR_131340; ENST00000296734; ENST00000502733; ENST00000503787; ENST00000505096; ENST00000506123; ENST00000511617; ENST00000514317; ENST00000515370; BC029424; OTTHUMT00000369717; OTTHUMT00000369718; OTTHUMT00000369719; OTTHUMT00000369720; OTTHUMT00000369721; OTTHUMT00000369722; OTTHUMT00000369723; OTTHUMT000003…	GPX8	glutathione peroxidase 8 (putative)	chr5	+	Multiple_Complex	55160118	55167301
TC0900007153.hg.1	11.62	11.66	11.48	11.62	0.15	0.17	0.13	0.11	T	T	T	T	1.03	-1.1	1	0.449	0.7594	0.5374	0.9412	0.9658	0.9785	0.6661	0.9349	T	0.6661	0.9349	NM_012203; ENST00000318158; ENST00000377824; ENST00000460882; ENST00000480596; ENST00000482603; ENST00000487399; ENST00000491488; ENST00000493368; ENST00000494290; ENST00000497693; ENST00000512404; ENST00000607784; BC000605; OTTHUMT00000052441; OTTHUMT00000052442; OTTHUMT00000052443; OTTHUMT00000052444; OTTHUMT00000052445; OTTHUMT00000052446; OTTHUMT00000052447; OTTHUMT00000052448; OTTHUMT0000005…	GRHPR	glyoxylate reductase/hydroxypyruvate reductase	chr9	+	Multiple_Complex	37422666	37436990
TC0500009141.hg.1	4.59	4.9	5.05	4.77	0.27	0.17	0.21	0.16	T	T	T	T	1.24	1.37	1.13	0.2229	0.0782	0.6967	0.8921	0.7223	0.9865	0.2658	0.8317	T	0.2658	0.8317	NM_000827; NM_001114183; NM_001258019; NM_001258020; NM_001258021; NM_001258022; NM_001258023; NR_047578; ENST00000285900; ENST00000340592; ENST00000448073; ENST00000474198; ENST00000481559; ENST00000492291; ENST00000517469; ENST00000518142; ENST00000518783; ENST00000518862; ENST00000520353; ENST00000520966; ENST00000521843; BC111734	GRIA1	glutamate receptor, ionotropic, AMPA 1	chr5	+	Multiple_Complex	153489615	153813869
TC0400009110.hg.1	3.78	3.47	3.45	3.37	0.34	0.22	0.17	0.17	T	F	F	F	-1.24	-1.26	-1.34	0.0265	0.1042	0.0292	0.7223	0.7595	0.851	0.0868	0.7141	F	0.0868	0.7141	NM_000826; NM_001083619; NM_001083620; ENST00000264426; ENST00000296526; ENST00000323661; ENST00000393815; ENST00000471736; ENST00000503437; ENST00000503980; ENST00000504801; ENST00000505888; ENST00000506284; ENST00000507898; ENST00000509417; ENST00000510854; ENST00000512774; BC010574; OTTHUMT00000258366; OTTHUMT00000258367; OTTHUMT00000258368; OTTHUMT00000258369; OTTHUMT00000366624; OTTHUMT00000…	GRIA2	glutamate receptor, ionotropic, AMPA 2	chr4	+	Multiple_Complex	157204182	157366075
TC0400009111.hg.1	2.99	3.04	3.34	3.34	0.4	0.14	0.24	0.19	F	F	F	F	1.04	1.28	1.28	0.2059	0.6359	0.6819	0.8866	0.9489	0.9858	0.2796	0.8346	F	0.2796	0.8346	GRIA2.vgAug10-unspliced	GRIA2	Transcript Identified by AceView, Entrez Gene ID(s) 2891	chr4	+	Unassigned	157341920	157342465
TC0X00008316.hg.1	3.33	3.12	3.28	3.31	0.19	0.12	0.27	0.26	T	T	T	T	-1.15	-1.03	-1.01	0.3638	0.5346	0.8662	0.9214	0.9307	0.9909	0.6572	0.9343	T	0.6572	0.9343	NM_000828; NM_001256743; NM_007325; ENST00000460123; ENST00000477389; ENST00000479118; ENST00000541091; ENST00000611689; ENST00000616590; ENST00000620443; ENST00000620581; ENST00000622768; BC117464; OTTHUMT00000058853; OTTHUMT00000058854; OTTHUMT00000058855; OTTHUMT00000058856; OTTHUMT00000058857; OTTHUMT00000058858; OTTHUMT00000058859	GRIA3	glutamate receptor, ionotropic, AMPA 3	chrX	+	Multiple_Complex	123184153	123490915
TC1100008948.hg.1	3.26	3.41	3.56	3.43	0.51	0.23	0.06	0.1	F	F	F	F	1.11	1.23	1.12	0.9664	0.7006	0.8163	0.9975	0.9565	0.9888	0.9349	0.9862	F	0.9349	0.9862	NM_000829; NM_001077243; NM_001077244; NM_001112812; NR_046356; ENST00000282499; ENST00000393125; ENST00000393127; ENST00000428631; ENST00000525032; ENST00000525187; ENST00000525921; ENST00000525942; ENST00000527177; ENST00000527669; ENST00000527687; ENST00000530497; ENST00000531011; ENST00000531986; ENST00000533094; uc001piw.2; uc001pix.2	GRIA4	glutamate receptor, ionotropic, AMPA 4	chr11	+	Multiple_Complex	105609994	105982092
TC1000011287.hg.1	4.66	4.84	5.18	4.68	0.39	0.16	0.21	0.41	T	T	T	T	1.13	1.43	1.01	0.7085	0.4496	0.9232	0.9778	0.9132	0.9961	0.7106	0.9439	T	0.7106	0.9439	NM_017551; ENST00000327946; ENST00000464741; ENST00000536331; ENST00000552278; BC039263; OTTHUMT00000049147; OTTHUMT00000049148; OTTHUMT00000049149	GRID1	glutamate receptor, ionotropic, delta 1	chr10	-	Multiple_Complex	85599555	86366493
TC0400008160.hg.1	3.15	2.93	2.7	2.79	0.15	0.03	0.04	0.19	F	F	F	F	-1.17	-1.36	-1.28	0.0611	0.0025	0.0085	0.7884	0.4975	0.7723	0.013	0.5627	F	0.013	0.5627	NM_001286838; NM_001510; ENST00000282020; ENST00000502699; ENST00000505687; ENST00000510992; ENST00000512631; ENST00000513976; ENST00000515744; ENST00000611049; BC099652; BC099653; BC099654; OTTHUMT00000253588; OTTHUMT00000362945; OTTHUMT00000362946; OTTHUMT00000362947; OTTHUMT00000362948; OTTHUMT00000362949; OTTHUMT00000362950	GRID2	glutamate receptor, ionotropic, delta 2	chr4	+	Multiple_Complex	92303622	93774556
TC0700010202.hg.1	3.07	3.15	3.51	3.45	0.22	0.1	0.27	0.14	T	T	T	T	1.06	1.35	1.3	0.6672	0.1674	0.0782	0.9743	0.8151	0.9124	0.2461	0.821	T	0.2461	0.821	NM_001145118; ENST00000435185; ENST00000452113; ENST00000457091; OTTHUMT00000340534; OTTHUMT00000340536; OTTHUMT00000340537	GRID2IP	glutamate receptor, ionotropic, delta 2 (Grid2) interacting protein	chr7	-	Coding	6496778	6551436
TC2100007872.hg.1	3.23	3.24	3.05	3.16	0.07	0.19	0.06	0.3	F	F	F	F	1.01	-1.13	-1.05	0.8888	0.3194	0.4823	0.9921	0.8796	0.9759	0.3947	0.8701	F	0.3947	0.8701	NM_000830; NM_175611; ENST00000309434; ENST00000327783; ENST00000389124; ENST00000389125; ENST00000399907; ENST00000399909; ENST00000399913; ENST00000399914; ENST00000472429; ENST00000535441; OTTHUMT00000171978; OTTHUMT00000171979; OTTHUMT00000171980; OTTHUMT00000171981; OTTHUMT00000171982; OTTHUMT00000171983; OTTHUMT00000171984; OTTHUMT00000171985	GRIK1	glutamate receptor, ionotropic, kainate 1	chr21	-	Multiple_Complex	29536933	29940033
TC0600008931.hg.1	5.71	5.64	5.52	5.75	0.27	0.33	0.12	0.16	T	T	T	T	-1.04	-1.13	1.03	0.5401	0.1203	0.78	0.9556	0.777	0.9868	0.4042	0.8727	T	0.4042	0.8727	NM_001166247; NM_021956; NM_175768; ENST00000318991; ENST00000358361; ENST00000369134; ENST00000369137; ENST00000369138; ENST00000413795; ENST00000421544; ENST00000436862; ENST00000455610; ENST00000487161; ENST00000487395; BC063814; OTTHUMT00000043718; OTTHUMT00000043719; OTTHUMT00000043720; OTTHUMT00000043721; OTTHUMT00000043722; OTTHUMT00000043723; OTTHUMT00000043724; OTTHUMT00000258911; uc021z…	GRIK2	glutamate receptor, ionotropic, kainate 2	chr6	+	Multiple_Complex	101398788	102070083
TC0100013730.hg.1	3.8	3.72	3.62	3.58	0.08	0.11	0.07	0	T	T	T	T	-1.05	-1.13	-1.17	0.41	0.1237	0.1152	0.9343	0.7786	0.9256	0.3272	0.8496	T	0.3272	0.8496	NM_000831; ENST00000373091; ENST00000373093; ENST00000462621; ENST00000479620; OTTHUMT00000012053; OTTHUMT00000012054; OTTHUMT00000012055; OTTHUMT00000012056	GRIK3	glutamate receptor, ionotropic, kainate 3	chr1	-	Multiple_Complex	36795527	37034243
TC1100009298.hg.1	3.45	3.48	3.7	3.38	0.07	0.14	0.24	0.02	T	T	T	T	1.02	1.18	-1.05	0.7048	0.2723	0.5218	0.9775	0.8656	0.9785	0.3271	0.8496	T	0.3271	0.8496	NM_001282470; NM_001282473; NM_014619; ENST00000375081; ENST00000438375; ENST00000526536; ENST00000527130; ENST00000527524; ENST00000530172; ENST00000533291; BC146652; BC150173; OTTHUMT00000109760; OTTHUMT00000387795; OTTHUMT00000387796; OTTHUMT00000387797; OTTHUMT00000387799; OTTHUMT00000387800; OTTHUMT00000474953	GRIK4	glutamate receptor, ionotropic, kainate 4	chr11	+	Multiple_Complex	120511746	120988904
TC1900010783.hg.1	5.43	5.57	5.35	5.24	0.03	0.11	0.17	0.32	T	T	T	T	1.1	-1.06	-1.14	0.3886	0.4822	0.1723	0.9283	0.9204	0.9502	0.1623	0.7758	T	0.1623	0.7758	NM_001301030; NM_002088; ENST00000262895; ENST00000301218; ENST00000454993; ENST00000593562; ENST00000594528; ENST00000602210; OTTHUMT00000104008; OTTHUMT00000463452; OTTHUMT00000463453; OTTHUMT00000463454; OTTHUMT00000463455; OTTHUMT00000463456	GRIK5	glutamate receptor, ionotropic, kainate 5	chr19	-	Multiple_Complex	41998316	42069498
TC0900012199.hg.1	4.36	4.39	4.51	4.22	0.12	0.22	0.36	0.3	T	T	T	T	1.03	1.11	-1.1	0.6228	0.3153	0.8242	0.9686	0.8782	0.9888	0.604	0.928	T	0.604	0.928	NM_000832; NM_001185090; NM_001185091; NM_007327; NM_021569; ENST00000350902; ENST00000371546; ENST00000371550; ENST00000371553; ENST00000371555; ENST00000371559; ENST00000371560; ENST00000371561; ENST00000460273; ENST00000462584; ENST00000471122; ENST00000473811; ENST00000485413; OTTHUMT00000055266; OTTHUMT00000055267; OTTHUMT00000055268; OTTHUMT00000055269; OTTHUMT00000055270; OTTHUMT0000005527…	GRIN1	glutamate receptor, ionotropic, N-methyl D-aspartate 1	chr9	+	Multiple_Complex	137138390	137168762
TC1600009349.hg.1	3.17	3.04	3.1	3.1	0.03	0.06	0.08	0.08	F	F	F	F	-1.09	-1.05	-1.05	0.2067	0.3821	0.5325	0.8866	0.895	0.9785	0.6166	0.9287	F	0.6166	0.9287	NM_000833; NM_001134407; NM_001134408; ENST00000330684; ENST00000396573; ENST00000396575; ENST00000461292; ENST00000463531; ENST00000535259; ENST00000562109; ENST00000566665; ENST00000566670; ENST00000566683; ENST00000568247; BC117131; BC143273	GRIN2A	glutamate receptor, ionotropic, N-methyl D-aspartate 2A	chr16	-	Multiple_Complex	9753404	10182754
TC1200009997.hg.1	2.98	3.03	3.32	3.24	0.15	0.18	0.18	0.08	F	F	T	T	1.03	1.27	1.2	0.3925	0.0077	0.0217	0.9299	0.563	0.8059	0.0256	0.6198	F	0.0256	0.6198	NM_000834; ENST00000609686; ENST00000627535; ENST00000628166; ENST00000630791; BC113618; BC113620; OTTHUMT00000268014; OTTHUMT00000479995; OTTHUMT00000480011; OTTHUMT00000480012	GRIN2B	glutamate receptor, ionotropic, N-methyl D-aspartate 2B	chr12	-	Multiple_Complex	13537337	13981957
TC1700011719.hg.1	3.72	3.67	3.75	3.88	0.29	0.03	0.18	0.31	F	F	F	T	-1.03	1.02	1.12	0.7134	0.6822	0.9982	0.9781	0.9548	0.9996	0.9552	0.9917	F	0.9552	0.9917	NM_000835; NM_001278553; NR_103735; ENST00000293190; ENST00000347612; ENST00000578159; ENST00000584176; ENST00000584496; BC140801; OTTHUMT00000103824; OTTHUMT00000444444; OTTHUMT00000444445; OTTHUMT00000444446; OTTHUMT00000444447	GRIN2C	glutamate receptor, ionotropic, N-methyl D-aspartate 2C	chr17	-	Multiple_Complex	74842023	74861504
TC1900008470.hg.1	3.45	3.56	3.78	3.51	0.16	0.16	0.17	0.08	F	F	T	F	1.08	1.26	1.05	0.5802	0.3262	0.8296	0.9606	0.8813	0.9888	0.4535	0.8892	F	0.4535	0.8892	NM_000836; ENST00000263269; OTTHUMT00000466121; uc002pjc.4	GRIN2D	glutamate receptor, ionotropic, N-methyl D-aspartate 2D	chr19	+	Multiple_Complex	48394875	48444931
TC0900011038.hg.1	3.11	3.25	3.08	3.09	0.15	0.19	0.08	0.13	F	F	F	F	1.11	-1.02	-1.01	0.959	0.8225	0.9072	0.9965	0.9767	0.9961	0.9882	0.9978	F	0.9882	0.9978	NM_133445; ENST00000361820; ENST00000479772; BC132866; BC132868; BC167432; OTTHUMT00000053453; OTTHUMT00000053454	GRIN3A	glutamate receptor, ionotropic, N-methyl-D-aspartate 3A	chr9	-	Multiple_Complex	101569352	101738580
TC1900006504.hg.1	4.52	4.17	4.03	4.1	0.31	0.26	0.07	0.28	T	T	T	T	-1.27	-1.41	-1.34	0.1021	0.0571	0.0347	0.8267	0.7143	0.861	0.1305	0.755	T	0.1305	0.755	NM_138690; ENST00000234389; ENST00000588335; OTTHUMT00000103923; OTTHUMT00000458234	GRIN3B	glutamate receptor, ionotropic, N-methyl-D-aspartate 3B	chr19	+	Multiple_Complex	1000419	1009732
TC0800009231.hg.1	10.48	10.88	10.48	10.71	0.25	0.3	0.13	0.03	T	T	T	T	1.32	1	1.18	0.6003	0.5491	0.5817	0.9641	0.934	0.9798	0.6163	0.9287	T	0.6163	0.9287	NM_000837; NM_001009184; ENST00000313269; ENST00000395068; ENST00000525513; ENST00000527194; ENST00000529301; ENST00000530898; ENST00000531992; ENST00000533044; ENST00000533377; ENST00000534791; BC041788; BC084553; OTTHUMT00000384047; OTTHUMT00000384048; OTTHUMT00000384050; OTTHUMT00000384052; OTTHUMT00000384053; OTTHUMT00000384054; OTTHUMT00000384055; OTTHUMT00000384056; OTTHUMT00000384057; uc00…	GRINA	glutamate receptor, ionotropic, N-methyl D-aspartate-associated protein 1 (glutamate binding)	chr8	+	Multiple_Complex	143990058	143993415
TC1200011140.hg.1	6.37	6.13	5.82	6.43	0.2	0.09	0.29	0.02	T	T	T	T	-1.18	-1.47	1.04	0.1919	0.0005	0.8029	0.877	0.3744	0.9886	0.001	0.3049	T	0.001	0.3049	NM_001178074; NM_021150; ENST00000359742; ENST00000398016; ENST00000535002; ENST00000535323; ENST00000536215; ENST00000538164; ENST00000538211; ENST00000538373; ENST00000539540; ENST00000540433; ENST00000540854; ENST00000541299; ENST00000541947; ENST00000542021; ENST00000542309; ENST00000543172; ENST00000545666; BC115393; BC115394; OTTHUMT00000401975; OTTHUMT00000401976; OTTHUMT00000401977; OTTHU…	GRIP1	glutamate receptor interacting protein 1	chr12	-	Multiple_Complex	66347431	66804186
TC0300010372.hg.1	3.58	3.44	3.51	3.69	0.15	0.04	0.21	0.09	T	T	F	T	-1.1	-1.04	1.08	0.5805	0.8395	0.3518	0.9606	0.9783	0.9683	0.5145	0.9076	F	0.5145	0.9076	NM_001080423; ENST00000413414; ENST00000422481; ENST00000430219; ENST00000619221; ENST00000621039; OTTHUMT00000340582; OTTHUMT00000340583; OTTHUMT00000340584; OTTHUMT00000340585	GRIP2	glutamate receptor interacting protein 2	chr3	-	Multiple_Complex	14489111	14542081
TC0600009740.hg.1	2.88	2.79	2.78	2.81	0.19	0.04	0.07	0.13	F	F	F	F	-1.06	-1.07	-1.04	0.8668	0.6858	0.7247	0.9919	0.9553	0.9865	0.9745	0.9958	F	0.9745	0.9958	NM_001278064; NM_001278065; NM_001278066; NM_001278067; ENST00000282753; ENST00000355289; ENST00000361719; ENST00000492807; ENST00000502405; ENST00000507005; ENST00000507907; BC136280; OTTHUMT00000042574; OTTHUMT00000042575; OTTHUMT00000369229; OTTHUMT00000369230; OTTHUMT00000369231; OTTHUMT00000369232	GRM1	glutamate receptor, metabotropic 1	chr6	+	Multiple_Complex	146027646	146437598
TC0300007445.hg.1	3.08	3.16	3.15	3.15	0.19	0.15	0.16	0.04	F	F	F	F	1.05	1.05	1.05	0.8925	0.9235	0.7794	0.9926	0.9923	0.9868	0.9784	0.996	F	0.9784	0.996	NM_000839; NM_001130063; ENST00000296479; ENST00000395052; ENST00000419928; ENST00000442933; ENST00000464585; ENST00000475478; ENST00000477330; ENST00000496661; BC113615; BC113619; OTTHUMT00000346542; OTTHUMT00000346543; OTTHUMT00000346544; OTTHUMT00000346545; OTTHUMT00000346546; OTTHUMT00000346547; OTTHUMT00000346548; OTTHUMT00000346549	GRM2	glutamate receptor, metabotropic 2	chr3	+	Multiple_Complex	51707065	51718613
TC0700008240.hg.1	4.03	3.76	3.77	3.48	0.39	0.16	0.07	0.27	T	T	T	T	-1.2	-1.2	-1.46	0.7016	0.8394	0.3716	0.9775	0.9783	0.9687	0.8158	0.9637	T	0.8158	0.9637	NM_000840; ENST00000361669; ENST00000421579; ENST00000439827; ENST00000441140; ENST00000454217; BC022496; BC041407	GRM3	glutamate receptor, metabotropic 3	chr7	+	Coding	86643914	86864884
TC0600011579.hg.1	6.45	5.96	6.12	5.98	0.3	0.33	0.16	0.27	T	T	T	T	-1.41	-1.26	-1.38	0.2939	0.2195	0.2703	0.9071	0.841	0.9676	0.5659	0.921	T	0.5659	0.921	NM_000841; NM_001256809; NM_001256811; NM_001256812; NM_001256813; NM_001282847; ENST00000374177; ENST00000374181; ENST00000455714; ENST00000535756; ENST00000538487; ENST00000544773; ENST00000545715; ENST00000607916; ENST00000609222; ENST00000609278; ENST00000609443; ENST00000609860; ENST00000609915; ENST00000609973; BC130526; BC130528; BC144057; OTTHUMT00000040213; OTTHUMT00000471761; OTTHUMT000…	GRM4	glutamate receptor, metabotropic 4	chr6	-	Multiple_Complex	34018643	34155622
TC1100011895.hg.1	3.05	3.28	3.12	2.98	0.16	0.11	0.12	0.1	T	T	T	T	1.17	1.05	-1.05	0.0884	0.7394	0.5375	0.8165	0.9632	0.9785	0.1352	0.7554	T	0.1352	0.7554	NM_000842; NM_001143831; ENST00000305432; ENST00000305447; ENST00000393294; ENST00000449371; ENST00000455756; OTTHUMT00000259222; OTTHUMT00000259223; OTTHUMT00000259224; OTTHUMT00000259226; uc009yvm.3	GRM5	glutamate receptor, metabotropic 5	chr11	-	Multiple_Complex	88504576	89065945
TC0500013421.hg.1	2.73	2.69	2.59	2.73	0.25	0.04	0.1	0.11	F	F	F	F	-1.03	-1.1	-1	0.6267	0.2424	0.9303	0.9693	0.8518	0.9961	0.6142	0.9287	F	0.6142	0.9287	NM_000843; ENST00000231188; ENST00000518082; ENST00000519003; OTTHUMT00000374383; OTTHUMT00000374384	GRM6	glutamate receptor, metabotropic 6	chr5	-	Multiple_Complex	178978327	178995123
TC0500013422.hg.1	3.52	3.36	3.38	3.42	0.25	0.24	0.33	0.09	F	F	F	F	-1.12	-1.1	-1.07	0.6158	0.5054	0.6002	0.9676	0.9256	0.9803	0.9094	0.9811	F	0.9094	0.9811	ENST00000519175; OTTHUMT00000374382	GRM6	glutamate receptor, metabotropic 6	chr5	-	NonCoding	178995278	178996206
TC0300006513.hg.1	3.24	3.44	3.36	3.27	0.17	0.14	0.26	0.25	T	T	T	T	1.15	1.09	1.03	0.1685	0.2664	0.509	0.8714	0.8654	0.9778	0.5123	0.9063	T	0.5123	0.9063	NM_000844; NM_181874; ENST00000357716; ENST00000389335; ENST00000389336; ENST00000402647; ENST00000435689; ENST00000440923; ENST00000443259; ENST00000445087; ENST00000448328; ENST00000458641; ENST00000461677; ENST00000463676; ENST00000467425; ENST00000471242; ENST00000486284; BC136458; BC136459; OTTHUMT00000246895; OTTHUMT00000337672; OTTHUMT00000337673; OTTHUMT00000337685; OTTHUMT00000337686; OT…	GRM7	glutamate receptor, metabotropic 7	chr3	+	Multiple_Complex	6770001	7741533
TC0700012490.hg.1	3.98	4.12	3.9	4.08	0.33	0.07	0.14	0.19	T	T	T	T	1.1	-1.06	1.07	0.8153	0.282	0.2737	0.988	0.8713	0.9676	0.5681	0.9221	T	0.5681	0.9221	NM_000845; NM_001127323; NR_028041; ENST00000339582; ENST00000341617; ENST00000358373; ENST00000412160; ENST00000423518; ENST00000444921; ENST00000448250; ENST00000457830; ENST00000465800; ENST00000465844; ENST00000472701; ENST00000473254; ENST00000480995; ENST00000489939; ENST00000495315; BC093725; BC101675	GRM8	glutamate receptor, metabotropic 8	chr7	-	Multiple_Complex	126438598	127253294
TC0800010034.hg.1	12.12	11.91	12.09	11.95	0.05	0.18	0.09	0.07	T	T	T	T	-1.15	-1.02	-1.13	0.0466	0.3633	0.1043	0.7666	0.8905	0.9196	0.1862	0.7905	T	0.1862	0.7905	NM_000637; NM_001195102; NM_001195103; NM_001195104; ENST00000221130; ENST00000521479; ENST00000523295; ENST00000537535; ENST00000541648; ENST00000546342; BC069244; OTTHUMT00000376519; OTTHUMT00000376520; OTTHUMT00000376522; OTTHUMT00000474206; OTTHUMT00000474207; OTTHUMT00000474208	GSR	glutathione reductase	chr8	-	Multiple_Complex	30678061	30727969
TC2000008951.hg.1	8.53	8.64	8.81	8.88	0.09	0.17	0.11	0.07	T	T	T	T	1.08	1.21	1.27	0.2819	0.0939	0.0122	0.9015	0.7432	0.7819	0.0714	0.7063	T	0.0714	0.7063	NM_000178; ENST00000216951; ENST00000451957; BC007927; OTTHUMT00000078821	GSS	glutathione synthetase	chr20	-	Multiple_Complex	34928430	34955817
TC0600012053.hg.1	3.18	3.21	3.11	2.91	0.24	0.22	0.18	0.43	F	F	F	F	1.02	-1.05	-1.21	0.5725	0.3707	0.4253	0.9592	0.8922	0.97	0.7953	0.9591	F	0.7953	0.9591	NM_145740; ENST00000334575; ENST00000476213; ENST00000493331; BC053578; BC110891; OTTHUMT00000040922; OTTHUMT00000040923; OTTHUMT00000040924	GSTA1	glutathione S-transferase alpha 1	chr6	-	Multiple_Complex	52791380	52803910
TC0600012050.hg.1	4.2	4.34	4.19	4.31	0.12	0.2	0.1	0.02	T	T	T	T	1.1	-1.01	1.08	0.1205	0.7258	0.2811	0.8435	0.9618	0.9676	0.3781	0.8622	T	0.3781	0.8622	NM_000846; ENST00000493422; BC002895; OTTHUMT00000043589	GSTA2	glutathione S-transferase alpha 2	chr6	-	Coding	52750087	52763569
TC0600014299.hg.1	3.53	3.25	3.49	3.12	0.3	0.03	0.17	0.28	F	F	F	F	-1.21	-1.03	-1.33	0.0953	0.7136	0.0452	0.8203	0.9592	0.8721	0.1243	0.7512	F	0.1243	0.7512	NM_000847; ENST00000211122; ENST00000370968; ENST00000431899; BC020619; OTTHUMT00000040930; OTTHUMT00000040931; OTTHUMT00000040933	GSTA3	glutathione S-transferase alpha 3	chr6	-	Coding	52896639	52909698
TC0600012059.hg.1	6.65	6.39	6.43	6.43	0.05	0.42	0.17	0.28	T	T	T	T	-1.2	-1.17	-1.17	0.9888	0.5304	0.3272	0.9987	0.9305	0.9677	0.6802	0.9375	T	0.6802	0.9375	NM_001512; ENST00000370959; ENST00000370960; ENST00000370963; ENST00000457564; ENST00000477599; ENST00000486559; BC015523; BC063439; OTTHUMT00000040944; OTTHUMT00000040945; OTTHUMT00000040946; OTTHUMT00000040947; OTTHUMT00000040948; OTTHUMT00000040949	GSTA4	glutathione S-transferase alpha 4	chr6	-	Multiple_Complex	52977948	52995380
TC0600014297.hg.1	3.79	3.6	3.39	3.78	0.32	0.18	0.12	0.2	F	F	F	F	-1.15	-1.33	-1.01	0.2473	0.0579	0.4409	0.896	0.7177	0.9701	0.2632	0.8305	F	0.2632	0.8305	NM_153699; ENST00000284562; ENST00000370989; ENST00000475052; OTTHUMT00000040917; OTTHUMT00000040918	GSTA5	glutathione S-transferase alpha 5	chr6	-	Multiple_Complex	52831655	52846095
TC0400008329.hg.1	10.89	10.8	10.71	10.78	0.1	0.16	0.17	0.34	T	T	T	T	-1.07	-1.14	-1.08	0.6868	0.3946	0.7143	0.9762	0.8981	0.9865	0.8537	0.9687	T	0.8537	0.9687	NM_001031720; NM_024751; ENST00000360505; ENST00000394728; ENST00000394730; ENST00000484843; ENST00000503409; ENST00000507281; ENST00000509336; ENST00000510865; ENST00000512828; ENST00000515255; ENST00000515279; BC032942; OTTHUMT00000253947; OTTHUMT00000253948; OTTHUMT00000253949; OTTHUMT00000363979; OTTHUMT00000363980; OTTHUMT00000363981; OTTHUMT00000363982; OTTHUMT00000363983; OTTHUMT0000036398…	GSTCD	glutathione S-transferase, C-terminal domain containing	chr4	+	Multiple_Complex	105708778	105847728
TC0700009485.hg.1	9.48	9.64	9.37	9.81	0.14	0.38	0.22	0.14	T	T	T	T	1.12	-1.08	1.25	0.8473	0.8254	0.3134	0.9912	0.9771	0.9677	0.616	0.9287	T	0.616	0.9287	NM_001143679; NM_001143680; NM_001143681; NM_015917; ENST00000358406; ENST00000409500; ENST00000436038; ENST00000442394; ENST00000443571; ENST00000473649; ENST00000479303; ENST00000489654; ENST00000494735; BC001231; BC050715; BC063425; OTTHUMT00000327091; OTTHUMT00000327092; OTTHUMT00000327093; OTTHUMT00000327094; OTTHUMT00000327095; OTTHUMT00000327096; OTTHUMT00000327143; OTTHUMT00000327144; OTT…	GSTK1	glutathione S-transferase kappa 1	chr7	+	Multiple_Complex	143244093	143270854
TC0100018263.hg.1	7.53	7.58	7.51	7.65	0.31	0.14	0.18	0.2	T	T	T	T	1.04	-1.01	1.09	0.9855	0.3163	0.7928	0.9987	0.8784	0.9886	0.6941	0.9398	T	0.6941	0.9398	NM_000561; NM_146421; ENST00000309851; ENST00000349334; ENST00000369819; ENST00000369823; ENST00000476065; ENST00000490171; BC024005; OTTHUMT00000032151; OTTHUMT00000032152; OTTHUMT00000032153; OTTHUMT00000032154; OTTHUMT00000032162; OTTHUMT00000421367	GSTM1	glutathione S-transferase mu 1	chr1	+	Multiple_Complex	109687796	109693745
TC0100018262.hg.1	9.48	9.48	9.34	9.4	0.1	0.05	0.17	0.16	T	T	T	T	-1	-1.1	-1.06	0.9995	0.1883	0.6531	1	0.826	0.9837	0.4892	0.9009	T	0.4892	0.9009	NM_000848; NM_001142368; ENST00000241337; ENST00000369827; ENST00000369829; ENST00000414179; ENST00000442650; ENST00000464206; ENST00000467579; ENST00000472225; ENST00000476040; ENST00000481656; ENST00000496578; ENST00000568786; BC105038; BC105066; BC110380; OTTHUMT00000032167; OTTHUMT00000032168; OTTHUMT00000032169; OTTHUMT00000032171; OTTHUMT00000032174; OTTHUMT00000032175; OTTHUMT00000032176; …	GSTM2	glutathione S-transferase mu 2 (muscle)	chr1	+	Multiple_Complex	109668022	109683997
TC0100018264.hg.1	3.95	3.76	3.62	3.89	0.21	0.04	0.09	0.15	T	T	T	T	-1.13	-1.26	-1.04	0.1615	0.0457	0.2947	0.8661	0.6988	0.9676	0.2176	0.8063	T	0.2176	0.8063	ENST00000624726; OTTHUMT00000446293	GSTM2	glutathione S-transferase mu 2 (muscle)	chr1	+	Multiple_Complex	109705231	109709551
TC0100015211.hg.1	11.61	11.7	11.73	11.79	0.15	0.21	0.4	0.1	T	T	T	T	1.07	1.09	1.13	0.8537	0.6738	0.3942	0.9914	0.9538	0.9699	0.6291	0.93	T	0.6291	0.93	NM_000849; NR_024537; ENST00000256594; ENST00000361066; ENST00000476321; ENST00000486823; ENST00000488824; ENST00000540225; BC000088; BC008790; OTTHUMT00000032182; OTTHUMT00000032183; OTTHUMT00000032184; OTTHUMT00000032185	GSTM3	glutathione S-transferase mu 3 (brain)	chr1	-	Multiple_Complex	109733932	109741038
TC0100018261.hg.1	11.63	11.77	11.43	11.8	0.07	0.07	0.08	0.11	T	T	T	T	1.11	-1.15	1.13	0.2312	0.0727	0.1704	0.8955	0.7223	0.9481	0.0161	0.5758	T	0.0161	0.5758	NM_000850; NM_147148; NR_024538; ENST00000326729; ENST00000369833; ENST00000369836; ENST00000461767; ENST00000464733; ENST00000478397; ENST00000479578; ENST00000485640; ENST00000493171; ENST00000493395; ENST00000495742; BC015513; BC108729; OTTHUMT00000032187; OTTHUMT00000032188; OTTHUMT00000032189; OTTHUMT00000032190; OTTHUMT00000032191; OTTHUMT00000032192; OTTHUMT00000032193; OTTHUMT00000032194;…	GSTM4	glutathione S-transferase mu 4	chr1	+	Multiple_Complex	109656076	109665501
TC0100018265.hg.1	4.61	4.76	4.62	4.8	0.39	0.19	0.26	0.34	T	T	T	T	1.1	1.01	1.14	0.4768	0.4569	0.085	0.9461	0.9145	0.9124	0.3575	0.8574	T	0.3575	0.8574	NM_000851; ENST00000256593; ENST00000369812; ENST00000369813; ENST00000483153; ENST00000492718; BC058881; OTTHUMT00000032200; OTTHUMT00000032201; OTTHUMT00000032202; OTTHUMT00000032206	GSTM5	glutathione S-transferase mu 5	chr1	+	Multiple_Complex	109712242	109718268
TC1000008800.hg.1	7.42	7.89	7.62	7.54	0.16	0.37	0.32	0.21	T	T	T	T	1.38	1.15	1.09	0.241	0.2427	0.2636	0.896	0.8518	0.9663	0.5538	0.9187	T	0.5538	0.9187	NM_001191002; NM_001191003; NM_004832; ENST00000369710; ENST00000369713; ENST00000432659; ENST00000445155; ENST00000470554; ENST00000493946; ENST00000539281; BC000127; OTTHUMT00000050193; OTTHUMT00000050194; OTTHUMT00000050195; OTTHUMT00000050196; OTTHUMT00000050197	GSTO1	glutathione S-transferase omega 1	chr10	+	Multiple_Complex	104235356	104267464
TC1000012498.hg.1	10.07	9.88	9.66	10.05	0.12	0.29	0.22	0.13	T	T	T	T	-1.14	-1.33	-1.02	0.0552	0.0181	0.956	0.7738	0.607	0.9974	0.03	0.6351	T	0.03	0.6351	NM_001191013; NM_001191014; NM_001191015; NM_183239; ENST00000338595; ENST00000450629; ENST00000467629; ENST00000473401; ENST00000477078; ENST00000498052; BC056918; OTTHUMT00000050210; OTTHUMT00000050212; OTTHUMT00000050213; OTTHUMT00000050214; OTTHUMT00000050215	GSTO2	glutathione S-transferase omega 2	chr10	+	Multiple_Complex	104268873	104299418
TC1100008144.hg.1	4.32	4.31	4.4	4.27	0.19	0.21	0.25	0.16	T	T	T	T	-1.01	1.05	-1.04	0.5491	0.9441	0.4766	0.9573	0.9937	0.9757	0.8413	0.9668	T	0.8413	0.9668	NM_000852; ENST00000398603; ENST00000398606; ENST00000467591; ENST00000489040; ENST00000494593; ENST00000495996; ENST00000498765; BC010915; OTTHUMT00000268504; OTTHUMT00000268506; OTTHUMT00000268507; OTTHUMT00000268509; OTTHUMT00000268510; OTTHUMT00000268511; OTTHUMT00000268512	GSTP1	glutathione S-transferase pi 1	chr11	+	Multiple_Complex	67583595	67586660
TC2200006878.hg.1	3.68	3.49	3.55	3.46	0.13	0.19	0.25	0.14	T	T	T	T	-1.14	-1.09	-1.16	0.4344	0.6035	0.5125	0.9377	0.9477	0.9785	0.8608	0.9713	T	0.8608	0.9713	NR_126442; NR_126446; ENST00000402588; ENST00000621118; OTTHUMT00000320080	GSTT2	glutathione S-transferase theta 2 (gene/pseudogene)	chr22	+	Multiple_Complex	23980028	23983915
TC2200008201.hg.1	3.77	3.56	3.73	3.71	0.22	0.26	0.32	0.25	T	T	T	T	-1.15	-1.02	-1.04	0.7567	0.4879	0.6713	0.9826	0.9227	0.985	0.6691	0.9361	T	0.6691	0.9361	NM_000854; NR_126445; ENST00000290765; ENST00000404172; BC002415; BC071700; BC146929; BC146936; BC146940; BC146943; OTTHUMT00000320012; OTTHUMT00000320013	GSTT2; GSTT2B	glutathione S-transferase theta 2 (gene/pseudogene); glutathione S-transferase theta 2B (gene/pseudogene)	chr22	-	Multiple_Complex	23957414	23961301
TC1400007752.hg.1	9.46	9.75	9.39	9.56	0.23	0.16	0.19	0.09	T	T	T	T	1.22	-1.05	1.07	0.2201	0.1954	0.5356	0.8911	0.8321	0.9785	0.0975	0.7271	T	0.0975	0.7271	NM_001312660; NM_145870; NM_145871; ENST00000216465; ENST00000349555; ENST00000361389; ENST00000393734; ENST00000553268; ENST00000553431; ENST00000553586; ENST00000553770; ENST00000553838; ENST00000554279; ENST00000554381; ENST00000554846; ENST00000555093; ENST00000555208; ENST00000555583; ENST00000556627; ENST00000556914; ENST00000557053; ENST00000557639; BC001453; OTTHUMT00000414082; OTTHUMT000…	GSTZ1	glutathione S-transferase zeta 1	chr14	+	Multiple_Complex	77320884	77331597
TC0100006771.hg.1	5.96	5.6	6.05	5.84	0.25	0.47	0.23	0.19	T	T	T	T	-1.28	1.06	-1.09	0.2177	0.4854	0.8154	0.8891	0.9221	0.9888	0.2895	0.8382	T	0.2895	0.8382	NM_001282587; NM_004285; ENST00000377403; ENST00000495451; ENST00000602477; BC081559; OTTHUMT00000004928; OTTHUMT00000004929; OTTHUMT00000467543	H6PD	hexose-6-phosphate dehydrogenase (glucose 1-dehydrogenase)	chr1	+	Multiple_Complex	9234775	9271337
TC0300010411.hg.1	11.88	11.95	12.02	11.95	0.09	0.02	0.16	0.15	T	T	T	T	1.05	1.11	1.05	0.7825	0.9841	0.7293	0.9844	0.9976	0.9865	0.9777	0.996	T	0.9777	0.996	NM_001284413; NM_001284415; NM_001284416; NM_012260; NR_104315; ENST00000321169; ENST00000383779; ENST00000414979; ENST00000421993; ENST00000422591; ENST00000435217; ENST00000451445; ENST00000456194; ENST00000457447; ENST00000460907; ENST00000469454; ENST00000472857; ENST00000628377; BC001627; OTTHUMT00000252104; OTTHUMT00000342872; OTTHUMT00000342960; OTTHUMT00000342961; OTTHUMT00000343008; OTTH…	HACL1	2-hydroxyacyl-CoA lyase 1	chr3	-	Multiple_Complex	15560704	15601852
TC1600009066.hg.1	10.03	9.73	9.75	9.88	0.1	0.02	0.25	0.08	T	T	T	T	-1.23	-1.21	-1.11	0.0294	0.0044	0.2199	0.7223	0.528	0.9656	0.0241	0.6198	T	0.0241	0.6198	NM_001040427; NM_001286249; NM_005326; ENST00000397353; ENST00000397356; ENST00000455446; ENST00000564445; ENST00000564518; ENST00000565097; ENST00000566644; ENST00000566709; ENST00000567190; ENST00000567398; ENST00000569339; ENST00000569700; BC000840; BC002627; OTTHUMT00000250548; OTTHUMT00000250549; OTTHUMT00000433833; OTTHUMT00000433834; OTTHUMT00000433835; OTTHUMT00000433836; OTTHUMT000004338…	HAGH	hydroxyacylglutathione hydrolase	chr16	-	Multiple_Complex	1795620	1827194
TC1600011323.hg.1	4.85	4.55	4.84	4.97	0.12	0.16	0.1	0.22	T	T	T	T	-1.23	-1.01	1.09	0.3343	0.7762	0.6515	0.9173	0.9695	0.9837	0.4873	0.9005	T	0.4873	0.9005	NM_001290137; NM_001290139; NM_032304; ENST00000341413; ENST00000389701; ENST00000389703; ENST00000549114; ENST00000561546; ENST00000561561; ENST00000561750; ENST00000562141; ENST00000562187; ENST00000563792; ENST00000564537; ENST00000564545; ENST00000567414; ENST00000567696; ENST00000568141; ENST00000569143; ENST00000569385; BC004353; BC015008; BC033796; OTTHUMT00000409606; OTTHUMT00000409607; O…	HAGHL	hydroxyacylglutathione hydrolase-like	chr16	+	Multiple_Complex	726936	729733
TC1600011324.hg.1	3.78	4.1	3.57	3.88	0.17	0.4	0.21	0.23	T	T	T	T	1.24	-1.16	1.07	0.3019	0.1875	0.961	0.909	0.826	0.9974	0.1564	0.7724	T	0.1564	0.7724	ENST00000569604; OTTHUMT00000441116	HAGHL	hydroxyacylglutathione hydrolase-like	chr16	+	NonCoding	733055	735525
TC1000007891.hg.1	12.56	12.36	12.15	12.44	0.04	0.07	0.06	0.19	T	T	T	T	-1.15	-1.32	-1.08	0.1764	0.0106	0.8822	0.8738	0.5848	0.9928	0.0259	0.6201	T	0.0259	0.6201	NM_000188; NM_033496; NM_033497; NM_033498; NM_033500; ENST00000298649; ENST00000359426; ENST00000360289; ENST00000421088; ENST00000436817; ENST00000448642; ENST00000450646; ENST00000464803; ENST00000470050; ENST00000476368; ENST00000479594; ENST00000480047; ENST00000483054; ENST00000483077; ENST00000488644; ENST00000493591; ENST00000494253; BC008730; OTTHUMT00000048429; OTTHUMT00000048430; OTTHU…	HK1	hexokinase 1	chr10	+	Multiple_Complex	69269984	69401882
TC0200008099.hg.1	8.36	8.35	8.21	8.25	0.19	0.12	0.2	0.18	T	T	T	T	-1.01	-1.11	-1.08	0.9345	0.2374	0.2623	0.9952	0.8486	0.9663	0.4078	0.8748	T	0.4078	0.8748	NM_000189; ENST00000290573; ENST00000409174; ENST00000472302; BC021116; BC064369; OTTHUMT00000252238; OTTHUMT00000328629; OTTHUMT00000328638	HK2	hexokinase 2	chr2	+	Multiple_Complex	74832655	74893359
TC0500012956.hg.1	4.83	5.17	4.9	4.61	0.35	0.1	0.26	0.26	T	T	T	T	1.26	1.05	-1.17	0.078	0.9593	0.1111	0.8143	0.9953	0.9238	0.0233	0.6198	T	0.0233	0.6198	NM_002115; ENST00000292432; ENST00000504910; ENST00000506834; ENST00000509717; ENST00000514058; ENST00000514666; BC028129; OTTHUMT00000253428; OTTHUMT00000372161; OTTHUMT00000372162; OTTHUMT00000372163; OTTHUMT00000372164; OTTHUMT00000372165	HK3	hexokinase 3 (white cell)	chr5	-	Multiple_Complex	176880869	176899332
TC1000007890.hg.1	3.15	3.29	3.12	3.22	0.27	0.08	0.12	0.07	F	T	F	F	1.1	-1.02	1.05	0.775	0.6102	0.9929	0.984	0.9477	0.9994	0.8751	0.973	F	0.8751	0.973	NM_025130; ENST00000354624; ENST00000470920; ENST00000488706; BC110504; OTTHUMT00000048389; OTTHUMT00000048391; OTTHUMT00000048392; uc001jpf.4	HKDC1	hexokinase domain containing 1	chr10	+	Multiple_Complex	69220303	69267559
TC1000012489.hg.1	4.26	4.39	4.31	4.12	0.24	0.32	0.29	0.21	T	T	T	T	1.09	1.04	-1.1	0.9551	0.5961	0.0949	0.9965	0.9449	0.9192	0.1526	0.7719	T	0.1526	0.7719	NM_001134670; NM_138413; ENST00000370642; ENST00000370646; ENST00000370647; ENST00000465608; BC011916; BC045550; BC057821; OTTHUMT00000049724; OTTHUMT00000049725; OTTHUMT00000049726; OTTHUMT00000049727	HOGA1	4-hydroxy-2-oxoglutarate aldolase 1	chr10	+	Multiple_Complex	97584323	97612802
TC1200012215.hg.1	2.85	2.86	3.04	3.02	0.09	0.12	0.1	0.11	F	F	T	T	1.01	1.14	1.13	0.8282	0.0959	0.1484	0.9894	0.748	0.9337	0.2268	0.8107	F	0.2268	0.8107	NM_001171993; NM_002150; ENST00000289004; ENST00000535114; ENST00000542159; ENST00000543163; BC024287; OTTHUMT00000402184; OTTHUMT00000402185; OTTHUMT00000402187; OTTHUMT00000402188	HPD	4-hydroxyphenylpyruvate dioxygenase	chr12	-	Multiple_Complex	121839527	121888611
TC0100008120.hg.1	3.8	4.06	4.21	4.12	0.5	0.07	0.35	0.16	T	T	T	T	1.19	1.33	1.25	0.9687	0.523	0.8912	0.9979	0.9286	0.9945	0.861	0.9713	T	0.861	0.9713	NM_032756; ENST00000334815; BC007293; OTTHUMT00000020527	HPDL	4-hydroxyphenylpyruvate dioxygenase-like	chr1	+	Coding	45326873	45328674
TC0100013928.hg.1	7.76	8.06	8.02	7.91	0.18	0.29	0.12	0.11	T	T	T	T	1.23	1.2	1.11	0.0883	0.0277	0.1089	0.8165	0.6365	0.9229	0.1319	0.7554	T	0.1319	0.7554	NM_001190880; NM_001243526; NM_031207; ENST00000372425; ENST00000372427; ENST00000372430; ENST00000372432; ENST00000372433; ENST00000372434; ENST00000469587; ENST00000470662; ENST00000483618; ENST00000486909; ENST00000487366; ENST00000496142; ENST00000583037; BC006140; BC019041; OTTHUMT00000019718; OTTHUMT00000019719; OTTHUMT00000019720; OTTHUMT00000019721; OTTHUMT00000019722; OTTHUMT00000019723;…	HYI	hydroxypyruvate isomerase (putative)	chr1	-	Multiple_Complex	43451003	43453989
TC0200015578.hg.1	11.22	10.98	11.16	10.93	0.1	0.06	0.05	0.14	T	T	T	T	-1.18	-1.04	-1.22	0.0592	0.553	0.0988	0.7843	0.9342	0.9192	0.1808	0.7855	T	0.1808	0.7855	NM_001282386; NM_001282387; NM_005896; ENST00000345146; ENST00000415282; ENST00000415913; ENST00000417583; ENST00000446179; ENST00000451391; ENST00000462386; ENST00000481557; ENST00000484575; BC012846; BC093020; OTTHUMT00000256475; OTTHUMT00000336669; OTTHUMT00000336670; OTTHUMT00000336672; OTTHUMT00000336673; OTTHUMT00000336674; OTTHUMT00000336675; OTTHUMT00000336676; OTTHUMT00000336678	IDH1	isocitrate dehydrogenase 1 (NADP+)	chr2	-	Multiple_Complex	208236227	208266074
TC1500010422.hg.1	13.04	13.15	12.86	13.06	0.11	0.14	0.13	0.1	T	T	T	T	1.08	-1.13	1.01	0.6163	0.3608	0.6186	0.9676	0.889	0.9814	0.4468	0.8868	T	0.4468	0.8868	NM_001289910; NM_001290114; NM_002168; ENST00000330062; ENST00000540499; ENST00000559482; ENST00000560061; BC009244; BC071828; OTTHUMT00000313426; OTTHUMT00000417507; OTTHUMT00000417508; OTTHUMT00000417509	IDH2	isocitrate dehydrogenase 2 (NADP+), mitochondrial	chr15	-	Multiple_Complex	90083045	90102554
TC1500010776.hg.1	14.26	14.23	14.15	14.22	0.03	0.06	0.01	0.08	T	T	T	T	-1.03	-1.08	-1.03	0.8452	0.2711	0.4003	0.9912	0.8656	0.9699	0.6332	0.9307	T	0.6332	0.9307	NM_005530; ENST00000299518; ENST00000557826; ENST00000557960; ENST00000558016; ENST00000558509; ENST00000558535; ENST00000558554; ENST00000558602; ENST00000558933; ENST00000559106; ENST00000559186; ENST00000559205; ENST00000559803; ENST00000559865; ENST00000559881; ENST00000559889; ENST00000560396; ENST00000560414; ENST00000560667; ENST00000560770; ENST00000561279; ENST00000561366; ENST0000062976…	IDH3A	isocitrate dehydrogenase 3 (NAD+) alpha	chr15	+	Multiple_Complex	78149321	78171949
TC2000008193.hg.1	9.08	9.17	9.09	9.15	0.05	0.22	0.04	0.14	T	T	T	T	1.07	1.01	1.05	0.7913	0.9807	0.9161	0.9861	0.9972	0.9961	0.9905	0.9978	T	0.9905	0.9978	NM_001258384; NM_006899; NM_174855; ENST00000380843; ENST00000380851; ENST00000462967; ENST00000466494; ENST00000466999; ENST00000474315; ENST00000477689; ENST00000479376; ENST00000488299; ENST00000491065; ENST00000492240; ENST00000613370; BC001960; OTTHUMT00000077603; OTTHUMT00000077604; OTTHUMT00000077605; OTTHUMT00000077606; OTTHUMT00000077607; OTTHUMT00000077609; OTTHUMT00000077610; OTTHUMT00…	IDH3B	isocitrate dehydrogenase 3 (NAD+) beta	chr20	-	Multiple_Complex	2658395	2664219
TC0X00011173.hg.1	14.99	14.75	15.08	14.87	0.04	0.04	0.03	0.08	T	T	T	T	-1.18	1.07	-1.09	0.0342	0.3698	0.44	0.7344	0.8922	0.97	0.0336	0.6422	T	0.0336	0.6422	NM_004135; NM_174869; ENST00000217901; ENST00000370092; ENST00000370093; ENST00000427365; ENST00000444338; ENST00000444450; ENST00000454076; ENST00000461215; ENST00000491235; ENST00000495356; ENST00000497043; ENST00000619865; BC000933; BC001902; OTTHUMT00000061080; OTTHUMT00000061081; OTTHUMT00000061082; OTTHUMT00000061083; OTTHUMT00000061084; OTTHUMT00000061085; OTTHUMT00000061086; OTTHUMT000000…	IDH3G	isocitrate dehydrogenase 3 (NAD+) gamma	chrX	-	Multiple_Complex	153785766	153794523
TC0200007053.hg.1	7.78	7.81	7.56	7.84	0.33	0.1	0.1	0.44	T	T	T	T	1.02	-1.16	1.05	0.4139	0.8745	0.8139	0.9359	0.983	0.9888	0.8454	0.9677	T	0.8454	0.9677	NM_000221; NM_006488; ENST00000260598; ENST00000260599; ENST00000429697; ENST00000464371; ENST00000469936; ENST00000490823; BC006233; OTTHUMT00000214196; OTTHUMT00000214197; OTTHUMT00000324819; OTTHUMT00000324820; OTTHUMT00000324821; OTTHUMT00000324822	KHK	ketohexokinase	chr2	+	Multiple_Complex	27086743	27100772
TC1100007003.hg.1	16.41	16.28	16.51	16.34	0.04	0.04	0.16	0.09	T	T	T	T	-1.1	1.07	-1.05	0.266	0.9562	0.515	0.8986	0.9953	0.9785	0.5835	0.9258	T	0.5835	0.9258	NM_001135239; NM_001165414; NM_001165415; NM_001165416; NM_005566; NR_028500; ENST00000227157; ENST00000375710; ENST00000379412; ENST00000396222; ENST00000422447; ENST00000430553; ENST00000460405; ENST00000469976; ENST00000478970; ENST00000486690; ENST00000494573; ENST00000495052; ENST00000535451; ENST00000536528; ENST00000537296; ENST00000538451; ENST00000539814; ENST00000540430; ENST00000541097…	LDHA	lactate dehydrogenase A	chr11	+	Multiple_Complex	18394388	18408425
TC1100007006.hg.1	4.67	4.56	4.57	4.21	0.24	0.15	0.39	0.04	T	T	T	T	-1.08	-1.08	-1.38	0.8782	0.9063	0.0969	0.9919	0.9885	0.9192	0.2276	0.8114	T	0.2276	0.8114	NM_001144071; NM_144972; ENST00000280706; ENST00000396213; ENST00000615355; BC014340; OTTHUMT00000395903; OTTHUMT00000395904	LDHAL6A	lactate dehydrogenase A-like 6A	chr11	+	Coding	18455824	18479600
TC1500007396.hg.1	3.57	3.8	3.44	3.5	0.23	0.44	0.3	0.12	F	T	F	F	1.17	-1.09	-1.05	0.1031	0.9968	0.7782	0.8274	0.9993	0.9867	0.2865	0.8374	F	0.2865	0.8374	NM_033195; ENST00000307144; BC022034; OTTHUMT00000256015	LDHAL6B	lactate dehydrogenase A-like 6B	chr15	+	Coding	59206816	59208586
TC1200010109.hg.1	4.08	3.96	3.88	3.87	0.27	0.11	0.19	0.22	T	T	F	F	-1.09	-1.15	-1.16	0.9084	0.6766	0.9032	0.9926	0.9542	0.9961	0.9522	0.9906	F	0.9522	0.9906	NM_001174097; NM_002300; ENST00000350669; ENST00000396075; ENST00000396076; ENST00000450584; ENST00000470280; ENST00000470985; ENST00000535112; ENST00000539782; ENST00000542765; ENST00000544151; BC002362; BC015122; BC071860; OTTHUMT00000258219; OTTHUMT00000258220; OTTHUMT00000258221; OTTHUMT00000258222; OTTHUMT00000258224; OTTHUMT00000402397; OTTHUMT00000402398; OTTHUMT00000402399; OTTHUMT0000040…	LDHB	lactate dehydrogenase B	chr12	-	Multiple_Complex	21635341	21757857
TC1100007005.hg.1	4.49	4.63	4.47	4.29	0.1	0.05	0.4	0.27	T	T	T	T	1.1	-1.01	-1.14	0.6386	0.1153	0.1885	0.9702	0.7718	0.9588	0.1337	0.7554	T	0.1337	0.7554	NM_002301; NM_017448; ENST00000280704; ENST00000396215; ENST00000535809; ENST00000536880; ENST00000537486; ENST00000539369; ENST00000541669; ENST00000544105; ENST00000545848; ENST00000546146; BC019249; BC064388; BC090043; OTTHUMT00000395892; OTTHUMT00000395893; OTTHUMT00000395894; OTTHUMT00000395895; OTTHUMT00000395896; OTTHUMT00000395897; OTTHUMT00000395898; OTTHUMT00000395899; OTTHUMT0000039590…	LDHC	lactate dehydrogenase C	chr11	+	Coding	18412306	18452058
TC1600010866.hg.1	5.41	5.27	5.2	5.36	0.17	0.1	0.19	0.23	T	T	T	T	-1.1	-1.16	-1.04	0.6919	0.3631	0.8105	0.9766	0.8903	0.9888	0.6651	0.9349	T	0.6651	0.9349	NM_153486; NM_194436; ENST00000300051; ENST00000450168; ENST00000568164; ENST00000569876; BC040279; BC047902; OTTHUMT00000269018; OTTHUMT00000434651; OTTHUMT00000434652; OTTHUMT00000434653	LDHD	lactate dehydrogenase D	chr16	-	Multiple_Complex	75111860	75116772
TC0600009206.hg.1	9.96	9.86	10.02	9.99	0.21	0.12	0.17	0.05	T	T	T	T	-1.07	1.05	1.02	0.4886	0.7107	0.965	0.948	0.9588	0.9984	0.7414	0.9509	T	0.7414	0.9509	NM_002356; ENST00000612661; ENST00000617290; BC089040; OTTHUMT00000476910	MARCKS	myristoylated alanine-rich protein kinase C substrate	chr6	+	Multiple_Complex	113857335	113863475
TC0200007775.hg.1	10.3	10.26	10.1	10.27	0.07	0.14	0.26	0.13	T	T	T	T	-1.03	-1.15	-1.02	0.3551	0.1944	0.4113	0.9185	0.831	0.97	0.5929	0.9275	T	0.5929	0.9275	NM_001199111; NM_001199112; NM_005917; ENST00000233114; ENST00000409476; ENST00000409908; ENST00000421012; ENST00000432309; ENST00000436321; ENST00000442225; ENST00000454035; ENST00000462944; ENST00000472098; ENST00000484538; ENST00000485155; ENST00000485781; ENST00000495083; ENST00000539945; ENST00000544381; BC001484; OTTHUMT00000251687; OTTHUMT00000326983; OTTHUMT00000326984; OTTHUMT00000326985…	MDH1	malate dehydrogenase 1	chr2	+	Multiple_Complex	63588609	63607197
TC0200015529.hg.1	4.58	4.88	4.67	4.72	0.23	0.18	0.33	0.35	T	T	T	T	1.23	1.06	1.1	0.0963	0.2376	0.1061	0.8206	0.8486	0.9197	0.2921	0.8392	T	0.2921	0.8392	NM_001039845; NM_001282940; NR_104261; ENST00000374412; ENST00000432911; ENST00000436472; ENST00000449792; ENST00000454776; ENST00000471988; BC033509; BC088356; OTTHUMT00000256429; OTTHUMT00000256430; OTTHUMT00000336794; OTTHUMT00000336795; OTTHUMT00000336796; OTTHUMT00000336798	MDH1B	malate dehydrogenase 1B	chr2	-	Multiple_Complex	206737763	206765549
TC0700008081.hg.1	12.9	12.78	13.11	12.9	0.11	0.17	0.17	0.14	T	T	T	T	-1.09	1.16	1	0.8379	0.4077	0.5821	0.9909	0.903	0.9798	0.6996	0.9415	T	0.6996	0.9415	NM_001282403; NM_001282404; NM_005918; NR_104165; ENST00000315758; ENST00000424167; ENST00000432020; ENST00000443006; ENST00000461263; ENST00000461665; ENST00000490105; ENST00000492663; BC001917; OTTHUMT00000252851; OTTHUMT00000344184; OTTHUMT00000344185; OTTHUMT00000344187; OTTHUMT00000344188; OTTHUMT00000344189; OTTHUMT00000344676; OTTHUMT00000344677	MDH2	malate dehydrogenase 2	chr7	+	Multiple_Complex	76048019	76067508
TC0600012434.hg.1	12.25	12.08	12.2	12.22	0.06	0.16	0.11	0.04	T	T	T	T	-1.12	-1.03	-1.02	0.1052	0.8799	0.4815	0.8295	0.9843	0.9759	0.3359	0.8535	T	0.3359	0.8535	NM_002395; ENST00000369705; BC025246; OTTHUMT00000041350	ME1	malic enzyme 1, NADP(+)-dependent, cytosolic	chr6	-	Multiple_Complex	83210389	83431219
TC1800007326.hg.1	10.08	10.13	10.18	9.96	0.05	0.05	0.05	0.11	T	T	T	T	1.04	1.07	-1.09	0.6884	0.268	0.3291	0.9764	0.8656	0.9677	0.2273	0.811	T	0.2273	0.811	NM_001168335; NM_002396; ENST00000321341; ENST00000382927; ENST00000585680; ENST00000589330; ENST00000591925; BC000147; OTTHUMT00000255991; OTTHUMT00000449552; OTTHUMT00000449553; OTTHUMT00000449554; OTTHUMT00000449725	ME2	malic enzyme 2, NAD(+)-dependent, mitochondrial	chr18	+	Multiple_Complex	50879049	50954262
TC1100011857.hg.1	3.78	3.89	3.65	3.66	0.14	0.07	0.17	0.11	T	T	F	F	1.08	-1.09	-1.09	0.2875	0.4146	0.3114	0.9033	0.9044	0.9677	0.1728	0.7826	F	0.1728	0.7826	NM_001014811; NM_001161586; NM_006680; ENST00000323418; ENST00000393324; ENST00000524826; ENST00000525957; ENST00000526504; ENST00000526834; ENST00000526944; ENST00000530335; ENST00000530520; ENST00000532471; ENST00000534638; ENST00000543262; BC022472; OTTHUMT00000393767; OTTHUMT00000393768; OTTHUMT00000393769; OTTHUMT00000393770; OTTHUMT00000393771; OTTHUMT00000393773; OTTHUMT00000393774; OTTHUM…	ME3	malic enzyme 3, NADP(+)-dependent, mitochondrial	chr11	-	Multiple_Complex	86441108	86672636
TC0700013471.hg.1	3.97	4.06	3.89	3.89	0.31	0.12	0.27	0.17	F	T	F	T	1.06	-1.06	-1.06	0.4865	0.8042	0.5781	0.9474	0.9721	0.9789	0.6422	0.9313	F	0.6422	0.9313	ENST00000497554; OTTHUMT00000350808	MGAM	maltase-glucoamylase	chr7	+	NonCoding	141907833	141931849
TC0700013472.hg.1	3.38	3.19	3.33	3.42	0.39	0.29	0.19	0.37	F	F	F	F	-1.14	-1.04	1.03	0.9718	0.8463	0.9053	0.9979	0.9789	0.9961	0.991	0.998	F	0.991	0.998	NM_004668; ENST00000475668; ENST00000485078; ENST00000490593; ENST00000495045; ENST00000497673; ENST00000549489; ENST00000620571; BC120872; OTTHUMT00000351244; OTTHUMT00000351290; OTTHUMT00000351291; OTTHUMT00000351292; OTTHUMT00000351293; OTTHUMT00000351294	MGAM	maltase-glucoamylase	chr7	+	Multiple_Complex	141995838	142106747
TC0700009411.hg.1	2.93	3.06	2.88	2.9	0.12	0.07	0.11	0.13	F	F	F	F	1.1	-1.04	-1.02	0.3763	0.297	0.4184	0.9245	0.8748	0.97	0.2262	0.8107	F	0.2262	0.8107	NM_001293626; ENST00000477922; ENST00000496337; ENST00000550469	MGAM2	maltase-glucoamylase 2 (putative)	chr7	+	Multiple_Complex	142111749	142223674
TC1200012597.hg.1	15.14	15.12	15.22	15.12	0.03	0.04	0.11	0.05	T	T	T	T	-1.01	1.06	-1.01	0.7521	0.9891	0.731	0.9823	0.9989	0.9865	0.9704	0.9952	T	0.9704	0.9952	NM_001260511; NM_001260512; NM_001267598; NM_020300; NM_145764; NM_145791; NM_145792; NR_048545; NR_048547; ENST00000010404; ENST00000396207; ENST00000396209; ENST00000396210; ENST00000534835; ENST00000535309; ENST00000535624; ENST00000536371; ENST00000537878; ENST00000538885; ENST00000539708; ENST00000540056; ENST00000540126; ENST00000542256; ENST00000543076; ENST00000624056; BC005923; OTTHUMT00…	MGST1	microsomal glutathione S-transferase 1	chr12	+	Multiple_Complex	16347142	16377192
TC1200012598.hg.1	3.12	3.14	3.07	3.16	0.22	0.18	0.25	0.37	T	F	T	T	1.02	-1.03	1.03	0.935	0.7901	0.2907	0.9952	0.9717	0.9676	0.6369	0.9311	F	0.6369	0.9311	ENST00000359720; OTTHUMT00000401275	MGST1	microsomal glutathione S-transferase 1	chr12	+	NonCoding	16382827	16447424
TC0400008813.hg.1	7.95	8.35	8.44	8.19	0.42	0.19	0.12	0.22	T	T	T	T	1.32	1.4	1.18	0.4842	0.1821	0.9001	0.9469	0.8233	0.996	0.5018	0.9036	T	0.5018	0.9036	NM_001204366; NM_001204367; NM_001204368; NM_002413; ENST00000265498; ENST00000502587; ENST00000503816; ENST00000506797; ENST00000515067; ENST00000515137; ENST00000616265; BC025416; OTTHUMT00000257232; OTTHUMT00000364339; OTTHUMT00000364340; OTTHUMT00000364533; OTTHUMT00000364534; OTTHUMT00000364535; uc021xsf.1	MGST2	microsomal glutathione S-transferase 2	chr4	+	Multiple_Complex	139665768	139740745
TC0100010454.hg.1	8.87	8.34	8.46	8.69	0.16	0.32	0.09	0.14	T	T	T	T	-1.44	-1.33	-1.13	0.1138	0.0334	0.6175	0.8356	0.6615	0.9814	0.1197	0.7472	T	0.1197	0.7472	NM_004528; ENST00000367883; ENST00000367884; ENST00000367885; ENST00000367888; ENST00000367889; ENST00000460632; ENST00000461308; ENST00000477450; ENST00000488688; ENST00000494074; ENST00000495447; ENST00000609263; ENST00000627653; BC000505; BC003034; BC005964; OTTHUMT00000083797; OTTHUMT00000083798; OTTHUMT00000083874; OTTHUMT00000083875; OTTHUMT00000083876; OTTHUMT00000083877; OTTHUMT0000008387…	MGST3	microsomal glutathione S-transferase 3	chr1	+	Multiple_Complex	165630861	165661796
TC0100010457.hg.1	4.48	4.73	4.71	4.71	0.1	0.01	0.1	0.09	T	T	T	T	1.18	1.17	1.17	0.1161	0.097	0.1426	0.8383	0.748	0.9333	0.2815	0.8347	T	0.2815	0.8347	ENST00000461759; OTTHUMT00000083784	MGST3	microsomal glutathione S-transferase 3	chr1	+	NonCoding	165645661	165648670
TC2200007277.hg.1	6.74	6.87	6.87	6.83	0.09	0.35	0.19	0.08	T	T	T	T	1.1	1.09	1.06	0.6873	0.9306	0.4712	0.9764	0.9927	0.9753	0.7185	0.9459	T	0.7185	0.9459	NM_001013436; NM_001130517; NM_021126; ENST00000341116; ENST00000397225; ENST00000401419; ENST00000404393; ENST00000404802; ENST00000429360; ENST00000485587; ENST00000628507; BC003508; BC016737; BC018717; OTTHUMT00000318827; OTTHUMT00000318828; OTTHUMT00000318829; OTTHUMT00000318830; OTTHUMT00000318831; OTTHUMT00000318832; OTTHUMT00000318833	MPST	mercaptopyruvate sulfurtransferase	chr22	+	Multiple_Complex	37019635	37029822
TC0300009974.hg.1	3.21	3.33	3.44	3.11	0.26	0.19	0.11	0.18	F	F	F	F	1.08	1.17	-1.07	0.7783	0.2554	0.7007	0.9844	0.8596	0.9865	0.4656	0.8916	F	0.4656	0.8916	NM_001282506; NM_001291833; NM_152673; NR_003265; NR_030296; NR_122105; ENST00000320736; ENST00000384917; ENST00000423938; ENST00000436408; ENST00000445522; ENST00000447234; ENST00000480350; ENST00000485430; ENST00000498018; BC029267; BC044243; OTTHUMT00000341835; OTTHUMT00000341836; OTTHUMT00000341838; OTTHUMT00000341841; OTTHUMT00000341842; OTTHUMT00000341844; OTTHUMT00000341845; OTTHUMT0000034…	MUC20; SDHAP2; MIR570; LINC00969	mucin 20, cell surface associated; succinate dehydrogenase complex subunit A, flavoprotein pseudogene 2; microRNA 570; long intergenic non-protein coding RNA 969	chr3	+	Multiple_Complex	195658039	195741123
TC1700007974.hg.1	4.18	4.2	4.14	4.22	0.04	0.29	0.27	0.21	T	T	T	T	1.01	-1.03	1.03	0.9635	0.9534	0.7249	0.9974	0.9953	0.9865	0.9751	0.9958	T	0.9751	0.9958	NM_153006; ENST00000293404; ENST00000589767; ENST00000592915; BC111713; OTTHUMT00000457660; OTTHUMT00000457663; OTTHUMT00000457664	NAGS	N-acetylglutamate synthase	chr17	+	Multiple_Complex	44004546	44009068
TC0100010855.hg.1	3.33	3.32	3.59	3.56	0.16	0.25	0.22	0.1	F	F	F	F	-1.01	1.19	1.17	0.5815	0.4167	0.1035	0.9607	0.9052	0.9196	0.1565	0.7724	F	0.1565	0.7724	NM_001200050; NM_001200051; NM_001200052; NM_001200056; NM_030769; ENST00000258317; ENST00000367552; ENST00000367553; ENST00000367554; ENST00000367555; ENST00000460179; ENST00000460690; ENST00000463899; ENST00000471010; ENST00000479721; ENST00000488424; ENST00000614468; BC058003; BC125051; OTTHUMT00000085463; OTTHUMT00000085464; OTTHUMT00000085465; OTTHUMT00000085466; OTTHUMT00000085467; OTTHUMT0…	NPL	N-acetylneuraminate pyruvate lyase (dihydrodipicolinate synthase)	chr1	+	Multiple_Complex	182789293	182830384
TC0X00008759.hg.1	11.3	11.4	11.29	11.36	0.21	0.13	0.18	0.18	T	T	T	T	1.07	-1.01	1.04	0.863	0.7947	0.7006	0.9914	0.9717	0.9865	0.9249	0.9843	T	0.9249	0.9843	NM_001129765; NM_015922; ENST00000370274; ENST00000432467; ENST00000440023; BC000245; BC007816; OTTHUMT00000060927; OTTHUMT00000060928; uc004fgt.1	NSDHL	NAD(P) dependent steroid dehydrogenase-like	chrX	+	Multiple_Complex	152830967	152869729
TC1200012832.hg.1	3.17	3.62	3.75	3.34	0.28	0.17	0.21	0.5	T	T	T	T	1.37	1.49	1.12	0.1678	0.183	0.1939	0.8714	0.8245	0.961	0.4251	0.8812	T	0.4251	0.8812	NM_000277; ENST00000307000; ENST00000548677; ENST00000548928; ENST00000549111; ENST00000549247; ENST00000550978; ENST00000551114; ENST00000551988; ENST00000553106; BC026251; OTTHUMT00000406692; OTTHUMT00000406693; OTTHUMT00000406694; OTTHUMT00000406695; OTTHUMT00000406696; OTTHUMT00000406697; OTTHUMT00000406698; OTTHUMT00000406700; OTTHUMT00000406702	PAH	phenylalanine hydroxylase	chr12	-	Multiple_Complex	102836885	102917603
TC1200012833.hg.1	4.05	3.95	3.91	3.91	0.36	0.13	0.4	0.02	T	T	F	F	-1.07	-1.1	-1.1	0.8102	0.5576	0.4141	0.9876	0.9344	0.97	0.8402	0.9667	F	0.8402	0.9667	ENST00000550405; ENST00000552251; OTTHUMT00000406705; OTTHUMT00000406706	PAH	phenylalanine hydroxylase	chr12	-	NonCoding	102931412	102951578
TC1100011310.hg.1	5.6	5.64	5.87	5.83	0.09	0.08	0.2	0.15	T	T	T	T	1.03	1.2	1.17	0.4138	0.0444	0.173	0.9359	0.6937	0.9502	0.2042	0.7994	T	0.2042	0.7994	NM_000920; NM_001040716; NM_022172; ENST00000393955; ENST00000393958; ENST00000393960; ENST00000524491; ENST00000525476; ENST00000528224; ENST00000528403; ENST00000529047; ENST00000529352; ENST00000530187; ENST00000530259; ENST00000531614; ENST00000534194; ENST00000628663; BC011617; OTTHUMT00000393113; OTTHUMT00000393114; OTTHUMT00000393115; OTTHUMT00000393116; OTTHUMT00000393117; OTTHUMT00000393…	PC	pyruvate carboxylase	chr11	-	Multiple_Complex	66848233	66958376
TC2000007864.hg.1	6.1	6.21	6.28	6.03	0.2	0.11	0.11	0.06	T	T	T	T	1.08	1.14	-1.05	0.0655	0.0217	0.9064	0.7963	0.6176	0.9961	0.0465	0.6737	T	0.0465	0.6737	NM_002591; ENST00000319441; ENST00000467047; ENST00000470051; ENST00000475833; ENST00000485958; ENST00000498194; BC023978; OTTHUMT00000079851; OTTHUMT00000267806; OTTHUMT00000267807; OTTHUMT00000267808; OTTHUMT00000267809; OTTHUMT00000267810	PCK1	phosphoenolpyruvate carboxykinase 1 (soluble)	chr20	+	Multiple_Complex	57561080	57568112
TC1400006715.hg.1	7.67	8.08	7.13	8.23	0.11	0.26	0.22	0.26	T	T	T	T	1.32	-1.46	1.47	0.015	0.0195	0.0031	0.6681	0.6176	0.5924	8.36e-05	0.1421	T	8.36e-05	0.1421	NM_001018073; NM_001291556; NM_001308054; NM_004563; ENST00000216780; ENST00000396973; ENST00000545054; ENST00000557969; ENST00000558096; ENST00000558674; ENST00000559171; ENST00000559250; ENST00000559503; ENST00000559584; ENST00000559837; ENST00000560106; ENST00000560657; ENST00000560736; ENST00000561050; ENST00000561286; BC001454; OTTHUMT00000071899; OTTHUMT00000071900; OTTHUMT00000416424; OTTH…	PCK2	phosphoenolpyruvate carboxykinase 2 (mitochondrial)	chr14	+	Multiple_Complex	24094053	24110598
TC0X00006739.hg.1	10.92	10.91	11.18	10.85	0.08	0.01	0.16	0.1	T	T	T	T	-1.01	1.2	-1.05	0.6542	0.0839	0.6482	0.9728	0.7292	0.9835	0.1068	0.7349	T	0.1068	0.7349	NM_000284; NM_001173454; NM_001173455; NM_001173456; ENST00000355808; ENST00000379804; ENST00000379805; ENST00000379806; ENST00000417819; ENST00000422285; ENST00000423505; ENST00000478795; ENST00000479146; ENST00000481733; ENST00000492364; ENST00000540249; ENST00000545074; BC002406; OTTHUMT00000055974; OTTHUMT00000055975; OTTHUMT00000055976; OTTHUMT00000055977; OTTHUMT00000055978; OTTHUMT00000055…	PDHA1	pyruvate dehydrogenase (lipoamide) alpha 1	chrX	+	Multiple_Complex	19343893	19361707
TC0400008195.hg.1	3	2.85	2.96	3.1	0.09	0.14	0.19	0.24	F	F	F	F	-1.11	-1.03	1.07	0.3116	0.7375	0.4336	0.9129	0.9632	0.97	0.3497	0.8555	F	0.3497	0.8555	NM_005390; ENST00000295266; BC030697; BC066953; BC119656; BC119657; BC127637; BC127638; OTTHUMT00000253608	PDHA2	pyruvate dehydrogenase (lipoamide) alpha 2	chr4	+	Coding	95840019	95841474
TC0300011306.hg.1	10.17	10.03	9.86	10.08	0.08	0.06	0.22	0.06	T	T	T	T	-1.1	-1.24	-1.06	0.1783	0.0098	0.3367	0.8738	0.5809	0.9677	0.0619	0.6961	T	0.0619	0.6961	NM_000925; NM_001173468; NR_033384; ENST00000302746; ENST00000383714; ENST00000461692; ENST00000469364; ENST00000469827; ENST00000474765; ENST00000479945; ENST00000480626; ENST00000482894; ENST00000485460; BC000439; BC001924; OTTHUMT00000353558; OTTHUMT00000353559; OTTHUMT00000353560; OTTHUMT00000353562; OTTHUMT00000353563; OTTHUMT00000353564; OTTHUMT00000353565; OTTHUMT00000353566; OTTHUMT000003…	PDHB	pyruvate dehydrogenase (lipoamide) beta	chr3	-	Multiple_Complex	58427630	58433857
TC1100007266.hg.1	10.61	10.62	10.6	10.61	0.19	0.21	0.18	0.06	T	T	T	T	1.01	-1	1	0.4738	0.9871	0.312	0.9451	0.9982	0.9677	0.6418	0.9312	T	0.6418	0.9312	NM_001135024; NM_001166158; NM_003477; ENST00000227868; ENST00000430469; ENST00000448838; ENST00000477173; ENST00000526309; ENST00000532159; ENST00000533262; ENST00000533550; BC010389; OTTHUMT00000390015; OTTHUMT00000390016; OTTHUMT00000390017; OTTHUMT00000390018; OTTHUMT00000390019; OTTHUMT00000390020; OTTHUMT00000390021; OTTHUMT00000390022	PDHX	pyruvate dehydrogenase complex, component X	chr11	+	Multiple_Complex	34915829	35020591
TC0200009978.hg.1	12.03	11.77	11.67	11.87	0.06	0.16	0.05	0.07	T	T	T	T	-1.2	-1.29	-1.12	0.1547	0.0042	0.1735	0.8615	0.5221	0.9502	0.032	0.6378	T	0.032	0.6378	NM_001278549; NM_002610; NR_103729; NR_103731; ENST00000282077; ENST00000392571; ENST00000410055; ENST00000416991; ENST00000431718; ENST00000436490; ENST00000439519; ENST00000443353; ENST00000466437; BC039158; OTTHUMT00000255380; OTTHUMT00000333901; OTTHUMT00000333902; OTTHUMT00000333903; OTTHUMT00000333904; OTTHUMT00000333905; OTTHUMT00000333906; OTTHUMT00000333907; OTTHUMT00000333908	PDK1	pyruvate dehydrogenase kinase, isozyme 1	chr2	+	Multiple_Complex	172555373	172629562
TC1700008232.hg.1	10.14	10.38	10.46	10.36	0.05	0.12	0.16	0.13	T	T	T	T	1.18	1.25	1.17	0.1981	0.0686	0.2999	0.882	0.7223	0.9676	0.2966	0.8414	T	0.2966	0.8414	NM_001199898; NM_001199899; NM_001199900; NM_002611; ENST00000007708; ENST00000503076; ENST00000503176; ENST00000503614; ENST00000505440; ENST00000505897; ENST00000506242; ENST00000506647; ENST00000508030; ENST00000508960; ENST00000510219; ENST00000511026; ENST00000512204; ENST00000512238; ENST00000515040; ENST00000614357; BC005811; BC040478; BC063137; OTTHUMT00000366492; OTTHUMT00000366494; OTTH…	PDK2	pyruvate dehydrogenase kinase, isozyme 2	chr17	+	Multiple_Complex	50094737	50112152
TC0X00006816.hg.1	9.75	9.73	9.51	9.89	0.2	0.13	0.08	0.17	T	T	T	T	-1.02	-1.18	1.1	0.8797	0.0641	0.3552	0.9919	0.7181	0.9687	0.0568	0.6824	T	0.0568	0.6824	NM_001142386; NM_005391; ENST00000379162; ENST00000441463; ENST00000493226; BC015948; OTTHUMT00000056097; OTTHUMT00000056098; OTTHUMT00000056099	PDK3	pyruvate dehydrogenase kinase, isozyme 3	chrX	+	Multiple_Complex	24465221	24550466
TC0700011842.hg.1	6.66	6.43	6.53	6.62	0.43	0.09	0.34	0.07	T	T	T	T	-1.18	-1.1	-1.03	0.1788	0.9825	0.4929	0.8738	0.9976	0.9759	0.4507	0.8885	T	0.4507	0.8885	NM_002612; ENST00000005178; ENST00000468445; ENST00000473301; ENST00000473796; ENST00000498190; BC040239; OTTHUMT00000333298; OTTHUMT00000333299; OTTHUMT00000334074; OTTHUMT00000334075; OTTHUMT00000334076	PDK4	pyruvate dehydrogenase kinase, isozyme 4	chr7	-	Multiple_Complex	95583497	95596613
TC0800008243.hg.1	10.86	11.13	10.93	11.02	0.1	0.28	0.21	0.22	T	T	T	T	1.2	1.05	1.11	0.4529	0.2441	0.2843	0.9414	0.8528	0.9676	0.6219	0.9292	T	0.6219	0.9292	NM_001161779; NM_001161780; NM_001161781; NM_018444; ENST00000297598; ENST00000396200; ENST00000517764; ENST00000518107; ENST00000518573; ENST00000518827; ENST00000520614; ENST00000520728; ENST00000521144; ENST00000523021; BC047619; BC098343; OTTHUMT00000378414; OTTHUMT00000378415; OTTHUMT00000378416; OTTHUMT00000378418; OTTHUMT00000378438; OTTHUMT00000378439; OTTHUMT00000378440; OTTHUMT000003784…	PDP1	pyruvate dehyrogenase phosphatase catalytic subunit 1	chr8	+	Multiple_Complex	93857807	93926068
TC1600011409.hg.1	6.49	6.27	6.51	6.79	0.19	0.09	0.22	0.22	T	T	T	T	-1.17	1.01	1.23	0.101	0.3958	0.3867	0.8261	0.899	0.9699	0.0937	0.7205	T	0.0937	0.7205	NM_020786; ENST00000311765; ENST00000561475; ENST00000561704; ENST00000566543; ENST00000566776; ENST00000568398; ENST00000568869; BC028030; OTTHUMT00000268831; OTTHUMT00000421187; OTTHUMT00000421188; OTTHUMT00000421189; OTTHUMT00000421192; OTTHUMT00000423242; OTTHUMT00000481284	PDP2	pyruvate dehyrogenase phosphatase catalytic subunit 2	chr16	+	Multiple_Complex	66878589	66891099
TC1600008259.hg.1	9.31	9.56	9.34	9.44	0.04	0.43	0.23	0.12	T	T	T	T	1.19	1.02	1.1	0.8587	0.8842	0.4214	0.9914	0.985	0.97	0.7757	0.9558	T	0.7757	0.9558	NM_017990; ENST00000288050; ENST00000398122; ENST00000561920; ENST00000562100; ENST00000563930; ENST00000564563; ENST00000565186; ENST00000567046; ENST00000567896; ENST00000568530; ENST00000569042; BC150251; OTTHUMT00000434502; OTTHUMT00000434503; OTTHUMT00000434504; OTTHUMT00000434505; OTTHUMT00000434506; OTTHUMT00000434507; OTTHUMT00000434581; OTTHUMT00000434582; OTTHUMT00000434583; OTTHUMT0000…	PDPR	pyruvate dehydrogenase phosphatase regulatory subunit	chr16	+	Multiple_Complex	70113626	70162537
TC0X00009793.hg.1	4.49	4.77	4.56	4.77	0.21	0.23	0.06	0.3	T	T	T	T	1.22	1.05	1.22	0.0683	0.7094	0.126	0.8017	0.9585	0.9262	0.19	0.7919	T	0.19	0.7919	NM_001271804; NM_001271805; NM_002625; NR_073450; ENST00000374992; ENST00000375006; ENST00000545676; ENST00000614686; BC096077; BC096078; BC096079; OTTHUMT00000056847	PFKFB1	6-phosphofructo-2-kinase/fructose-2,6-biphosphatase 1	chrX	-	Multiple_Complex	54932961	54998534
TC0100011400.hg.1	6.89	6.7	6.68	7.15	0.25	0.06	0.18	0.26	T	T	T	T	-1.14	-1.16	1.2	0.1855	0.4081	0.4832	0.8755	0.9031	0.9759	0.2054	0.7994	T	0.2054	0.7994	NM_001018053; NM_006212; ENST00000367079; ENST00000367080; ENST00000411990; ENST00000464777; ENST00000468857; ENST00000473310; ENST00000483688; ENST00000545806; ENST00000615360; ENST00000618513; BC069350; BC069385; BC069583; BC069586; BC069600; BC075075; BC075076; BC112103; BC112105; OTTHUMT00000087838; OTTHUMT00000087839; OTTHUMT00000087840; OTTHUMT00000087841; OTTHUMT00000087842; OTTHUMT0000008…	PFKFB2	6-phosphofructo-2-kinase/fructose-2,6-biphosphatase 2	chr1	+	Multiple_Complex	207034366	207081024
TC1000006652.hg.1	11.73	11.77	11.81	11.63	0.11	0.15	0.06	0.14	T	T	T	T	1.03	1.06	-1.07	0.548	0.4688	0.958	0.9573	0.9194	0.9974	0.7971	0.9591	T	0.7971	0.9591	NM_001145443; NM_001282630; NM_004566; ENST00000317350; ENST00000360521; ENST00000379775; ENST00000379785; ENST00000379789; ENST00000414237; ENST00000441697; ENST00000450232; ENST00000461744; ENST00000467491; ENST00000475881; ENST00000477914; ENST00000487989; ENST00000490474; ENST00000536985; ENST00000625260; ENST00000626882; BC040482; OTTHUMT00000046646; OTTHUMT00000046647; OTTHUMT00000046649; O…	PFKFB3	6-phosphofructo-2-kinase/fructose-2,6-biphosphatase 3	chr10	+	Multiple_Complex	6144880	6235545
TC0300013970.hg.1	8.21	8.05	7.96	7.85	0.45	0.16	0.34	0.07	T	T	T	T	-1.12	-1.19	-1.28	0.3707	0.3676	0.1925	0.9216	0.8922	0.9601	0.5878	0.9263	T	0.5878	0.9263	NM_004567; NR_106881; ENST00000232375; ENST00000383734; ENST00000412035; ENST00000416568; ENST00000417753; ENST00000422701; ENST00000445633; ENST00000452531; ENST00000468162; ENST00000471890; ENST00000478516; ENST00000490115; ENST00000490404; ENST00000622118; BC010269; OTTHUMT00000257503; OTTHUMT00000344754; OTTHUMT00000344755; OTTHUMT00000344756; OTTHUMT00000344757; OTTHUMT00000344758; OTTHUMT00…	PFKFB4; MIR6823	6-phosphofructo-2-kinase/fructose-2,6-biphosphatase 4; microRNA 6823	chr3	-	Multiple_Complex	48517684	48561172
TC2100007355.hg.1	11.69	11.67	11.74	11.84	0.15	0.14	0.12	0.1	T	T	T	T	-1.02	1.04	1.11	0.2626	0.5258	0.5066	0.8986	0.9298	0.9777	0.3179	0.8477	T	0.3179	0.8477	NM_001002021; NM_002626; ENST00000349048; ENST00000397961; ENST00000460020; ENST00000460521; ENST00000466134; ENST00000467315; ENST00000474114; ENST00000491298; ENST00000495274; ENST00000496824; ENST00000498841; ENST00000628044; BC006422; BC007536; BC008964; BC009919; OTTHUMT00000195805; OTTHUMT00000195806; OTTHUMT00000195807; OTTHUMT00000195808; OTTHUMT00000195809; OTTHUMT00000195810; OTTHUMT000…	PFKL	phosphofructokinase, liver	chr21	+	Multiple_Complex	44300034	44327381
TC1200007505.hg.1	9.65	9.83	9.65	9.68	0.21	0.04	0.29	0.15	T	T	T	T	1.13	-1.01	1.02	0.0739	0.4571	0.47	0.8095	0.9145	0.9753	0.3218	0.8481	T	0.3218	0.8481	NM_000289; NM_001166686; NM_001166687; NM_001166688; ENST00000312352; ENST00000340802; ENST00000359794; ENST00000546465; ENST00000546755; ENST00000546964; ENST00000547066; ENST00000547148; ENST00000547581; ENST00000547587; ENST00000548288; ENST00000548345; ENST00000548720; ENST00000549003; ENST00000549022; ENST00000549366; ENST00000549941; ENST00000550257; ENST00000550345; ENST00000550802; ENST00…	PFKM	phosphofructokinase, muscle	chr12	+	Multiple_Complex	48105139	48146404
TC1000012423.hg.1	14.97	14.89	15	14.95	0.07	0.12	0.08	0.04	T	T	T	T	-1.06	1.02	-1.01	0.1036	0.9411	0.4877	0.8274	0.9936	0.9759	0.3143	0.8456	T	0.3143	0.8456	NM_001242339; NM_002627; ENST00000381072; ENST00000381075; ENST00000381125; ENST00000407806; ENST00000413079; ENST00000415005; ENST00000421751; ENST00000433193; ENST00000460445; ENST00000468050; ENST00000495715; ENST00000607886; BC002536; BC029138; OTTHUMT00000046452; OTTHUMT00000046453; OTTHUMT00000046454; OTTHUMT00000046455; OTTHUMT00000046456; OTTHUMT00000046457; OTTHUMT00000046458; OTTHUMT000…	PFKP	phosphofructokinase, platelet	chr10	+	Multiple_Complex	3066333	3137712
TC1000008574.hg.1	14.14	14.17	14.06	14.38	0.07	0.11	0.28	0.12	T	T	T	T	1.02	-1.06	1.18	0.5179	0.426	0.1308	0.9522	0.9066	0.9262	0.1448	0.7649	T	0.1448	0.7649	NM_002629; ENST00000334828; ENST00000467867; ENST00000473929; BC000455; BC010038; BC011678; BC053356; BC062302; BC066959; BC073742; BC157873; OTTHUMT00000049652; OTTHUMT00000049654; OTTHUMT00000049655	PGAM1	phosphoglycerate mutase 1 (brain)	chr10	+	Multiple_Complex	97426160	97433441
TC1200011543.hg.1	12.42	12.47	12.35	12.48	0.17	0.08	0.17	0.2	T	T	T	T	1.03	-1.05	1.04	0.9709	0.2131	0.6594	0.9979	0.8393	0.9837	0.5483	0.9182	T	0.5483	0.9182	BC000455_2; BC010038_2; BC011678_2; BC053356_2; BC062302_2; BC066959_2; BC073742_2; BC157873_2	PGAM1	Homo sapiens phosphoglycerate mutase 1 (brain), mRNA (cDNA clone MGC:8462 IMAGE:2821567), complete cds.; Homo sapiens phosphoglycerate mutase 1 (brain), mRNA (cDNA clone MGC:19732 IMAGE:3604026), complete cds.; Homo sapiens phosphoglycerate mutase 1 (brain), mRNA (cDNA clone MGC:15086 IMAGE:4299008), complete cds.; Homo sapiens phosphoglycerate mutase 1 (brain), mRNA (cDNA clone MGC:61519 IMAGE:5…	chr12	-	Multiple_Complex	93639901	93641616
TC0700010907.hg.1	4.52	4.38	4.44	4.65	0.24	0.03	0.2	0.26	T	T	T	T	-1.1	-1.06	1.1	0.3778	0.2307	0.9076	0.9248	0.8449	0.9961	0.5452	0.9171	T	0.5452	0.9171	NM_000290; ENST00000297283; BC001904; BC073741; OTTHUMT00000339614; uc003tjs.3	PGAM2	phosphoglycerate mutase 2 (muscle)	chr7	-	Multiple_Complex	44062727	44065587
TC0X00010131.hg.1	5.3	5.31	5.04	5.34	0.05	0.07	0.34	0.29	T	T	T	T	1.01	-1.2	1.03	0.995	0.1595	0.756	0.9991	0.8082	0.9865	0.3094	0.8454	T	0.3094	0.8454	NM_001029891; ENST00000458128; OTTHUMT00000128371	PGAM4	phosphoglycerate mutase family member 4	chrX	-	Coding	77967961	77969638
TC0100006818.hg.1	9.83	9.67	10.03	9.64	0.08	0.19	0.24	0.09	T	T	T	T	-1.12	1.15	-1.15	0.2295	0.2135	0.1687	0.8946	0.8393	0.9463	0.0533	0.6816	T	0.0533	0.6816	NM_001304451; NM_001304452; NM_002631; ENST00000270776; ENST00000460189; ENST00000465632; ENST00000477958; ENST00000483936; ENST00000487775; ENST00000491493; ENST00000493288; ENST00000496718; ENST00000498356; BC000368; OTTHUMT00000005398; OTTHUMT00000005399; OTTHUMT00000005401; OTTHUMT00000005402; OTTHUMT00000005403; OTTHUMT00000005404; OTTHUMT00000005405; OTTHUMT00000005406; OTTHUMT00000083939; …	PGD	phosphogluconate dehydrogenase	chr1	+	Multiple_Complex	10398592	10420511
TC0X00007709.hg.1	14.14	13.98	13.89	14.05	0.08	0.08	0.22	0.09	T	T	T	T	-1.12	-1.19	-1.06	0.199	0.3592	0.4898	0.8833	0.8888	0.9759	0.6015	0.928	T	0.6015	0.928	NM_000291; ENST00000373316; ENST00000474281; ENST00000476531; ENST00000477335; ENST00000491291; BC023234; BC103752; BC104837; BC113568; OTTHUMT00000057310; OTTHUMT00000057311; OTTHUMT00000057312; OTTHUMT00000057313; OTTHUMT00000057314	PGK1	phosphoglycerate kinase 1	chrX	+	Multiple_Complex	78065188	78129296
TC0600012004.hg.1	4.15	3.89	4.09	4.29	0.09	0.21	0.2	0.31	T	T	T	T	-1.2	-1.04	1.1	0.3072	0.6793	0.2842	0.9129	0.9543	0.9676	0.2183	0.8072	T	0.2183	0.8072	NM_138733; ENST00000304801; BC038843; OTTHUMT00000040872	PGK2	phosphoglycerate kinase 2	chr6	-	Coding	49785651	49787340
TC1900007329.hg.1	6.81	6.66	6.8	7.06	0.27	0.14	0.24	0.41	T	T	T	T	-1.11	-1.01	1.19	0.5451	0.7576	0.5416	0.9561	0.9658	0.9785	0.6455	0.9324	T	0.6455	0.9324	NM_012088; ENST00000252603; ENST00000594761; ENST00000595782; ENST00000596799; ENST00000598811; ENST00000600923; BC014006; OTTHUMT00000464154; OTTHUMT00000464155; OTTHUMT00000464156; OTTHUMT00000464157; OTTHUMT00000464158; OTTHUMT00000464159	PGLS	6-phosphogluconolactonase	chr19	+	Multiple_Complex	17511623	17521288
TC0100009621.hg.1	11.86	12.53	11.56	12.36	0.1	0.26	0.3	0.23	T	T	T	T	1.59	-1.24	1.41	0.0056	0.1887	0.0095	0.6181	0.8262	0.7728	0.0007	0.2715	T	0.0007	0.2715	NM_006623; ENST00000369407; ENST00000369409; ENST00000462324; ENST00000469443; ENST00000482968; ENST00000493622; ENST00000496756; BC000303; BC001349; BC011262; OTTHUMT00000033464; OTTHUMT00000033465; OTTHUMT00000033466; OTTHUMT00000033467; OTTHUMT00000033468; OTTHUMT00000036399; OTTHUMT00000095702	PHGDH	phosphoglycerate dehydrogenase	chr1	+	Multiple_Complex	119659798	119744226
TC0800009833.hg.1	3.92	4.08	4.21	3.88	0.16	0.18	0.17	0.12	T	T	T	T	1.12	1.22	-1.03	0.8138	0.45	0.4186	0.988	0.9132	0.97	0.4707	0.8938	T	0.4707	0.8938	NM_001099335; NM_014759; ENST00000321613; ENST00000454243; ENST00000518274; ENST00000522869; ENST00000523252; BC034034; BC035940; OTTHUMT00000375388; OTTHUMT00000375390; OTTHUMT00000375392; OTTHUMT00000375393; OTTHUMT00000375394	PHYHIP	phytanoyl-CoA 2-hydroxylase interacting protein	chr8	-	Multiple_Complex	22219703	22232341
TC0100015953.hg.1	3.96	3.73	4.1	4.07	0.22	0.09	0.49	0.04	T	T	T	T	-1.17	1.1	1.07	0.1734	0.9783	0.8275	0.8725	0.9969	0.9888	0.3559	0.8567	T	0.3559	0.8567	NM_000298; NM_181871; ENST00000342741; ENST00000392414; ENST00000434082; BC025737; OTTHUMT00000087407; OTTHUMT00000087408; OTTHUMT00000387844	PKLR	pyruvate kinase, liver and RBC	chr1	-	Coding	155289293	155301434
TC1500009952.hg.1	15.45	15.4	15.38	15.45	0.01	0.1	0.14	0.02	T	T	T	T	-1.04	-1.05	-1	0.6776	0.505	0.9621	0.9743	0.9256	0.9976	0.8874	0.9759	T	0.8874	0.9759	NM_001206796; NM_001206797; NM_001206798; NM_001206799; NM_002654; NM_182470; NM_182471; ENST00000319622; ENST00000335181; ENST00000389093; ENST00000449901; ENST00000561609; ENST00000562784; ENST00000562997; ENST00000563275; ENST00000563986; ENST00000564178; ENST00000564276; ENST00000564440; ENST00000564993; ENST00000565143; ENST00000565154; ENST00000565184; ENST00000566809; ENST00000567087; ENST…	PKM	pyruvate kinase, muscle	chr15	-	Multiple_Complex	72199029	72231822
TC0200010643.hg.1	12.97	12.96	13.05	12.97	0.13	0.09	0.19	0.21	T	T	T	T	-1.01	1.06	-1	0.6759	0.5415	0.7513	0.9743	0.9318	0.9865	0.7215	0.9469	T	0.7215	0.9469	NM_001278282; NM_001278283; NM_001278285; NM_001278286; NM_001278288; NM_001278289; NM_006916; NM_199229; ENST00000354506; ENST00000359429; ENST00000408981; ENST00000411934; ENST00000429907; ENST00000429921; ENST00000435437; ENST00000436630; ENST00000438191; ENST00000438204; ENST00000438265; ENST00000441588; ENST00000445268; ENST00000452025; ENST00000453724; ENST00000454822; BC005148; BC016764; B…	RPE	ribulose-5-phosphate-3-epimerase	chr2	+	Multiple_Complex	210002565	210022260
TC1000008765.hg.1	8.3	8.49	8.44	8.45	0.33	0.01	0.13	0.03	T	T	T	T	1.14	1.1	1.11	0.9055	0.4715	0.9336	0.9926	0.9195	0.9962	0.827	0.9645	T	0.827	0.9645	NM_001143909; ENST00000441178; BC137242; BC137243; BC157829; BC157875; BC171806; BC171885; OTTHUMT00000050120	RPEL1	ribulose-5-phosphate-3-epimerase-like 1	chr10	+	Coding	103245887	103248016
TC0500006442.hg.1	11.44	11.51	11.37	11.47	0.03	0.1	0.05	0.04	T	T	T	T	1.05	-1.05	1.02	0.6646	0.4599	0.5898	0.9743	0.916	0.9803	0.5623	0.92	T	0.5623	0.92	NM_001294332; NM_004168; ENST00000264932; ENST00000502379; ENST00000503674; ENST00000504309; ENST00000504824; ENST00000505555; ENST00000507266; ENST00000507522; ENST00000509082; ENST00000509420; ENST00000509564; ENST00000509632; ENST00000510361; ENST00000511810; ENST00000512962; ENST00000514027; ENST00000514233; ENST00000515752; ENST00000515815; ENST00000617470; BC001380; BC041016; OTTHUMT0000020…	SDHA	succinate dehydrogenase complex subunit A, flavoprotein (Fp)	chr5	+	Multiple_Complex	218223	257082
TC1900007899.hg.1	3.25	3.38	3.18	3.36	0.05	0.06	0.09	0.18	T	T	F	T	1.09	-1.05	1.08	0.2481	0.6918	0.5653	0.896	0.9555	0.9786	0.4272	0.8822	F	0.4272	0.8822	NM_001042631; ENST00000378887; BC137516; BC137517; OTTHUMT00000457409	SDHAF1	succinate dehydrogenase complex assembly factor 1	chr19	+	Coding	35995188	35996318
TC1100007808.hg.1	7.6	7.62	7.96	7.43	0.21	0.09	0.17	0.31	T	T	T	T	1.01	1.28	-1.13	0.7944	0.0998	0.8549	0.9862	0.7508	0.99	0.3062	0.8433	T	0.3062	0.8433	hsa_circ_0000312	SDHAF2	Memczak2013 ALT_ACCEPTOR, ALT_DONOR, coding, INTERNAL, intronic best transcript NM_017841	chr11	+	NonCoding	61445100	61445255
TC1100013018.hg.1	10.62	10.56	10.75	10.52	0.19	0.08	0.15	0.1	T	T	T	T	-1.05	1.09	-1.08	0.8101	0.3033	0.91	0.9876	0.8748	0.9961	0.553	0.9187	T	0.553	0.9187	NM_017841; ENST00000301761; ENST00000359614; ENST00000534878; ENST00000536250; ENST00000537782; ENST00000542074; ENST00000542794; ENST00000543265; BC002331; OTTHUMT00000398437; OTTHUMT00000398438; OTTHUMT00000398439; OTTHUMT00000398440; OTTHUMT00000398441; OTTHUMT00000398484; OTTHUMT00000399151; OTTHUMT00000399152	SDHAF2	succinate dehydrogenase complex assembly factor 2	chr11	+	Multiple_Complex	61430042	61447529
TC0700008430.hg.1	3.06	3.35	3.06	3.11	0.46	0.23	0.18	0.1	F	F	F	F	1.22	-1.01	1.03	0.2952	0.9759	0.9446	0.9071	0.9969	0.997	0.6523	0.9338	F	0.6523	0.9338	NM_020186; ENST00000360382; ENST00000432641; ENST00000479853; ENST00000489852; BC020621; BC022858	SDHAF3	succinate dehydrogenase complex assembly factor 3	chr7	+	Multiple_Complex	97116590	97181763
TC0600008471.hg.1	6.93	6.91	6.79	6.87	0.11	0.06	0.17	0.23	T	T	T	T	-1.01	-1.11	-1.04	0.5211	0.4472	0.9255	0.9522	0.9128	0.9961	0.7545	0.9528	T	0.7545	0.9528	NM_145267; ENST00000370474; ENST00000468640; BC018085; BC104649	SDHAF4	succinate dehydrogenase complex assembly factor 4	chr6	+	Multiple_Complex	70566917	70589569
TC0100013073.hg.1	12.16	12.12	12.04	12.15	0.1	0.18	0.08	0.07	T	T	T	T	-1.03	-1.09	-1.01	0.2738	0.2343	0.8715	0.9015	0.8453	0.9917	0.4983	0.9026	T	0.4983	0.9026	NM_003000; ENST00000375499; ENST00000463045; ENST00000466613; ENST00000475049; ENST00000475506; ENST00000485092; ENST00000485515; ENST00000491274; BC007840; OTTHUMT00000006603; OTTHUMT00000006604; OTTHUMT00000006605; OTTHUMT00000006606; OTTHUMT00000006607; OTTHUMT00000006608; OTTHUMT00000091162; OTTHUMT00000091163	SDHB	succinate dehydrogenase complex subunit B, iron sulfur (Ip)	chr1	-	Multiple_Complex	17018722	17054170
TC0100010347.hg.1	10.15	9.88	10.1	10.23	0.06	0.18	0.11	0.04	T	T	T	T	-1.2	-1.03	1.06	0.1324	0.4751	0.5918	0.8478	0.9198	0.9803	0.2062	0.8001	T	0.2062	0.8001	NM_001035511; NM_001035512; NM_001035513; NM_001278172; NM_003001; NR_103459; ENST00000342751; ENST00000367975; ENST00000392169; ENST00000432287; ENST00000437833; ENST00000470743; ENST00000504963; ENST00000513009; ENST00000515731; BC020808; BC033626; BC066329; OTTHUMT00000083310; OTTHUMT00000083316; OTTHUMT00000359060; OTTHUMT00000359062; OTTHUMT00000359063; OTTHUMT00000359064; OTTHUMT00000359065…	SDHC	succinate dehydrogenase complex, subunit C, integral membrane protein, 15kDa	chr1	+	Multiple_Complex	161314257	161375340
TC1100013091.hg.1	10.16	10.13	9.8	10.1	0.09	0.11	0.17	0.05	T	T	T	T	-1.02	-1.28	-1.04	0.7591	0.0111	0.6891	0.9826	0.5848	0.9865	0.023	0.6198	T	0.023	0.6198	NM_001276503; NM_001276504; NM_001276506; NM_003002; NR_077060; ENST00000375549; ENST00000525291; ENST00000526592; ENST00000528021; ENST00000528048; ENST00000528182; ENST00000530923; ENST00000534010; ENST00000614349; BC005263; BC009574; BC012603; BC015188; BC015992; BC022350; BC070307; BC071755; BC071756; OTTHUMT00000392351; OTTHUMT00000392352; OTTHUMT00000392353; OTTHUMT00000392354; OTTHUMT00000…	SDHD	succinate dehydrogenase complex subunit D, integral membrane protein	chr11	+	Multiple_Complex	112086773	112120013
TC0700007294.hg.1	4.12	4.11	4.58	4.19	0.22	0.08	0.26	0.4	T	T	T	T	-1	1.38	1.05	0.5438	0.0366	0.4714	0.9561	0.6717	0.9753	0.1708	0.7809	T	0.1708	0.7809	NM_001193311; NM_001193312; NM_001193313; NM_024728; ENST00000335693; ENST00000401647; ENST00000413931; ENST00000416370; ENST00000444074; ENST00000460466; ENST00000464028; ENST00000488110; ENST00000628514; BC098117; BC098261; BC098310; BC098318; OTTHUMT00000338388; OTTHUMT00000338389; OTTHUMT00000338390; OTTHUMT00000338391; OTTHUMT00000338392; OTTHUMT00000338393; OTTHUMT00000338394; OTTHUMT000003…	SUGCT	succinyl-CoA:glutarate-CoA transferase	chr7	+	Multiple_Complex	40134883	40860767
TC1100006487.hg.1	9.58	9.41	9.24	9.36	0.14	0.21	0.35	0.09	T	T	T	T	-1.13	-1.26	-1.16	0.2499	0.0144	0.271	0.896	0.5892	0.9676	0.0911	0.7178	T	0.0911	0.7178	NM_006755; ENST00000319006; ENST00000528070; ENST00000528097; ENST00000530119; ENST00000530440; ENST00000530666; ENST00000532202; ENST00000532685; ENST00000533796; BC010103; OTTHUMT00000257116; OTTHUMT00000382608; OTTHUMT00000382609; OTTHUMT00000382610; OTTHUMT00000382611; OTTHUMT00000382612; OTTHUMT00000382613; OTTHUMT00000382837; OTTHUMT00000382840	TALDO1	transaldolase 1	chr11	+	Multiple_Complex	747329	765024
TC1300009492.hg.1	8.89	8.92	8.94	8.76	0.45	0.17	0.08	0.1	T	T	T	T	1.02	1.03	-1.09	0.0503	0.1708	0.3146	0.7666	0.8163	0.9677	0.2337	0.8147	T	0.2337	0.8147	NM_001304430; NM_014305; NR_130731; NR_130732; ENST00000261296; ENST00000470480; ENST00000498294; BC033675; OTTHUMT00000106904; OTTHUMT00000106905; OTTHUMT00000106906	TGDS	TDP-glucose 4,6-dehydratase	chr13	-	Multiple_Complex	94574051	94596275
TC1400008748.hg.1	3.87	3.71	3.91	3.74	0.16	0.29	0.1	0.18	T	T	T	T	-1.11	1.03	-1.09	0.4417	0.9025	0.2735	0.9386	0.9876	0.9676	0.5403	0.9153	T	0.5403	0.9153	NM_000359; ENST00000206765; ENST00000544573; ENST00000558074; ENST00000559136; ENST00000559669; ENST00000560226; ENST00000560443; ENST00000560478; ENST00000561067; BC034699; OTTHUMT00000073160; OTTHUMT00000415398; OTTHUMT00000415399; OTTHUMT00000415400; OTTHUMT00000415401; OTTHUMT00000415402; OTTHUMT00000415403; OTTHUMT00000415404; OTTHUMT00000415405; uc001wod.3	TGM1	transglutaminase 1	chr14	-	Multiple_Complex	24249114	24264432
TC2000009058.hg.1	5.11	5.18	5.49	5.19	0.18	0.17	0.26	0.3	T	T	T	T	1.05	1.3	1.06	0.6781	0.0584	0.8744	0.9743	0.7177	0.9917	0.1505	0.7696	T	0.1505	0.7696	NM_004613; NM_198951; ENST00000361475; ENST00000373403; ENST00000453095; ENST00000468262; ENST00000469269; ENST00000474777; BC003551; OTTHUMT00000079150; OTTHUMT00000079151; OTTHUMT00000276738; OTTHUMT00000276739; OTTHUMT00000276741; OTTHUMT00000276742	TGM2	transglutaminase 2	chr20	-	Multiple_Complex	38127387	38166578
TC2000006508.hg.1	5.59	5.31	5.62	5.34	0.15	0.14	0.33	0.22	T	T	T	T	-1.21	1.02	-1.18	0.2677	0.377	0.1361	0.8986	0.8948	0.9275	0.4694	0.8937	T	0.4694	0.8937	NM_003245; ENST00000381458; ENST00000463090; BC109075; BC109076; OTTHUMT00000077579; OTTHUMT00000105466	TGM3	transglutaminase 3	chr20	+	Multiple_Complex	2295967	2341079
TC0300007226.hg.1	3.35	3.43	3.29	3.43	0.07	0.21	0.12	0.33	T	T	T	T	1.06	-1.04	1.06	0.8947	0.744	0.4785	0.9926	0.9638	0.9759	0.736	0.9492	T	0.736	0.9492	NM_003241; ENST00000296125; ENST00000422219; ENST00000459830; ENST00000471637; ENST00000490928; ENST00000495844; BC007003; OTTHUMT00000256755; OTTHUMT00000343891; OTTHUMT00000343892; OTTHUMT00000343895; OTTHUMT00000343896; OTTHUMT00000343897	TGM4	transglutaminase 4	chr3	+	Multiple_Complex	44874606	44914990
TSUnmapped00000060.hg.1	3.67	4.11	3.77	3.69	0.21	0.27	0.11	0.31	T	T	T	F	1.36	1.07	1.01	0.3465	0.9253	0.6913	0.9185	0.9923	0.9865	0.7058	0.9435	F	0.7058	0.9435	ENST00000625785	TGM4	transglutaminase 4			NonCoding
TSUnmapped00000081.hg.1	4.21	4.43	4.41	4.17	0.01	0.12	0.22	0.37	T	T	T	T	1.16	1.15	-1.03	0.1008	0.199	0.7611	0.8261	0.8338	0.9865	0.1557	0.7724	T	0.1557	0.7724	ENST00000626379	TGM4	transglutaminase 4			NonCoding
TSUnmapped00000116.hg.1	3.59	3.56	3.46	3.63	0.2	0.25	0.15	0.17	F	T	F	F	-1.02	-1.1	1.03	0.613	0.4913	0.9935	0.9668	0.9227	0.9996	0.6851	0.938	F	0.6851	0.938	ENST00000626185	TGM4	transglutaminase 4			NonCoding
TSUnmapped00000172.hg.1	3.31	3.31	3.19	3.33	0.16	0.1	0.25	0.3	T	T	T	T	-1	-1.09	1.01	0.7721	0.3094	0.919	0.9833	0.8765	0.9961	0.6577	0.9343	T	0.6577	0.9343	ENST00000627547	TGM4	transglutaminase 4			Coding
TSUnmapped00000292.hg.1	3.28	3.25	3.33	3.48	0.14	0.14	0.19	0.03	F	F	F	F	-1.02	1.04	1.15	0.7874	0.4903	0.1926	0.9858	0.9227	0.9601	0.3846	0.8659	F	0.3846	0.8659	ENST00000628744	TGM4	transglutaminase 4			Coding
TSUnmapped00000298.hg.1	3	2.93	2.72	2.9	0.15	0.08	0.16	0.13	F	F	F	F	-1.04	-1.21	-1.07	0.5865	0.0099	0.1759	0.9619	0.5809	0.9502	0.0485	0.6757	F	0.0485	0.6757	ENST00000629749	TGM4	transglutaminase 4			NonCoding
TC1500009214.hg.1	3.99	4.07	4.14	4.13	0.31	0.16	0.04	0.19	T	T	T	T	1.06	1.11	1.1	0.6721	0.5391	0.5079	0.9743	0.9315	0.9777	0.9007	0.9786	T	0.9007	0.9786	NM_004245; NM_201631; ENST00000220420; ENST00000349114; ENST00000396996; ENST00000563838; ENST00000610827; ENST00000611276; ENST00000622115; BC119009; BC122859; OTTHUMT00000432257; OTTHUMT00000432258; OTTHUMT00000432485; OTTHUMT00000432486; uc001zrd.2	TGM5	transglutaminase 5	chr15	-	Multiple_Complex	43232595	43266857
TC2000006510.hg.1	7.68	7.55	7.69	7.61	0.04	0.28	0.17	0.37	T	T	T	T	-1.1	1.01	-1.05	0.5076	0.9873	0.5808	0.9516	0.9982	0.9796	0.8557	0.9693	T	0.8557	0.9693	NM_001254734; NM_198994; ENST00000202625; ENST00000381423; ENST00000477505; OTTHUMT00000077581; OTTHUMT00000077582; OTTHUMT00000105467; uc002wfy.1; uc010gal.1	TGM6	transglutaminase 6	chr20	+	Multiple_Complex	2380908	2432753
TC1500009216.hg.1	3.35	3.4	3.53	3.43	0.22	0.04	0.1	0.35	T	T	T	T	1.03	1.13	1.05	0.6219	0.7386	0.4761	0.9686	0.9632	0.9756	0.6562	0.9343	T	0.6562	0.9343	NM_052955; ENST00000452443; ENST00000562372; OTTHUMT00000432488; OTTHUMT00000432489	TGM7	transglutaminase 7	chr15	-	Multiple_Complex	43276280	43302255
TC0300011200.hg.1	13.81	13.62	13.83	13.7	0.15	0.09	0.1	0.04	T	T	T	T	-1.14	1.01	-1.08	0.1564	0.7617	0.3595	0.8616	0.9663	0.9687	0.2849	0.8364	T	0.2849	0.8364	NM_001064; NM_001135055; NM_001258028; NR_047580; ENST00000296289; ENST00000423516; ENST00000423525; ENST00000450814; ENST00000460243; ENST00000460343; ENST00000461139; ENST00000462138; ENST00000466765; ENST00000469678; ENST00000472528; ENST00000483706; ENST00000487660; ENST00000494523; BC002433; BC009970; OTTHUMT00000350356; OTTHUMT00000350357; OTTHUMT00000350358; OTTHUMT00000350359; OTTHUMT0000…	TKT	transketolase	chr3	-	Multiple_Complex	53224707	53256114
TC0X00008824.hg.1	8.25	8.34	8.41	8.04	0.51	0.13	0.07	0.3	T	T	T	T	1.06	1.12	-1.16	0.4014	0.522	0.0307	0.9312	0.9285	0.851	0.1507	0.7701	T	0.1507	0.7701	NM_001145933; NM_001145934; NM_012253; ENST00000369912; ENST00000369915; ENST00000426203; ENST00000426989; ENST00000439635; ENST00000463884; ENST00000465168; ENST00000482044; BC025382; OTTHUMT00000058922; OTTHUMT00000058923; OTTHUMT00000058924; OTTHUMT00000132714; OTTHUMT00000286451; OTTHUMT00000286452; OTTHUMT00000286453; OTTHUMT00000316554	TKTL1	transketolase-like 1	chrX	+	Multiple_Complex	154295671	154330363
TC0400012309.hg.1	3.68	3.37	3.53	3.52	0.14	0.18	0.2	0.2	T	T	T	T	-1.24	-1.11	-1.12	0.1279	0.2637	0.1233	0.8452	0.8643	0.9262	0.3519	0.8557	T	0.3519	0.8557	NM_032136; ENST00000280605; BC028707; BC125101; BC142943; OTTHUMT00000365207	TKTL2	transketolase-like 2	chr4	-	Coding	163471093	163473895
TC1200006649.hg.1	13.66	13.68	13.59	13.62	0.01	0.09	0.16	0.21	T	T	T	T	1.01	-1.05	-1.03	0.8121	0.2787	0.7611	0.9878	0.8695	0.9865	0.561	0.9198	T	0.561	0.9198	NM_000365; NM_001159287; NM_001258026; ENST00000229270; ENST00000396705; ENST00000462761; ENST00000474253; ENST00000482209; ENST00000488464; ENST00000493987; ENST00000495834; ENST00000535434; ENST00000613953; BC007086; BC007812; BC009329; BC011611; BC015100; BC017917; BC070129; OTTHUMT00000258252; OTTHUMT00000258253; OTTHUMT00000258254; OTTHUMT00000258255; OTTHUMT00000258256; OTTHUMT00000258257; …	TPI1	triosephosphate isomerase 1	chr12	+	Multiple_Complex	6867119	6870948
TC1100010271.hg.1	11.2	10.98	11.02	10.92	0.09	0.15	0.08	0.16	T	T	T	T	-1.16	-1.13	-1.21	0.2699	0.1894	0.0441	0.8998	0.8266	0.8707	0.22	0.8075	T	0.22	0.8075	NM_001040697; NM_001261382; NM_001261383; NM_001261384; NM_001261385; NM_001261386; NM_001297771; NM_018314; ENST00000300038; ENST00000320750; ENST00000379387; ENST00000396196; ENST00000396197; ENST00000490736; ENST00000535340; ENST00000535484; ENST00000539569; ENST00000540666; ENST00000540917; ENST00000541984; ENST00000543987; BC064566; OTTHUMT00000395920; OTTHUMT00000395921; OTTHUMT00000395922;…	UEVLD	UEV and lactate/malate dehyrogenase domains	chr11	-	Multiple_Complex	18529609	18588747
TC0900008441.hg.1	12.39	12.23	12.22	12.23	0.15	0.06	0.07	0.26	T	T	T	T	-1.12	-1.13	-1.12	0.1039	0.0477	0.3775	0.8288	0.7052	0.9687	0.187	0.7919	T	0.187	0.7919	NM_003358; ENST00000374279; ENST00000474306; ENST00000489355; ENST00000490110; ENST00000495085; BC038711; OTTHUMT00000053661; OTTHUMT00000053662; OTTHUMT00000053663; OTTHUMT00000053664; OTTHUMT00000053665	UGCG	UDP-glucose ceramide glucosyltransferase	chr9	+	Multiple_Complex	111896766	111935374
TC0400010465.hg.1	16.1	16.06	16.16	16.04	0.04	0.02	0.16	0.03	T	T	T	T	-1.03	1.04	-1.04	0.7209	0.8071	0.5848	0.9781	0.9731	0.9801	0.8513	0.9683	T	0.8513	0.9683	NM_001184700; NM_001184701; NM_003359; ENST00000316423; ENST00000501493; ENST00000503779; ENST00000505698; ENST00000506179; ENST00000507089; ENST00000509391; ENST00000510490; ENST00000510881; ENST00000514106; ENST00000515021; ENST00000515398; BC022781; OTTHUMT00000216818; OTTHUMT00000361007; OTTHUMT00000361008; OTTHUMT00000361009; OTTHUMT00000361010; OTTHUMT00000361011; OTTHUMT00000361012; OTTHUM…	UGDH	UDP-glucose 6-dehydrogenase	chr4	-	Multiple_Complex	39498755	39528311
TC0200009239.hg.1	12.32	12.24	12.29	12.4	0.14	0.04	0.09	0.15	T	T	T	T	-1.06	-1.02	1.05	0.3974	0.8475	0.6402	0.9305	0.979	0.9832	0.5793	0.9248	T	0.5793	0.9248	NM_020120; NR_027671; ENST00000259253; ENST00000376723; ENST00000418197; ENST00000430075; ENST00000438277; ENST00000465836; ENST00000488439; BC041098; OTTHUMT00000254435; OTTHUMT00000331224; OTTHUMT00000331225; OTTHUMT00000331226; OTTHUMT00000331227; OTTHUMT00000331228; OTTHUMT00000331229	UGGT1	UDP-glucose glycoprotein glucosyltransferase 1	chr2	+	Multiple_Complex	128091180	128195677
TC1300009522.hg.1	9.27	9.36	9.29	9.03	0.1	0.15	0.12	0.23	T	T	T	T	1.07	1.01	-1.17	0.4011	0.8987	0.1906	0.9312	0.9872	0.9601	0.203	0.798	T	0.203	0.798	NM_020121; ENST00000376712; ENST00000376714; ENST00000376747; ENST00000397618; ENST00000461329; ENST00000462472; ENST00000463054; ENST00000465196; ENST00000467305; ENST00000476866; ENST00000491509; ENST00000621375; BC125233; OTTHUMT00000045507; OTTHUMT00000045508; OTTHUMT00000045509; OTTHUMT00000045510; OTTHUMT00000045511; OTTHUMT00000045512; OTTHUMT00000045513; OTTHUMT00000045514	UGGT2	UDP-glucose glycoprotein glucosyltransferase 2	chr13	-	Multiple_Complex	95801580	96053482
TC0200007785.hg.1	10.74	10.7	10.73	10.96	0.09	0.17	0.38	0.18	T	T	T	T	-1.03	-1.01	1.16	0.8935	0.7727	0.5062	0.9926	0.969	0.9777	0.8511	0.9683	T	0.8511	0.9683	NM_001001521; NM_006759; ENST00000337130; ENST00000394417; ENST00000445915; ENST00000465515; ENST00000466642; ENST00000467400; ENST00000467648; ENST00000467999; ENST00000472047; ENST00000475462; ENST00000475550; ENST00000480679; ENST00000482668; ENST00000483108; ENST00000483461; ENST00000484056; ENST00000484142; ENST00000487042; ENST00000487469; ENST00000487640; ENST00000488245; ENST00000491621; …	UGP2	UDP-glucose pyrophosphorylase 2	chr2	+	Multiple_Complex	63840940	63891562
TC0100011665.hg.1	8.02	7.55	8	7.86	0.02	0.24	0.15	0.14	T	T	T	T	-1.38	-1.02	-1.12	0.0065	0.8234	0.2657	0.6181	0.9767	0.9663	0.0253	0.6198	T	0.0253	0.6198	NM_022746; ENST00000366910; ENST00000407981; ENST00000443880; ENST00000463976; ENST00000472269; ENST00000492847; ENST00000496110; BC010619; OTTHUMT00000090904; OTTHUMT00000090905; OTTHUMT00000090906; OTTHUMT00000090907; OTTHUMT00000090908; OTTHUMT00000090909; OTTHUMT00000090910	2021-03-01	mitochondrial amidoxime reducing component 1	chr1	+	Multiple_Complex	220786697	220819657
TC0400009182.hg.1	3.52	3.52	3.18	2.94	0.37	0.54	0.38	0.02	F	F	F	F	1	-1.27	-1.5	0.2979	0.2158	0.027	0.9077	0.841	0.8371	0.0171	0.5847	F	0.0171	0.5847	hsa_circ_0001455	2021-03-01	Memczak2013 ANTISENSE, coding, INTERNAL, intronic best transcript NM_001166373	chr4	+	NonCoding	163593610	163593941
TC0400012310.hg.1	4.51	5.28	4.72	5.04	0.35	0.35	0.16	0.24	T	T	T	T	1.71	1.15	1.45	0.0301	0.4638	0.0469	0.7223	0.918	0.885	0.0883	0.7161	T	0.0883	0.7161	NM_001166373; NM_017923; ENST00000274056; ENST00000339875; ENST00000503008; ENST00000503104; ENST00000505391; ENST00000505517; ENST00000507270; ENST00000508725; ENST00000510075; ENST00000510696; ENST00000510786; ENST00000511245; ENST00000512214; ENST00000514618; ENST00000515471; OTTHUMT00000364156; OTTHUMT00000364493; OTTHUMT00000364494; OTTHUMT00000364495; OTTHUMT00000364496; OTTHUMT00000364497;…	2021-03-01	membrane associated ring finger 1	chr4	-	Multiple_Complex	163524298	164384050
TC0100011664.hg.1	5.54	5.08	4.91	5.34	0.35	0.09	0.34	0.21	T	T	T	T	-1.38	-1.55	-1.15	0.1417	0.0543	0.7064	0.8554	0.7096	0.9865	0.1707	0.7809	T	0.1707	0.7809	NM_017898; ENST00000359316; ENST00000366913; ENST00000425560; ENST00000469583; ENST00000472447; ENST00000496078; BC011973; BC016859; OTTHUMT00000090911; OTTHUMT00000090912; OTTHUMT00000090913; OTTHUMT00000090914; OTTHUMT00000090915; OTTHUMT00000098787	2021-03-02	mitochondrial amidoxime reducing component 2	chr1	+	Multiple_Complex	220748225	220784815
TC1900006895.hg.1	4.4	4.09	4.42	4.49	0.17	0.27	0.23	0.06	T	T	T	T	-1.24	1.02	1.07	0.0175	0.9748	0.8074	0.673	0.9967	0.9888	0.032	0.6378	T	0.032	0.6378	NM_001005415; NM_001005416; NM_016496; ENST00000215555; ENST00000381035; ENST00000594796; ENST00000595142; ENST00000595213; ENST00000601283; ENST00000601724; ENST00000602117; BC032624; BC111388; OTTHUMT00000460358; OTTHUMT00000460359; OTTHUMT00000460360; OTTHUMT00000460361; OTTHUMT00000461129; OTTHUMT00000461130; OTTHUMT00000461131	2021-03-02	membrane associated ring finger 2	chr19	+	Multiple_Complex	8413270	8439017
TC0500011935.hg.1	6.99	6.54	6.81	6.77	0.25	0.25	0.01	0.07	T	T	T	T	-1.36	-1.13	-1.16	0.0096	0.132	0.0748	0.6606	0.7867	0.9124	0.0626	0.6961	T	0.0626	0.6961	NM_178450; ENST00000308660; ENST00000502289; ENST00000504239; ENST00000506088; ENST00000515241; BC047569; BC146948; BC146964; OTTHUMT00000250955; OTTHUMT00000371417; OTTHUMT00000371418; OTTHUMT00000371420; OTTHUMT00000371421	2021-03-03	membrane associated ring finger 3	chr5	-	Multiple_Complex	126867714	127030808
TC0200015670.hg.1	3.14	2.99	3.06	3.21	0.31	0.11	0.09	0.05	T	T	F	T	-1.11	-1.06	1.05	0.1992	0.3237	0.9907	0.8834	0.8801	0.9992	0.4379	0.8847	F	0.4379	0.8847	NM_020814; ENST00000273067; BC098448; OTTHUMT00000337272	2021-03-04	membrane associated ring finger 4	chr2	-	Multiple_Complex	216257862	216372027
TC1000008467.hg.1	11.97	11.86	11.8	11.95	0.12	0.06	0.21	0.1	T	T	T	T	-1.08	-1.12	-1.01	0.1597	0.0724	0.3704	0.8661	0.7223	0.9687	0.2845	0.8363	T	0.2845	0.8363	NM_017824; ENST00000358935; ENST00000462465; ENST00000467521; ENST00000492319; BC015480; OTTHUMT00000049388; OTTHUMT00000049389; OTTHUMT00000049390; OTTHUMT00000049391; uc001khx.1	2021-03-05	membrane associated ring finger 5	chr10	+	Multiple_Complex	92291163	92353964
TC0500006737.hg.1	14.27	14.34	14.16	14.16	0.1	0.1	0.02	0.07	T	T	T	T	1.05	-1.07	-1.08	0.5343	0.2967	0.4686	0.9541	0.8748	0.9752	0.3502	0.8555	T	0.3502	0.8555	NM_001270660; NM_001270661; NM_005885; ENST00000274140; ENST00000449913; ENST00000502795; ENST00000503788; ENST00000505253; ENST00000506131; ENST00000507863; ENST00000510792; ENST00000510872; ENST00000511802; ENST00000512449; ENST00000514312; ENST00000514961; ENST00000606497; BC136461; BC136462; BC142679; BC142694; OTTHUMT00000366919; OTTHUMT00000366920; OTTHUMT00000366922; OTTHUMT00000366923; OT…	2021-03-06	membrane associated ring finger 6	chr5	+	Multiple_Complex	10353639	10440665
TC0200009789.hg.1	13.6	13.51	13.65	13.56	0.07	0.09	0.17	0.18	T	T	T	T	-1.07	1.03	-1.03	0.5697	0.7611	0.7655	0.9588	0.9662	0.9865	0.8275	0.9647	T	0.8275	0.9647	NM_001282805; NM_001282806; NM_001282807; NM_022826; ENST00000259050; ENST00000409175; ENST00000409591; ENST00000420397; ENST00000421037; ENST00000461582; ENST00000473749; ENST00000478396; ENST00000539065; BC065014; OTTHUMT00000255040; OTTHUMT00000333701; OTTHUMT00000333702; OTTHUMT00000333703; OTTHUMT00000333704; OTTHUMT00000333705; OTTHUMT00000333762; OTTHUMT00000333763	2021-03-07	membrane associated ring finger 7	chr2	+	Multiple_Complex	159712457	159772517
TC1000010497.hg.1	7.67	7.42	7.97	7.72	0.05	0.22	0.23	0.06	T	T	T	T	-1.19	1.23	1.04	0.0696	0.3389	0.8345	0.8041	0.8827	0.9888	0.0579	0.6864	T	0.0579	0.6864	NM_001002266; NM_001282866; NM_145021; ENST00000319836; ENST00000395769; ENST00000451376; ENST00000453424; ENST00000453980; ENST00000476962; ENST00000602712; BC025394; BC066988; OTTHUMT00000047788; OTTHUMT00000051217; OTTHUMT00000051218; OTTHUMT00000051219; OTTHUMT00000051220; OTTHUMT00000470683	2021-03-08	membrane associated ring finger 8	chr10	-	Multiple_Complex	45454585	45594906
TC1000010498.hg.1	4.72	4.37	4.62	4.41	0.13	0.1	0.27	0.55	T	T	T	T	-1.27	-1.07	-1.24	0.1025	0.3623	0.2166	0.8274	0.8897	0.9646	0.3826	0.8646	T	0.3826	0.8646	MARCH8.pAug10-unspliced	2021-03-08	Transcript Identified by AceView, Entrez Gene ID(s) 220972	chr10	-	Unassigned	45483623	45484594
TC1200007899.hg.1	8.07	7.72	7.68	7.9	0.46	0.11	0.27	0.19	T	T	T	T	-1.28	-1.31	-1.13	0.8556	0.1631	0.5282	0.9914	0.8113	0.9785	0.2394	0.8175	T	0.2394	0.8175	NM_138396; ENST00000266643; ENST00000548358; ENST00000552279; BC009489; BC036455; OTTHUMT00000409244; OTTHUMT00000409245; OTTHUMT00000409246	2021-03-09	membrane associated ring finger 9	chr12	+	Multiple_Complex	57755098	57760410
TC1700011390.hg.1	7.45	7.5	7.48	7.62	0.08	0.14	0.17	0.17	T	T	T	T	1.04	1.02	1.13	0.2031	0.238	0.0911	0.8853	0.8486	0.9185	0.3476	0.8544	T	0.3476	0.8544	NM_001100875; NM_001288779; NM_001288780; NM_152598; ENST00000311269; ENST00000456609; ENST00000544856; ENST00000578346; ENST00000579620; ENST00000580520; ENST00000582358; ENST00000582568; ENST00000583600; ENST00000583803; BC035021; OTTHUMT00000445248; OTTHUMT00000445249; OTTHUMT00000445250; OTTHUMT00000445251; OTTHUMT00000445252; OTTHUMT00000445253; OTTHUMT00000445254; OTTHUMT00000445255; OTTHUM…	2021-03-10	membrane associated ring finger 10	chr17	-	Multiple_Complex	62701314	62808381
TC0500013292.hg.1	4.61	4.89	4.75	4.57	0.18	0.37	0.15	0.24	T	T	T	T	1.21	1.1	-1.03	0.1706	0.2872	0.4193	0.8715	0.8731	0.97	0.1361	0.7554	T	0.1361	0.7554	NM_001102562; ENST00000332432; ENST00000507111; OTTHUMT00000366096; OTTHUMT00000366097	2021-03-11	membrane associated ring finger 11	chr5	-	Coding	16067139	16179788
TC1600011519.hg.1	4.42	4.19	4.39	4.21	0.33	0.26	0.18	0.33	T	T	T	T	-1.18	-1.02	-1.16	0.2653	0.8972	0.1939	0.8986	0.9865	0.961	0.3473	0.8544	T	0.3473	0.8544	ENST00000567783; ENST00000570039; OTTHUMT00000434668; OTTHUMT00000434669	2021-09-01	septin 1	chr16	-	NonCoding	30382752	30395991
TC1600011520.hg.1	3.55	3.37	3.53	3.59	0.33	0.16	0.25	0.12	T	T	T	T	-1.13	-1.01	1.03	0.0833	0.711	0.4315	0.8143	0.9588	0.97	0.3144	0.8456	T	0.3144	0.8456	NM_052838; ENST00000321367; ENST00000562152; ENST00000563743; ENST00000563957; ENST00000566517; ENST00000568577; ENST00000572252; ENST00000573615; BC012161; OTTHUMT00000109636; OTTHUMT00000434606; OTTHUMT00000434607; OTTHUMT00000434608; OTTHUMT00000434609; OTTHUMT00000434610; OTTHUMT00000434611; OTTHUMT00000437002	2021-09-01	septin 1	chr16	-	Multiple_Complex	30378133	30382850
TC0200011400.hg.1	12.87	12.99	12.9	12.93	0.07	0.04	0.11	0.09	T	T	T	T	1.09	1.02	1.05	0.5721	0.7163	0.796	0.9592	0.9595	0.9886	0.7825	0.957	T	0.7825	0.957	NM_001008491; NM_001008492; NM_001282972; NM_001282973; NM_004404; NM_006155; ENST00000360051; ENST00000366210; ENST00000391971; ENST00000391973; ENST00000401990; ENST00000402092; ENST00000407017; ENST00000407971; ENST00000411484; ENST00000420786; ENST00000421717; ENST00000425899; ENST00000428282; ENST00000428524; ENST00000429791; ENST00000434955; ENST00000436795; ENST00000437066; ENST00000441533…	2021-09-02	septin 2	chr2	+	Multiple_Complex	241315100	241354027
TC2200007505.hg.1	6.87	6.39	6.69	6.54	0.23	0.17	0.52	0.36	T	T	T	T	-1.4	-1.13	-1.25	0.0906	0.1036	0.8197	0.8166	0.7589	0.9888	0.182	0.7856	T	0.182	0.7856	NM_019106; NM_145733; ENST00000396417; ENST00000396425; ENST00000396426; ENST00000406029; ENST00000449288; ENST00000460267; BC111779; OTTHUMT00000075382; OTTHUMT00000257773; OTTHUMT00000322051; OTTHUMT00000322052; OTTHUMT00000322053; OTTHUMT00000322054	2021-09-03	septin 3	chr22	+	Multiple_Complex	41976272	41998221
TC1700011261.hg.1	4.99	5.11	4.95	4.84	0.28	0.4	0.37	0.01	T	T	T	T	1.09	-1.02	-1.11	0.8031	0.8468	0.6065	0.987	0.979	0.9803	0.9618	0.9927	T	0.9618	0.9927	NM_001198713; NM_001256782; NM_001256822; NM_004574; NM_080415; NM_080416; NR_037155; NR_104196; NR_104197; ENST00000317256; ENST00000317268; ENST00000393086; ENST00000412945; ENST00000426861; ENST00000457347; ENST00000577440; ENST00000577729; ENST00000578131; ENST00000578747; ENST00000579371; ENST00000580740; ENST00000580791; ENST00000580796; ENST00000580809; ENST00000580844; ENST00000581607; EN…	2021-09-04	septin 4	chr17	-	Multiple_Complex	58520250	58540818
TC0X00010643.hg.1	7.3	6.85	6.94	7.12	0.14	0.42	0.19	0.33	T	T	T	T	-1.37	-1.29	-1.14	0.0723	0.0807	0.3754	0.806	0.7235	0.9687	0.2143	0.8052	T	0.2143	0.8052	NM_015129; NM_145799; NM_145800; NM_145802; ENST00000343984; ENST00000354228; ENST00000354416; ENST00000360156; ENST00000394610; ENST00000460411; ENST00000467310; ENST00000481072; ENST00000489216; BC009291; BC011922; BC036240; BC069231; OTTHUMT00000058059; OTTHUMT00000058060; OTTHUMT00000058061; OTTHUMT00000058062; OTTHUMT00000058063; OTTHUMT00000058064; OTTHUMT00000058065; OTTHUMT00000058066	2021-09-06	septin 6	chrX	-	Multiple_Complex	119615724	119693370
TC0700007178.hg.1	12.86	12.87	12.68	12.86	0.19	0.16	0.22	0.08	T	T	T	T	1.01	-1.13	1	0.6211	0.8567	0.9297	0.9686	0.9801	0.9961	0.9019	0.979	T	0.9019	0.979	NM_001011553; NM_001242956; NM_001788; ENST00000350320; ENST00000399034; ENST00000399035; ENST00000425198; ENST00000432293; ENST00000435235; ENST00000473201; ENST00000475109; ENST00000485569; ENST00000492940; ENST00000493626; BC025987; BC067264; BC093640; BC093642; OTTHUMT00000338285; OTTHUMT00000338286; OTTHUMT00000338287; OTTHUMT00000338290; OTTHUMT00000338291; OTTHUMT00000338293; OTTHUMT000003…	2021-09-07	septin 7	chr7	+	Multiple_Complex	35800932	35907105
TC0500012025.hg.1	11.81	11.65	11.7	11.78	0.09	0.06	0.07	0.07	T	T	T	T	-1.12	-1.08	-1.02	0.2672	0.5158	0.9312	0.8986	0.9268	0.9961	0.573	0.9223	T	0.573	0.9223	NM_001098811; NM_001098812; NM_001098813; NM_001300798; NM_001300799; NM_015146; ENST00000296873; ENST00000371478; ENST00000371493; ENST00000378699; ENST00000378701; ENST00000378706; ENST00000378719; ENST00000378721; ENST00000414594; ENST00000448933; ENST00000453480; ENST00000458488; ENST00000481030; ENST00000481794; ENST00000492490; ENST00000620483; BC140759; BC171779; OTTHUMT00000132826; OTTHUM…	2021-09-08	septin 8	chr5	-	Multiple_Complex	132750817	132807241
TC1700008995.hg.1	11.72	11.7	11.75	11.72	0.14	0.01	0.08	0.13	T	T	T	T	-1.01	1.02	-1	0.921	0.8996	0.3913	0.9944	0.9872	0.9699	0.8021	0.9603	T	0.8021	0.9603	NM_001113491; NM_001113492; NM_001113493; NM_001113494; NM_001113495; NM_001113496; NM_001293695; NM_001293696; NM_001293697; NM_001293698; NM_006640; ENST00000329047; ENST00000423034; ENST00000427177; ENST00000427180; ENST00000427674; ENST00000431235; ENST00000449803; ENST00000541152; ENST00000585638; ENST00000585929; ENST00000585930; ENST00000586128; ENST00000586433; ENST00000586456; ENST000005…	2021-09-09	septin 9	chr17	+	Multiple_Complex	77280569	77500596
TC0200013836.hg.1	6.71	7.09	6.99	6.84	0.15	0.22	0.17	0.25	T	T	T	T	1.3	1.21	1.09	0.3126	0.27	0.72	0.9129	0.8656	0.9865	0.6219	0.9292	T	0.6219	0.9292	NM_144710; NM_178584; NR_047585; ENST00000356688; ENST00000397712; ENST00000397714; ENST00000411469; ENST00000415095; ENST00000423520; ENST00000425498; ENST00000437928; ENST00000442746; ENST00000461295; ENST00000468616; ENST00000483047; ENST00000486678; ENST00000493445; BC020502; BC050345; OTTHUMT00000337804; OTTHUMT00000337805; OTTHUMT00000337806; OTTHUMT00000337807; OTTHUMT00000337808; OTTHUMT0…	2021-09-10	septin 10	chr2	-	Multiple_Complex	109542797	109614206
TC0400007913.hg.1	10.93	10.78	10.67	10.98	0.1	0.1	0.24	0.26	T	T	T	T	-1.11	-1.2	1.03	0.5128	0.2085	0.7553	0.9522	0.8374	0.9865	0.397	0.871	T	0.397	0.871	NM_001306147; NM_018243; ENST00000264893; ENST00000502401; ENST00000502584; ENST00000504460; ENST00000504637; ENST00000505788; ENST00000506047; ENST00000506731; ENST00000510515; ENST00000510641; ENST00000512333; ENST00000512575; ENST00000512778; ENST00000513373; ENST00000513697; ENST00000515671; BC008083; BC063615; OTTHUMT00000362676; OTTHUMT00000362677; OTTHUMT00000362678; OTTHUMT00000362679; OT…	2021-09-11	septin 11	chr4	+	Multiple_Complex	76949703	77040384
TC1600009244.hg.1	4.74	5.09	4.96	4.8	0.23	0.16	0.22	0.29	T	T	T	T	1.27	1.16	1.04	0.1965	0.5678	0.3472	0.8799	0.9359	0.968	0.1712	0.7809	T	0.1712	0.7809	NM_001154458; NM_144605; ENST00000268231; ENST00000396693; ENST00000587603; ENST00000588241; ENST00000590303; ENST00000590741; ENST00000591624; ENST00000591861; BC035619; OTTHUMT00000251645; OTTHUMT00000434537; OTTHUMT00000434538; OTTHUMT00000434539; OTTHUMT00000434540; OTTHUMT00000434541; OTTHUMT00000434542; OTTHUMT00000434543	2021-09-12	septin 12	chr16	-	Multiple_Complex	4777614	4788521
TC0700011156.hg.1	3.46	3.94	3.92	3.77	0.39	0.36	0.25	0.11	F	T	T	T	1.4	1.38	1.24	0.8066	0.2935	0.652	0.9872	0.8748	0.9837	0.7307	0.9483	F	0.7307	0.9483	NM_207366; ENST00000388975; ENST00000477628; OTTHUMT00000251489; OTTHUMT00000343102; uc003tqz.2	2021-09-14	septin 14	chr7	-	Multiple_Complex	55793544	55862789
TC0100014806.hg.1	12.76	12.68	12.76	12.61	0.07	0.02	0.08	0.03	T	T	T	T	-1.06	-1	-1.11	0.4972	0.8761	0.1955	0.9506	0.9835	0.9612	0.5379	0.9146	T	0.5379	0.9146	NM_004261; NM_203341; ENST00000331835; ENST00000370554; ENST00000401030; ENST00000467557; ENST00000469566; ENST00000497861; ENST00000611507; ENST00000616787; BC005294; BC016359; BC021697; hsa_circ_0013087; hsa_circ_0013088; SEP15.dAug10; SEP15.fAug10; uc021oph.2; uc021opi.2; uc057ibz.1; uc057ica.1; uc057icb.1; uc057icc.1; uc057icd.1; uc057ice.1	2021-09-15	15 kDa selenoprotein; Salzman2013 ANNOTATED, CDS, coding, INTERNAL, OVCODE, OVEXON best transcript NM_004261; Transcript Identified by AceView, Entrez Gene ID(s) 9403, RefSeq ID(s) NM_203341; Transcript Identified by AceView, Entrez Gene ID(s) 9403, RefSeq ID(s) NM_004261; 15 kDa selenoprotein [Source:EntrezGene;Acc:9403]	chr1	-	Multiple_Complex	86862445	86914424
TC0900008532.hg.1	4.17	4.24	4.09	4.2	0.16	0.22	0.18	0.3	T	T	T	T	1.05	-1.05	1.03	0.7512	0.8853	0.4059	0.9821	0.9853	0.97	0.6572	0.9343	T	0.6572	0.9343	NM_017418; ENST00000374016; ENST00000477580; ENST00000484171; ENST00000614246; OTTHUMT00000053791; OTTHUMT00000053792; OTTHUMT00000053793; uc004bjk.1	2021-12-01	deleted in esophageal cancer 1	chr9	+	Multiple_Complex	115141818	115402644
TC1000010642.hg.1	2.97	3	2.81	3.01	0.31	0.16	0.06	0.08	F	F	F	F	1.02	-1.12	1.03	0.9529	0.3334	0.9952	0.9958	0.8813	0.9996	0.6743	0.9374	F	0.6743	0.9374	NM_001198818; NM_001198819; NM_001198820; NM_014576; NM_138932; NM_138933; ENST00000282641; ENST00000373993; ENST00000373995; ENST00000373997; ENST00000374001; ENST00000395489; ENST00000395495; ENST00000414883; ENST00000473480; ENST00000493415; BC130519; BC144196; OTTHUMT00000048085; OTTHUMT00000048086; OTTHUMT00000048087; OTTHUMT00000048088; OTTHUMT00000048089; OTTHUMT00000048090; OTTHUMT0000004…	A1CF	APOBEC1 complementation factor	chr10	-	Multiple_Complex	50799409	50885675
TC1600006789.hg.1	3.07	3.27	3.38	3.22	0.14	0.19	0.44	0.28	F	F	F	F	1.15	1.24	1.11	0.3886	0.1713	0.4699	0.9283	0.8163	0.9753	0.5641	0.9201	F	0.5641	0.9201	A2BP1.qAug10-unspliced	A2BP1	Transcript Identified by AceView, Entrez Gene ID(s) 54715	chr16	+	Unassigned	6469208	6469990
TC1600006790.hg.1	4.29	4.15	3.8	4.23	0.33	0.26	0.49	0.1	F	F	F	T	-1.11	-1.41	-1.04	0.4729	0.3417	0.5884	0.9451	0.8841	0.9803	0.79	0.9585	F	0.79	0.9585	A2BP1.tAug10-unspliced	A2BP1	Transcript Identified by AceView, Entrez Gene ID(s) 54715	chr16	+	Unassigned	6471044	6471579
TC1600006812.hg.1	3.19	3.18	3.2	3.35	0.17	0.1	0.11	0.39	F	F	F	F	-1.01	1	1.11	0.9531	0.5096	0.3975	0.9958	0.9265	0.9699	0.5081	0.9049	F	0.5081	0.9049	A2BP1.sAug10-unspliced	A2BP1	Transcript Identified by AceView, Entrez Gene ID(s) 54715	chr16	+	Unassigned	7661156	7661731
TC1200009847.hg.1	3.37	3.3	3.59	3.24	0.1	0.15	0.2	0.17	F	F	T	F	-1.05	1.17	-1.09	0.9053	0.4263	0.8309	0.9926	0.9066	0.9888	0.754	0.9528	F	0.754	0.9528	NM_000014; ENST00000318602; ENST00000404455; ENST00000462568; ENST00000467091; ENST00000472360; ENST00000495442; ENST00000495709; ENST00000497324; ENST00000539638; ENST00000542567; ENST00000543436; ENST00000545828; ENST00000546069; BC040071; OTTHUMT00000317233; OTTHUMT00000317236; OTTHUMT00000317237; OTTHUMT00000317238; OTTHUMT00000317239; OTTHUMT00000317240; OTTHUMT00000317241; OTTHUMT0000031724…	A2M	alpha-2-macroglobulin	chr12	-	Multiple_Complex	9067664	9116229
TC1200006736.hg.1	3.14	3.36	3.3	3.02	0.22	0.17	0.23	0.11	T	T	T	T	1.16	1.12	-1.09	0.1951	0.2666	0.6355	0.8789	0.8654	0.9826	0.2352	0.8149	T	0.2352	0.8149	NM_001282424; NM_144670; ENST00000299698; ENST00000536789; ENST00000537475; ENST00000537546; ENST00000539547; ENST00000540049; ENST00000541459; ENST00000545692; ENST00000545850; OTTHUMT00000250304; OTTHUMT00000395845; OTTHUMT00000395846; OTTHUMT00000395957; OTTHUMT00000395958; OTTHUMT00000395959; OTTHUMT00000395960; OTTHUMT00000395961; OTTHUMT00000395963	A2ML1	alpha-2-macroglobulin-like 1	chr12	+	Multiple_Complex	8822472	8887001
TC0100013650.hg.1	3.05	3.11	3.21	3.04	0.15	0.31	0.36	0.03	F	F	F	F	1.04	1.12	-1.01	0.7641	0.4149	0.9638	0.9826	0.9044	0.9978	0.8019	0.9602	F	0.8019	0.9602	NM_001080438; ENST00000442999; OTTHUMT00000011861	A3GALT2	alpha 1,3-galactosyltransferase 2	chr1	-	Coding	33306766	33321098
TC2200008888.hg.1	6.31	6.4	6.46	6.38	0.21	0.08	0.18	0.06	T	T	T	T	1.06	1.1	1.05	0.8225	0.3425	0.7555	0.9881	0.8843	0.9865	0.7856	0.9577	T	0.7856	0.9577	NM_017436; ENST00000249005; ENST00000381278; ENST00000401850; ENST00000465765; ENST00000483026; BC017068; BC055286; OTTHUMT00000319914; OTTHUMT00000319915; OTTHUMT00000319916; OTTHUMT00000319917; OTTHUMT00000319918	A4GALT	alpha 1,4-galactosyltransferase	chr22	-	Multiple_Complex	42692121	42721298
TC0300012566.hg.1	3.23	3.52	3.45	3.17	0.35	0.23	0.19	0.15	F	F	T	T	1.22	1.17	-1.04	0.1636	0.2872	0.9836	0.8676	0.8731	0.9992	0.3697	0.8597	F	0.3697	0.8597	NM_016161; ENST00000236709; BC119639; BC119640; OTTHUMT00000357557; uc003ers.2	A4GNT	alpha-1,4-N-acetylglucosaminyltransferase	chr3	-	Coding	138123718	138132387
TC1200010798.hg.1	11.89	11.74	11.68	11.77	0.16	0.2	0.18	0.1	T	T	T	T	-1.11	-1.15	-1.09	0.6847	0.9174	0.8315	0.9758	0.9917	0.9888	0.9786	0.996	T	0.9786	0.996	NM_001173466; NM_015665; ENST00000209873; ENST00000394384; ENST00000546393; ENST00000546562; ENST00000546572; ENST00000547238; ENST00000547520; ENST00000547757; ENST00000547761; ENST00000548258; ENST00000548880; ENST00000548931; ENST00000549450; ENST00000549821; ENST00000549983; ENST00000550033; ENST00000550286; ENST00000551724; ENST00000552161; ENST00000552876; BC000659; OTTHUMT00000405632; OTTH…	AAAS	achalasia, adrenocortical insufficiency, alacrimia	chr12	-	Multiple_Complex	53307456	53324864
TC1200009303.hg.1	10.83	10.91	10.97	10.9	0.08	0.19	0.08	0.1	T	T	T	T	1.06	1.11	1.05	0.7293	0.3331	0.7324	0.9793	0.8813	0.9865	0.7899	0.9585	T	0.7899	0.9585	NM_023928; ENST00000316519; ENST00000316543; ENST00000398953; ENST00000418937; ENST00000441247; ENST00000536118; ENST00000537477; ENST00000537564; ENST00000538851; ENST00000539251; ENST00000543665; ENST00000545511; BC040490; BC041000; BC051862; OTTHUMT00000400202; OTTHUMT00000400204; OTTHUMT00000400206; OTTHUMT00000400207; OTTHUMT00000400208; OTTHUMT00000400209; OTTHUMT00000400210; OTTHUMT0000040…	AACS	acetoacetyl-CoA synthetase	chr12	+	Multiple_Complex	125065379	125143333
TC0500013029.hg.1	4.6	4.31	4.23	4.29	0.44	0.25	0.16	0.14	T	T	T	T	-1.22	-1.29	-1.24	0.1988	0.3173	0.5284	0.8833	0.8786	0.9785	0.5812	0.9252	T	0.5812	0.9252	NR_024035; BC140764	AACSP1	acetoacetyl-CoA synthetase pseudogene 1	chr5	-	Multiple_Complex	178764861	178819536
TC0300009192.hg.1	3.44	3.85	4.01	3.66	0.28	0.17	0.85	0.47	F	F	F	F	1.33	1.48	1.16	0.2996	0.1363	0.7004	0.9081	0.7875	0.9865	0.4258	0.8815	F	0.4258	0.8815	NM_001086; ENST00000232892; ENST00000488869; BC032309; OTTHUMT00000357883; OTTHUMT00000357884	AADAC	arylacetamide deacetylase	chr3	+	Coding	151814037	151828488
TC0300009189.hg.1	3.79	3.41	3.08	3.13	0.29	0.13	0.15	0.15	F	F	F	F	-1.31	-1.64	-1.59	0.1108	0.0091	0.0021	0.8332	0.5653	0.516	0.0107	0.552	F	0.0107	0.552	NM_207365; ENST00000356517; ENST00000445270; BC065724; OTTHUMT00000342288; OTTHUMT00000342289	AADACL2	arylacetamide deacetylase-like 2	chr3	+	Coding	151733916	151761339
TC0100006903.hg.1	4.63	4.07	3.99	3.99	0.44	0.24	0.51	0.07	T	T	T	T	-1.47	-1.55	-1.56	0.2182	0.6997	0.1641	0.8891	0.9564	0.9454	0.4245	0.881	T	0.4245	0.881	NM_001103170; NR_111984; ENST00000359318; ENST00000620146; OTTHUMT00000005323; OTTHUMT00000005324	AADACL3	arylacetamide deacetylase-like 3	chr1	+	Multiple_Complex	12716115	12728759
TC0100006900.hg.1	3.37	3.36	3.33	3.4	0.23	0.03	0.15	0.05	T	T	T	T	-1.01	-1.02	1.02	0.9676	0.7038	0.8587	0.9977	0.9567	0.9902	0.9714	0.9952	T	0.9714	0.9952	NM_001013630; ENST00000376221; OTTHUMT00000005328; uc001auf.3	AADACL4	arylacetamide deacetylase-like 4	chr1	+	Coding	12644547	12667086
TC0400012396.hg.1	6.48	6.55	6.43	6.66	0.27	0.37	0.07	0.14	T	T	T	T	1.05	-1.03	1.13	0.5029	0.7892	0.3251	0.9509	0.9713	0.9677	0.5594	0.919	T	0.5594	0.919	NM_001286682; NM_001286683; NM_016228; NM_182662; ENST00000337664; ENST00000353187; ENST00000502392; ENST00000505906; ENST00000507375; ENST00000509167; ENST00000510340; ENST00000515480; BC031068; OTTHUMT00000362921; OTTHUMT00000362928; OTTHUMT00000362951; OTTHUMT00000362952; OTTHUMT00000362953; OTTHUMT00000362954; OTTHUMT00000362955; OTTHUMT00000362956	AADAT	aminoadipate aminotransferase	chr4	-	Multiple_Complex	170060222	170091699
TC0900010920.hg.1	8.16	8.47	8.59	8.52	0.2	0.14	0.14	0.07	T	T	T	T	1.24	1.34	1.28	0.0387	0.026	0.0122	0.7443	0.6324	0.7819	0.049	0.6765	T	0.049	0.6765	NM_153698; ENST00000375234; ENST00000411939; ENST00000446045; ENST00000464512; BC136501; BC136503; OTTHUMT00000053272; OTTHUMT00000053273; OTTHUMT00000053274; OTTHUMT00000053275	AAED1	AhpC/TSA antioxidant enzyme domain containing 1	chr9	-	Multiple_Complex	96639577	96655317
TC1500009845.hg.1	11.3	11.43	11.45	11.49	0.05	0.02	0.06	0.11	T	T	T	T	1.09	1.11	1.14	0.4055	0.1532	0.1381	0.9321	0.8013	0.9285	0.3929	0.8696	T	0.3929	0.8696	NM_001271885; NM_001271886; NM_024666; ENST00000261880; ENST00000538028; ENST00000542650; ENST00000558725; ENST00000560362; ENST00000561229; ENST00000561452; BC047026; BC058886; OTTHUMT00000417472; OTTHUMT00000417473; OTTHUMT00000417474; OTTHUMT00000417475; OTTHUMT00000417476; OTTHUMT00000417477; OTTHUMT00000417478	AAGAB	alpha- and gamma-adaptin binding protein	chr15	-	Multiple_Complex	67200675	67255198
TC1500009846.hg.1	5.68	5.48	5.76	5.23	0.19	0.43	0.44	0.17	T	T	T	T	-1.15	1.06	-1.36	0.3199	0.7696	0.076	0.9129	0.9687	0.9124	0.2683	0.832	T	0.2683	0.832	AAGAB.mAug10-unspliced	AAGAB	Transcript Identified by AceView, Entrez Gene ID(s) 79719	chr15	-	Unassigned	67224602	67225064
TC0200012961.hg.1	9.02	9.01	9.09	8.96	0.22	0.24	0.04	0.19	T	T	T	T	-1	1.05	-1.04	0.3779	0.6126	0.7128	0.9248	0.9477	0.9865	0.5013	0.9035	T	0.5013	0.9035	NM_014911; ENST00000406297; ENST00000409068; ENST00000409085; ENST00000461002; ENST00000470281; ENST00000471775; ENST00000489327; ENST00000492192; ENST00000495239; ENST00000495836; ENST00000606389; ENST00000623317; ENST00000624900; BC104842; BC111965; BC143710; OTTHUMT00000251847; OTTHUMT00000327273; OTTHUMT00000327344; OTTHUMT00000327346; OTTHUMT00000327347; OTTHUMT00000327348; OTTHUMT0000032734…	AAK1	AP2 associated kinase 1	chr2	-	Multiple_Complex	69457995	69674349
TC1100008541.hg.1	7.76	7.91	7.32	7.69	0.23	0.13	0.24	0.17	T	T	T	T	1.11	-1.35	-1.05	0.6113	0.0086	0.589	0.9668	0.5653	0.9803	0.0144	0.5668	T	0.0144	0.5668	NM_024684; ENST00000304716; ENST00000393427; ENST00000525034; ENST00000525409; ENST00000526164; ENST00000526415; ENST00000527134; ENST00000529666; ENST00000531855; ENST00000532481; ENST00000533193; ENST00000630098; BC002752; BC016854; OTTHUMT00000390974; OTTHUMT00000390975; OTTHUMT00000390976; OTTHUMT00000390977; OTTHUMT00000390978; OTTHUMT00000390979; OTTHUMT00000390980; OTTHUMT00000390981; OTTH…	AAMDC	adipogenesis associated, Mth938 domain containing	chr11	+	Multiple_Complex	77821109	77918432
TC0200015720.hg.1	6.73	6.45	6.95	7.03	0.08	0.37	0.38	0.21	T	T	T	T	-1.22	1.16	1.23	0.2058	0.4562	0.2386	0.8866	0.9143	0.9656	0.1017	0.7315	T	0.1017	0.7315	NM_001087; NM_001302545; ENST00000248450; ENST00000420660; ENST00000422731; ENST00000444053; ENST00000447885; ENST00000461911; ENST00000465442; ENST00000475678; ENST00000489767; ENST00000494720; BC039866; OTTHUMT00000338756; OTTHUMT00000338757; OTTHUMT00000338758; OTTHUMT00000338759; OTTHUMT00000338760; OTTHUMT00000338761; OTTHUMT00000338762; OTTHUMT00000338763; OTTHUMT00000338764; OTTHUMT0000033…	AAMP	angio-associated migratory cell protein	chr2	-	Multiple_Complex	218264123	218270257
TC1700008946.hg.1	4.29	4.53	4.3	4.2	0.17	0.12	0.13	0.07	T	T	T	T	1.18	1.01	-1.06	0.4812	0.327	0.2012	0.9467	0.8813	0.9612	0.1948	0.7919	T	0.1948	0.7919	NM_001088; NM_001166579; NR_110548; ENST00000250615; ENST00000392492; ENST00000585649; ENST00000587798; BC069434; BC092430; BC126332; BC126334; OTTHUMT00000450129; OTTHUMT00000450130; OTTHUMT00000450131; OTTHUMT00000450132; uc021udg.1	AANAT	aralkylamine N-acetyltransferase	chr17	+	Multiple_Complex	76453351	76470117
TC2000007243.hg.1	9.97	9.63	10.04	10.18	0.33	0.15	0.26	0.08	T	T	T	T	-1.27	1.05	1.15	0.5041	0.552	0.0604	0.9509	0.9342	0.897	0.0857	0.7141	T	0.0857	0.7141	NM_001271874; NM_015511; ENST00000320849; ENST00000373932; ENST00000397286; BC001751; BC019311; OTTHUMT00000079001; OTTHUMT00000276151; OTTHUMT00000276152	AAR2	AAR2 splicing factor homolog	chr20	+	Multiple_Complex	36236417	36270918
TC0800008631.hg.1	7.5	7.47	7.19	7.46	0.3	0.05	0.21	0.21	T	T	T	T	-1.02	-1.24	-1.03	0.3877	0.3827	0.4397	0.9283	0.8955	0.97	0.2868	0.8374	T	0.2868	0.8374	NM_001025357; ENST00000378279; ENST00000523536; BC140924; BC142621; OTTHUMT00000381195; OTTHUMT00000381196	AARD	alanine and arginine rich domain containing protein	chr8	+	Multiple_Complex	116938199	116944487
TC1600010752.hg.1	14.05	14.45	13.95	14.43	0.08	0.15	0.06	0.1	T	T	T	T	1.32	-1.07	1.3	0.0233	0.2177	0.0193	0.7157	0.841	0.7976	0.003	0.4351	T	0.003	0.4351	NM_001605; ENST00000261772; ENST00000564359; ENST00000565361; ENST00000566969; ENST00000567490; ENST00000569790; ENST00000569825; BC011451; OTTHUMT00000435021; OTTHUMT00000435022; OTTHUMT00000435023; OTTHUMT00000435024; OTTHUMT00000435025; OTTHUMT00000435026; OTTHUMT00000435027	AARS	alanyl-tRNA synthetase	chr16	-	Multiple_Complex	70252295	70289543
TC0600011915.hg.1	4.51	4.57	4.45	4.31	0.42	0.22	0.22	0.44	T	T	T	T	1.04	-1.04	-1.15	0.2297	0.4253	0.608	0.8946	0.9066	0.9803	0.6525	0.9338	T	0.6525	0.9338	NM_020745; ENST00000244571; ENST00000491573; BC131728; OTTHUMT00000040741; OTTHUMT00000040742	AARS2	alanyl-tRNA synthetase 2, mitochondrial	chr6	-	Multiple_Complex	44298726	44313326
TC0700012439.hg.1	3.82	3.54	3.23	3.5	0.24	0.06	0.5	0.17	T	T	T	T	-1.22	-1.51	-1.25	0.1339	0.1419	0.145	0.8484	0.7913	0.9333	0.338	0.8535	T	0.338	0.8535	NM_005763; ENST00000358954; ENST00000393376; ENST00000417368; ENST00000426162; ENST00000431170; ENST00000460376; ENST00000473553; OTTHUMT00000347298; OTTHUMT00000347299; OTTHUMT00000347300; OTTHUMT00000347301; OTTHUMT00000347302; OTTHUMT00000347303; OTTHUMT00000347304	AASS	aminoadipate-semialdehyde synthase	chr7	-	Multiple_Complex	122073544	122144290
TC1700007658.hg.1	10.18	9.95	10.28	10.12	0.17	0.13	0.4	0.13	T	T	T	T	-1.17	1.07	-1.04	0.4661	0.3304	0.9707	0.9433	0.8813	0.9986	0.4034	0.8727	T	0.4034	0.8727	NM_012138; ENST00000610798; ENST00000613840; ENST00000615319; ENST00000616062; ENST00000616392; ENST00000616434; ENST00000617141; ENST00000619387; ENST00000622432; BC000591; OTTHUMT00000477299; OTTHUMT00000477300; OTTHUMT00000477301; OTTHUMT00000477302; OTTHUMT00000477303; OTTHUMT00000477304; OTTHUMT00000477305; OTTHUMT00000477306; OTTHUMT00000477307; uc002hni.3	AATF	apoptosis antagonizing transcription factor	chr17	+	Multiple_Complex	36948875	37056871
TC1700012015.hg.1	7.68	7.56	7.79	7.6	0.16	0.23	0.02	0.31	T	T	T	T	-1.09	1.08	-1.06	0.3091	0.9703	0.1707	0.9129	0.9966	0.9492	0.3729	0.8608	T	0.3729	0.8608	NM_001080395; NM_004920; ENST00000326724; ENST00000374792; ENST00000417379; ENST00000570932; ENST00000572339; ENST00000572798; ENST00000573441; ENST00000573469; ENST00000575363; ENST00000576053; OTTHUMT00000256055; OTTHUMT00000256056; OTTHUMT00000439037; OTTHUMT00000439038; OTTHUMT00000439039; OTTHUMT00000439040; OTTHUMT00000439041; OTTHUMT00000439042; OTTHUMT00000439043; OTTHUMT00000439044	AATK	apoptosis-associated tyrosine kinase	chr17	-	Multiple_Complex	81117295	81166077
TC1600006826.hg.1	5.79	5.7	6.03	5.73	0.29	0.18	0.01	0.08	T	T	T	T	-1.07	1.18	-1.05	0.4588	0.1491	0.8021	0.9418	0.7983	0.9886	0.1693	0.7802	T	0.1693	0.7802	NM_000663; NM_001127448; NM_020686; ENST00000268251; ENST00000396600; ENST00000425191; ENST00000561870; ENST00000562115; ENST00000563215; ENST00000563992; ENST00000564453; ENST00000564714; ENST00000565016; ENST00000565671; ENST00000566590; ENST00000567812; ENST00000568847; ENST00000569156; ENST00000569695; BC015628; BC031413; OTTHUMT00000109648; OTTHUMT00000433612; OTTHUMT00000433613; OTTHUMT0000…	ABAT	4-aminobutyrate aminotransferase	chr16	+	Multiple_Complex	8674565	8784575
TC0900011072.hg.1	3.56	3.54	3.71	3.68	0.17	0.23	0.23	0.12	F	T	T	T	-1.01	1.11	1.09	0.8182	0.9989	0.8004	0.9881	0.9998	0.9886	0.9694	0.9952	F	0.9694	0.9952	NM_005502; ENST00000374733; ENST00000374736; ENST00000423487; ENST00000494467; BC146856; OTTHUMT00000053491; OTTHUMT00000053492; OTTHUMT00000053493; OTTHUMT00000053494	ABCA1	ATP binding cassette subfamily A member 1	chr9	-	Multiple_Complex	104781002	104928246
TC1700012459.hg.1	3.23	3.09	3.28	3	0.43	0.1	0.11	0.15	F	F	F	F	-1.1	1.04	-1.17	0.4981	0.2059	0.7707	0.9506	0.8374	0.9865	0.5916	0.9272	F	0.5916	0.9272	NM_080282; ENST00000269081; ENST00000518929; ENST00000519732; ENST00000521526; ENST00000521538; ENST00000522406; ENST00000522787; ENST00000523419; ENST00000523512; ENST00000524231; ENST00000524273; ENST00000588514; OTTHUMT00000379881; OTTHUMT00000379993; OTTHUMT00000379994; OTTHUMT00000379995; OTTHUMT00000379997; OTTHUMT00000379998; OTTHUMT00000379999; OTTHUMT00000380000; OTTHUMT00000380001; OTTH…	ABCA10	ATP binding cassette subfamily A member 10	chr17	-	Multiple_Complex	69147214	69244846
TC0200015645.hg.1	10.6	11.09	10.67	10.74	0.03	0.19	0.21	0.23	T	T	T	T	1.41	1.05	1.1	0.0116	0.7944	0.1149	0.6618	0.9717	0.9256	0.0399	0.6605	T	0.0399	0.6605	NM_015657; NM_173076; NR_103740; ENST00000272895; ENST00000389661; ENST00000412081; OTTHUMT00000337109; OTTHUMT00000337110; OTTHUMT00000337111; uc002vew.3	ABCA12	ATP binding cassette subfamily A member 12	chr2	-	Multiple_Complex	214931542	215138428
TC0700007479.hg.1	4.56	4.22	4.28	4.67	0.51	0.17	0.11	0.06	T	F	T	T	-1.26	-1.21	1.08	0.0662	0.1248	0.712	0.7967	0.7796	0.9865	0.0812	0.7141	F	0.0812	0.7141	NM_152701; ENST00000411975; ENST00000417403; ENST00000435451; ENST00000435803; ENST00000453246; ENST00000484268; ENST00000544596; ENST00000611776; OTTHUMT00000341964; OTTHUMT00000341965; OTTHUMT00000341966; OTTHUMT00000341967; OTTHUMT00000341968; OTTHUMT00000341969; OTTHUMT00000476349; OTTHUMT00000476350; uc003toq.2	ABCA13	ATP binding cassette subfamily A member 13	chr7	+	Multiple_Complex	48171458	48647496
TC0700007480.hg.1	2.86	2.82	2.79	2.91	0.04	0.39	0.37	0.4	F	F	F	F	-1.03	-1.05	1.03	0.5248	0.7033	0.8939	0.9526	0.9567	0.9946	0.7758	0.9558	F	0.7758	0.9558	hsa_circ_0001707	ABCA13	Memczak2013 ALT_ACCEPTOR, ALT_DONOR, coding, INTERNAL, intronic best transcript NM_152701	chr7	+	NonCoding	48502125	48502552
TC0900012025.hg.1	7.88	7.99	7.92	7.99	0.08	0.05	0.05	0.21	T	T	T	T	1.07	1.03	1.07	0.3293	0.6594	0.4815	0.9147	0.9521	0.9759	0.7762	0.9558	T	0.7762	0.9558	NM_001606; NM_212533; ENST00000265662; ENST00000341511; ENST00000371605; ENST00000398207; ENST00000425423; ENST00000431584; ENST00000437791; ENST00000459850; ENST00000463603; ENST00000464157; ENST00000464520; ENST00000464876; ENST00000466707; ENST00000467624; ENST00000470535; ENST00000476211; ENST00000479446; ENST00000487109; ENST00000488535; ENST00000490486; ENST00000492260; ENST00000494046; ENS…	ABCA2	ATP binding cassette subfamily A member 2	chr9	-	Multiple_Complex	137007227	137028922
TC1600009105.hg.1	7.77	7.82	7.92	7.84	0.17	0.32	0.14	0.17	T	T	T	T	1.03	1.1	1.05	0.6014	0.7691	0.8738	0.9641	0.9686	0.9917	0.8662	0.9715	T	0.8662	0.9715	NM_001089; ENST00000301732; ENST00000382381; ENST00000563623; ENST00000566200; ENST00000567910; ENST00000569062; BC140895; BC146866; BC151840; OTTHUMT00000250784; OTTHUMT00000435440; OTTHUMT00000435441; OTTHUMT00000435442; OTTHUMT00000435443; OTTHUMT00000435444	ABCA3	ATP binding cassette subfamily A member 3	chr16	-	Multiple_Complex	2275877	2340746
TC0100014977.hg.1	4.22	4.34	4.31	4.15	0.08	0.03	0.4	0.31	T	T	T	T	1.09	1.07	-1.04	0.6815	0.768	0.9726	0.9754	0.9681	0.9992	0.9681	0.9946	T	0.9681	0.9946	NM_000350; ENST00000370225; ENST00000460514; ENST00000465352; ENST00000470771; ENST00000472033; ENST00000484388; ENST00000536513; OTTHUMT00000029320; OTTHUMT00000029321; OTTHUMT00000029322; OTTHUMT00000029323; OTTHUMT00000029324; OTTHUMT00000029325	ABCA4	ATP binding cassette subfamily A member 4	chr1	-	Multiple_Complex	93992835	94121149
TC1700012460.hg.1	10.38	10.39	10.73	10.19	0.1	0.17	0.22	0.17	T	T	T	T	1	1.28	-1.15	0.5037	0.1151	0.5425	0.9509	0.7718	0.9785	0.168	0.7798	T	0.168	0.7798	NM_018672; NM_172232; ENST00000392676; ENST00000586601; ENST00000586811; ENST00000586995; ENST00000587607; ENST00000588106; ENST00000588665; ENST00000588877; ENST00000589609; ENST00000589975; ENST00000591234; ENST00000592568; ENST00000593153; ENST00000593253; OTTHUMT00000450654; OTTHUMT00000450655; OTTHUMT00000450656; OTTHUMT00000450657; OTTHUMT00000450658; OTTHUMT00000450659; OTTHUMT00000450660;…	ABCA5	ATP binding cassette subfamily A member 5	chr17	-	Multiple_Complex	69244311	69327244
TC1700011578.hg.1	4.17	3.88	4.04	3.67	0.2	0.21	0.29	0.4	T	T	T	T	-1.23	-1.09	-1.41	0.4029	0.5098	0.1604	0.9312	0.9265	0.9435	0.5433	0.9164	T	0.5433	0.9164	NM_080284; ENST00000284425; ENST00000446604; ENST00000589482; ENST00000589803; ENST00000590311; ENST00000590645; ENST00000592493; OTTHUMT00000450463; OTTHUMT00000450464; OTTHUMT00000450465; OTTHUMT00000450466; OTTHUMT00000450467; OTTHUMT00000450468; OTTHUMT00000450469	ABCA6	ATP binding cassette subfamily A member 6	chr17	-	Multiple_Complex	69078702	69141888
TC1900006508.hg.1	6.19	5.98	6.41	6.16	0.28	0.29	0.36	0.37	T	T	T	T	-1.15	1.16	-1.02	0.1246	0.4755	0.8044	0.8436	0.9198	0.9886	0.1447	0.7648	T	0.1447	0.7648	NM_019112; ENST00000263094; ENST00000433129; ENST00000435683; ENST00000524383; ENST00000524850; ENST00000525073; ENST00000525238; ENST00000525939; ENST00000526885; ENST00000527496; ENST00000529442; ENST00000530092; ENST00000530703; ENST00000531467; ENST00000531478; ENST00000532194; ENST00000533574; ENST00000611490; ENST00000612569; OTTHUMT00000394993; OTTHUMT00000394994; OTTHUMT00000394995; OTTHU…	ABCA7	ATP binding cassette subfamily A member 7	chr19	+	Multiple_Complex	1040101	1065572
TC1700011574.hg.1	3.97	4.44	4.5	4.29	0.51	0.29	0.16	0.16	T	T	T	T	1.39	1.45	1.25	0.5151	0.2291	0.8511	0.9522	0.8449	0.9892	0.6081	0.928	T	0.6081	0.928	NM_001288985; NM_001288986; NM_007168; ENST00000269080; ENST00000428549; ENST00000430352; ENST00000541225; ENST00000585531; ENST00000585850; ENST00000586292; ENST00000586539; ENST00000587206; ENST00000588458; ENST00000589533; ENST00000589980; ENST00000590359; ENST00000591459; ENST00000615593; BC130280; OTTHUMT00000450172; OTTHUMT00000450174; OTTHUMT00000450175; OTTHUMT00000450176; OTTHUMT00000450…	ABCA8	ATP binding cassette subfamily A member 8	chr17	-	Multiple_Complex	68867287	68955392
TC1700011575.hg.1	3.28	3.46	3.23	3.43	0.58	0.42	0.31	0.06	F	F	F	F	1.14	-1.03	1.11	0.7447	0.1602	0.5751	0.9812	0.8084	0.9788	0.3248	0.8495	F	0.3248	0.8495	NM_080283; ENST00000340001; ENST00000453985; ENST00000460872; ENST00000461623; ENST00000482072; ENST00000492580; ENST00000495634; ENST00000585714; OTTHUMT00000277072; OTTHUMT00000277073; OTTHUMT00000277074; OTTHUMT00000277075; OTTHUMT00000277076; OTTHUMT00000277077; OTTHUMT00000277078; OTTHUMT00000450462	ABCA9	ATP binding cassette subfamily A member 9	chr17	-	Multiple_Complex	68974488	69061064
TC0700011706.hg.1	4.56	4.61	4.83	4.46	0.5	0.3	0.15	0.05	T	T	T	T	1.03	1.21	-1.07	0.5795	0.6878	0.3601	0.9605	0.9554	0.9687	0.4551	0.8892	T	0.4551	0.8892	NM_000927; ENST00000265724; ENST00000416177; ENST00000475929; ENST00000476862; ENST00000482527; ENST00000483831; ENST00000488737; ENST00000491360; ENST00000496821; ENST00000543898; ENST00000622132; BC130424; OTTHUMT00000335444; OTTHUMT00000335739; OTTHUMT00000335740; OTTHUMT00000335741; OTTHUMT00000335742; OTTHUMT00000335743; OTTHUMT00000335744; OTTHUMT00000335745; OTTHUMT00000335746	ABCB1	ATP binding cassette subfamily B member 1	chr7	-	Multiple_Complex	87503633	87713412
TC0100017666.hg.1	8.24	7.89	8.17	8.26	0.15	0.08	0.09	0.18	T	T	T	T	-1.27	-1.05	1.02	0.0392	0.8139	0.6787	0.7443	0.9746	0.9853	0.1375	0.7554	T	0.1375	0.7554	NM_012089; ENST00000344517; ENST00000486755; ENST00000498158; BC064930; OTTHUMT00000095240; OTTHUMT00000095241; OTTHUMT00000095242; uc001htp.4	ABCB10	ATP binding cassette subfamily B member 10	chr1	-	Multiple_Complex	229516582	229558695
TC0200014848.hg.1	3.01	3.19	3.01	3.02	0.19	0.29	0.25	0.08	F	F	F	F	1.14	1.01	1.01	0.8623	0.5053	0.6535	0.9914	0.9256	0.9837	0.8128	0.9625	F	0.8128	0.9625	NM_003742; ENST00000263817; ENST00000439188; ENST00000478354; OTTHUMT00000333616; OTTHUMT00000333618; OTTHUMT00000333619	ABCB11	ATP binding cassette subfamily B member 11	chr2	-	Multiple_Complex	168922938	169031323
TC0700011705.hg.1	4.65	4.91	4.96	4.76	0.1	0.3	0.35	0.04	T	T	T	T	1.2	1.24	1.08	0.0431	0.1705	0.8634	0.7513	0.8163	0.9902	0.1279	0.7528	T	0.1279	0.7528	NM_000443; NM_018849; NM_018850; ENST00000265723; ENST00000358400; ENST00000359206; ENST00000417608; ENST00000440025; ENST00000453593; ENST00000467079; ENST00000467983; ENST00000469770; ENST00000473795; BC042531; OTTHUMT00000158259; OTTHUMT00000253601; OTTHUMT00000334866; OTTHUMT00000336083; OTTHUMT00000339558; OTTHUMT00000339559; OTTHUMT00000339560; OTTHUMT00000339561; OTTHUMT00000345430; uc003u…	ABCB4	ATP binding cassette subfamily B member 4	chr7	-	Multiple_Complex	87401697	87480435
TC0700006852.hg.1	3.51	3.38	3.41	3.61	0.11	0.08	0.24	0.22	T	T	T	T	-1.09	-1.08	1.07	0.6511	0.541	0.8204	0.9723	0.9318	0.9888	0.7458	0.9516	T	0.7458	0.9516	NM_001163941; NM_001163942; NM_001163993; NM_178559; ENST00000258738; ENST00000404938; ENST00000406935; ENST00000441315; ENST00000443026; ENST00000477094; BC104894; BC104920; OTTHUMT00000211603; OTTHUMT00000326470; OTTHUMT00000326471; OTTHUMT00000326736; OTTHUMT00000326738; OTTHUMT00000326906; uc003suv.4	ABCB5	ATP binding cassette subfamily B member 5	chr7	+	Multiple_Complex	20615207	20777038
TC0200016774.hg.1	6.31	6.17	6.41	6.63	0.31	0.43	0.18	0.32	T	T	T	T	-1.11	1.07	1.24	0.8382	0.5535	0.2409	0.9909	0.9343	0.9656	0.6373	0.9311	T	0.6373	0.9311	NM_005689; ENST00000265316; ENST00000295750; ENST00000417678; ENST00000443805; ENST00000448398; ENST00000452545; ENST00000485773; ENST00000487380; ENST00000492543; ENST00000492953; ENST00000494639; ENST00000496984; ENST00000497882; BC000559; OTTHUMT00000256820; OTTHUMT00000336019; OTTHUMT00000336021; OTTHUMT00000336022; OTTHUMT00000336023; OTTHUMT00000336024; OTTHUMT00000336025; OTTHUMT0000033602…	ABCB6	ATP binding cassette subfamily B member 6 (Langereis blood group)	chr2	-	Multiple_Complex	219209766	219218990
TC0X00010099.hg.1	9.23	9.32	9.01	8.68	0.21	0.13	0.17	0.23	T	T	T	T	1.06	-1.16	-1.46	0.8225	0.0727	0.0067	0.9881	0.7223	0.7329	0.0119	0.5624	T	0.0119	0.5624	NM_001271696; NM_001271697; NM_001271698; NM_001271699; NM_004299; ENST00000253577; ENST00000339447; ENST00000373394; ENST00000469368; ENST00000490858; ENST00000526404; ENST00000529949; ENST00000534524; ENST00000534570; ENST00000620875; BC006323; OTTHUMT00000057273; OTTHUMT00000057274; OTTHUMT00000057275; OTTHUMT00000057276; OTTHUMT00000394029; OTTHUMT00000394107; OTTHUMT00000394108; OTTHUMT00000…	ABCB7	ATP binding cassette subfamily B member 7	chrX	-	Multiple_Complex	75053172	75156732
TC0700009690.hg.1	3.29	3.37	3.46	3.42	0.18	0.21	0.11	0.58	T	T	T	T	1.06	1.13	1.09	0.3118	0.5376	0.0447	0.9129	0.9313	0.8707	0.2082	0.8021	T	0.2082	0.8021	NM_001282291; NM_001282292; NM_001282293; NM_007188; ENST00000297504; ENST00000358849; ENST00000461373; ENST00000462605; ENST00000466514; ENST00000466956; ENST00000469410; ENST00000470645; ENST00000471796; ENST00000472698; ENST00000477092; ENST00000477719; ENST00000482309; ENST00000482899; ENST00000488370; ENST00000488551; ENST00000488826; ENST00000489192; ENST00000491920; ENST00000493338; ENST00…	ABCB8	ATP binding cassette subfamily B member 8	chr7	+	Multiple_Complex	151028422	151047782
TC1200012256.hg.1	6.21	6.19	6.18	6.36	0.12	0.19	0.34	0.16	T	T	T	T	-1.01	-1.02	1.11	0.7268	0.4051	0.2194	0.9793	0.903	0.9656	0.6043	0.928	T	0.6043	0.928	NM_001243013; NM_001243014; NM_019624; NM_019625; NM_203444; ENST00000280560; ENST00000344275; ENST00000346530; ENST00000392439; ENST00000426173; ENST00000442028; ENST00000442833; ENST00000536976; ENST00000537276; ENST00000538895; ENST00000540285; ENST00000540971; ENST00000541424; ENST00000541983; ENST00000542448; ENST00000542678; ENST00000543935; ENST00000545373; ENST00000546077; ENST00000546289…	ABCB9	ATP binding cassette subfamily B member 9	chr12	-	Multiple_Complex	122920951	122981649
TC1600007022.hg.1	11.13	10.91	11.02	10.95	0.08	0.09	0.09	0.13	T	T	T	T	-1.17	-1.08	-1.13	0.1224	0.898	0.2558	0.8435	0.9869	0.9663	0.3168	0.847	T	0.3168	0.847	ENST00000399408; ENST00000399410; ENST00000572053; ENST00000572882; ENST00000574224; ENST00000574761; ENST00000575422; ENST00000576557; OTTHUMT00000109701; OTTHUMT00000436390; OTTHUMT00000436391; OTTHUMT00000436392; OTTHUMT00000436393; OTTHUMT00000436394; OTTHUMT00000436395	ABCC1	ATP binding cassette subfamily C member 1	chr16	+	Multiple_Complex	15949577	16143074
TC1600007023.hg.1	4.72	4.5	4.58	4.63	0.4	0.55	0.11	0.09	T	T	T	T	-1.17	-1.1	-1.06	0.3309	0.5324	0.607	0.916	0.9305	0.9803	0.7922	0.9588	T	0.7922	0.9588	hsa_circ_0008681	ABCC1	Jeck2013 ALT_ACCEPTOR, ALT_DONOR, coding, INTERNAL, intronic best transcript NM_004996	chr16	+	NonCoding	15988333	15988610
TC0600008087.hg.1	6.32	6.52	6.38	6.65	0.33	0.11	0.2	0.17	T	T	T	T	1.15	1.04	1.25	0.2888	0.9427	0.0438	0.9042	0.9936	0.8707	0.1184	0.7454	T	0.1184	0.7454	NM_001198934; NM_033450; ENST00000244533; ENST00000372512; ENST00000372515; ENST00000372530; ENST00000437104; ENST00000443426; ENST00000463024; ENST00000469856; ENST00000502549; ENST00000505344; OTTHUMT00000040603; OTTHUMT00000040604; OTTHUMT00000040605; OTTHUMT00000040606; OTTHUMT00000040607; OTTHUMT00000040608; OTTHUMT00000358541; OTTHUMT00000358542; OTTHUMT00000358543; OTTHUMT00000358544; uc00…	ABCC10	ATP binding cassette subfamily C member 10	chr6	+	Multiple_Complex	43427366	43450430
TC1600010216.hg.1	3.49	3.33	3.57	3.16	0.27	0.14	0.03	0.23	T	T	T	T	-1.11	1.06	-1.26	0.6297	0.5162	0.2265	0.9697	0.9268	0.9656	0.3055	0.8432	T	0.3055	0.8432	NM_032583; NM_033151; NM_145186; ENST00000353782; ENST00000356608; ENST00000394747; ENST00000394748; ENST00000565329; ENST00000565487; ENST00000567385; ENST00000569172; ENST00000569991; OTTHUMT00000256843; OTTHUMT00000256844; OTTHUMT00000429983; OTTHUMT00000429984; OTTHUMT00000429985; OTTHUMT00000429986; OTTHUMT00000429987; OTTHUMT00000429988; uc002eff.1; uc002efg.1	ABCC11	ATP binding cassette subfamily C member 11	chr16	-	Multiple_Complex	48164952	48247568
TC1600010215.hg.1	5.11	5.2	5.53	5.55	0.03	0.31	0.2	0.19	T	T	T	T	1.06	1.33	1.35	0.4702	0.0788	0.0148	0.9442	0.7223	0.7948	0.0654	0.6972	T	0.0654	0.6972	NM_033226; ENST00000311303; ENST00000497206; ENST00000526251; ENST00000527640; ENST00000528693; ENST00000529084; ENST00000529504; ENST00000532355; ENST00000532494; ENST00000533185; ENST00000533639; ENST00000534418; OTTHUMT00000256837; OTTHUMT00000256838; OTTHUMT00000395184; OTTHUMT00000395185; OTTHUMT00000395186; OTTHUMT00000395187; OTTHUMT00000395188; OTTHUMT00000395189; OTTHUMT00000395190; OTTH…	ABCC12	ATP binding cassette subfamily C member 12	chr16	-	Multiple_Complex	48082973	48156018
TC1000008628.hg.1	3.15	3.05	3.38	3.06	0.06	0.16	0.54	0.21	F	F	F	F	-1.07	1.18	-1.06	0.7361	0.359	0.7557	0.9809	0.8888	0.9865	0.6233	0.9292	F	0.6233	0.9292	NM_000392; ENST00000370434; ENST00000370449; ENST00000496621; BC136419; OTTHUMT00000049825; OTTHUMT00000049826; OTTHUMT00000049827	ABCC2	ATP binding cassette subfamily C member 2	chr10	+	Multiple_Complex	99782598	99852192
TC1700008263.hg.1	11.65	11.79	11.89	11.95	0.01	0.19	0.1	0.04	T	T	T	T	1.1	1.17	1.23	0.2562	0.0784	0.0216	0.896	0.7223	0.8059	0.1078	0.7368	T	0.1078	0.7368	NM_001144070; NM_003786; ENST00000285238; ENST00000427699; ENST00000502426; ENST00000503304; ENST00000503337; ENST00000504586; ENST00000505699; ENST00000506464; ENST00000508929; ENST00000510633; ENST00000510891; ENST00000513511; ENST00000513589; ENST00000513745; ENST00000515070; ENST00000515585; ENST00000515707; ENST00000571855; BC137347; BC137348; OTTHUMT00000368083; OTTHUMT00000368084; OTTHUMT0…	ABCC3	ATP binding cassette subfamily C member 3	chr17	+	Multiple_Complex	50634777	50692252
TC1300009505.hg.1	6.46	6.42	6.26	6.28	0.17	0.12	0.15	0.23	T	T	T	T	-1.03	-1.15	-1.14	0.5954	0.1277	0.5712	0.9629	0.7859	0.9788	0.4588	0.8892	T	0.4588	0.8892	NM_001105515; NM_001301829; NM_001301830; NM_005845; ENST00000376887; ENST00000467685; ENST00000471041; ENST00000474158; ENST00000484109; ENST00000536256; ENST00000629385; BC041560; OTTHUMT00000045478; OTTHUMT00000045479; OTTHUMT00000045480; OTTHUMT00000045481; OTTHUMT00000045482; OTTHUMT00000474650; OTTHUMT00000484007	ABCC4	ATP binding cassette subfamily C member 4	chr13	-	Multiple_Complex	95019829	95301446
TC0300013360.hg.1	7.88	7.92	8.16	8.27	0.13	0.31	0.59	0.17	T	T	T	T	1.03	1.21	1.31	0.5471	0.7659	0.0993	0.9571	0.967	0.9192	0.3493	0.8548	T	0.3493	0.8548	NM_001023587; NM_005688; ENST00000265586; ENST00000334444; ENST00000382494; ENST00000392579; ENST00000427120; ENST00000437205; ENST00000437341; ENST00000438979; ENST00000443376; ENST00000443497; ENST00000446941; ENST00000476402; ENST00000492216; BC140771; OTTHUMT00000346350; OTTHUMT00000346351; OTTHUMT00000346352; OTTHUMT00000346353; OTTHUMT00000346354; OTTHUMT00000346355; OTTHUMT00000346356; OTT…	ABCC5	ATP binding cassette subfamily C member 5	chr3	-	Multiple_Complex	183919934	184018015
TC1600009545.hg.1	5.11	5.15	5.2	5.16	0.2	0.3	0.06	0.32	T	T	T	T	1.03	1.06	1.03	0.5161	0.7209	0.6636	0.9522	0.9604	0.9837	0.6802	0.9375	T	0.6802	0.9375	NM_001079528; NM_001171; BC131732; OTTHUMT00000252232; OTTHUMT00000436242; OTTHUMT00000436243; OTTHUMT00000436244; OTTHUMT00000436245; OTTHUMT00000436246; OTTHUMT00000436397	ABCC6	ATP binding cassette subfamily C member 6	chr16	-	Multiple_Complex	16148928	16223522
TC1100010237.hg.1	4.55	4.05	3.96	4.5	0.14	0.12	0.07	0.43	T	T	T	T	-1.42	-1.5	-1.04	0.0398	0.0061	0.7336	0.7455	0.563	0.9865	0.0173	0.5875	T	0.0173	0.5875	NM_000352; NM_001287174; ENST00000302539; ENST00000389817; ENST00000524561; ENST00000525022; ENST00000526002; ENST00000526037; ENST00000526168; ENST00000526921; ENST00000527905; ENST00000528202; ENST00000528374; ENST00000529967; ENST00000530147; ENST00000531137; ENST00000531642; ENST00000531891; ENST00000531911; ENST00000532220; ENST00000532728; ENST00000612903; OTTHUMT00000389091; OTTHUMT0000038…	ABCC8	ATP binding cassette subfamily C member 8	chr11	-	Multiple_Complex	17392885	17476845
TC1200010111.hg.1	3.17	3.01	3.28	3.24	0.05	0.36	0.19	0.11	F	F	F	F	-1.11	1.08	1.05	0.8082	0.6261	0.6933	0.9873	0.9489	0.9865	0.9618	0.9927	F	0.9618	0.9927	NM_005691; NM_020297; ENST00000261200; ENST00000261201; ENST00000326684; ENST00000538350; ENST00000544039; ENST00000621589; OTTHUMT00000402228; OTTHUMT00000402229; OTTHUMT00000402230; OTTHUMT00000402231; OTTHUMT00000402232; uc001rfk.3	ABCC9	ATP binding cassette subfamily C member 9	chr12	-	Coding	21797390	21941402
TC1200010113.hg.1	2.77	2.85	2.77	3.11	0.12	0.09	0.04	0.29	F	F	F	F	1.05	-1.01	1.27	0.3021	0.5574	0.0071	0.909	0.9344	0.7329	0.0363	0.6496	F	0.0363	0.6496	ABCC9.jAug10-unspliced	ABCC9	Transcript Identified by AceView, Entrez Gene ID(s) 10060	chr12	-	Unassigned	21892274	21892747
TC0X00008795.hg.1	7.34	7.25	7.18	6.46	0.2	0.57	0.12	0.37	T	T	T	T	-1.07	-1.11	-1.84	0.0995	0.3442	0.0119	0.8232	0.8845	0.7813	0.0671	0.7013	T	0.0671	0.7013	NM_000033; ENST00000218104; ENST00000370129; ENST00000443684; BC015541; BC025358; OTTHUMT00000061041; OTTHUMT00000061042; OTTHUMT00000061043; uc004fif.2	ABCD1	ATP binding cassette subfamily D member 1	chrX	+	Multiple_Complex	153724868	153744762
TC0X00008796.hg.1	5.26	5.5	5.39	5.25	0.33	0.05	0.18	0.26	T	T	T	T	1.18	1.09	-1	0.7682	0.6755	0.7934	0.983	0.9538	0.9886	0.8922	0.977	T	0.8922	0.977	ABCD1.gAug10-unspliced	ABCD1	Transcript Identified by AceView, Entrez Gene ID(s) 215	chrX	+	Coding	153726489	153726957
TC1200010412.hg.1	3.65	3.6	3.59	3.52	0.13	0.1	0.15	0.11	T	F	F	F	-1.04	-1.04	-1.1	0.6361	0.3757	0.5283	0.9699	0.8942	0.9785	0.8281	0.9648	F	0.8281	0.9648	ABCD2.eAug10-unspliced	ABCD2	Transcript Identified by AceView, Entrez Gene ID(s) 225	chr12	-	Unassigned	39546232	39546627
TC1200010413.hg.1	3.3	3.19	3.21	3.38	0.45	0.03	0.49	0.14	F	F	F	F	-1.08	-1.06	1.05	0.1343	0.2439	0.2773	0.8491	0.8528	0.9676	0.4478	0.8873	F	0.4478	0.8873	NM_005164; ENST00000308666; BC104901; BC104903; OTTHUMT00000403591	ABCD2	ATP binding cassette subfamily D member 2	chr12	-	Multiple_Complex	39550033	39620041
TC0100009097.hg.1	9.92	9.93	10	9.81	0.05	0.19	0.1	0.13	T	T	T	T	1.01	1.06	-1.08	0.9182	0.3379	0.3173	0.9943	0.8827	0.9677	0.2897	0.8382	T	0.2897	0.8382	NM_001122674; NM_002858; ENST00000315713; ENST00000370214; ENST00000464165; ENST00000468860; ENST00000484213; ENST00000493416; BC068509; OTTHUMT00000029597; OTTHUMT00000029598; OTTHUMT00000029599; OTTHUMT00000029600; OTTHUMT00000029601; OTTHUMT00000029602	ABCD3	ATP binding cassette subfamily D member 3	chr1	+	Multiple_Complex	94418377	94518666
TC0100009101.hg.1	4.55	4.74	4.74	4.33	0.53	0.33	0.39	0.22	F	T	T	T	1.14	1.14	-1.16	0.4203	0.5894	0.3204	0.9369	0.9425	0.9677	0.3207	0.8479	F	0.3207	0.8479	ABCD3.rAug10-unspliced	ABCD3	Transcript Identified by AceView, Entrez Gene ID(s) 5825	chr1	+	Unassigned	94500423	94501322
TC0100009102.hg.1	2.29	2.24	2.6	2.4	0.03	0.19	0.31	0.1	F	F	F	F	-1.04	1.24	1.08	0.3802	0.0664	0.6047	0.9262	0.7194	0.9803	0.0695	0.7027	F	0.0695	0.7027	ABCD3.vaAug10-unspliced	ABCD3	Transcript Identified by AceView, Entrez Gene ID(s) 5825	chr1	+	Unassigned	94521491	94522026
TC1400009690.hg.1	6.59	6.64	6.44	6.59	0.18	0.27	0.13	0.28	T	T	T	T	1.03	-1.11	1	0.727	0.1579	0.6615	0.9793	0.8072	0.9837	0.5026	0.9042	T	0.5026	0.9042	NM_005050; NR_003256; ENST00000356924; ENST00000460308; ENST00000465085; ENST00000466822; ENST00000469672; ENST00000470637; ENST00000474270; ENST00000475240; ENST00000477803; ENST00000481348; ENST00000481935; ENST00000484380; ENST00000489207; ENST00000489678; ENST00000493427; ENST00000493752; ENST00000496015; ENST00000553486; ENST00000553745; ENST00000553998; ENST00000554453; ENST00000555617; ENS…	ABCD4	ATP binding cassette subfamily D member 4	chr14	-	Multiple_Complex	74285277	74303064
TC0400008902.hg.1	11.8	11.85	11.84	11.78	0.16	0.22	0.11	0.06	T	T	T	T	1.03	1.03	-1.01	0.793	0.7863	0.489	0.9861	0.9702	0.9759	0.7906	0.9585	T	0.7906	0.9585	NM_001040876; NM_002940; ENST00000296577; ENST00000502586; ENST00000502803; ENST00000504292; ENST00000504683; ENST00000506506; ENST00000507193; ENST00000509593; ENST00000510321; ENST00000515678; BC016283; OTTHUMT00000365104; OTTHUMT00000365105; OTTHUMT00000365106; OTTHUMT00000365107; OTTHUMT00000365108; OTTHUMT00000365109; OTTHUMT00000365110; OTTHUMT00000365111; OTTHUMT00000365112; OTTHUMT0000036…	ABCE1	ATP binding cassette subfamily E member 1	chr4	+	Multiple_Complex	145097932	145129524
TC0600007535.hg.1	7.87	8.17	7.99	7.91	0.05	0.16	0.1	0.04	T	T	T	T	1.23	1.08	1.03	0.0887	0.6391	0.7115	0.8165	0.9489	0.9865	0.3207	0.8479	T	0.3207	0.8479	ENST00000326195; ENST00000376545; ENST00000441867; ENST00000468958; ENST00000475993; ENST00000479542; ENST00000542772; BC034488; BC112923; OTTHUMT00000076136; OTTHUMT00000076137; OTTHUMT00000076138; OTTHUMT00000076140; OTTHUMT00000256168; OTTHUMT00000256169; OTTHUMT00000399313	ABCF1	ATP binding cassette subfamily F member 1	chr6	+	Multiple_Complex	30571376	30597179
TC0700013065.hg.1	6.67	6.47	6.89	6.69	0.02	0.18	0.1	0.15	T	T	T	T	-1.15	1.17	1.02	0.1513	0.0815	0.6108	0.8603	0.7243	0.9805	0.0285	0.6333	T	0.0285	0.6333	NM_005692; NM_007189; ENST00000222388; ENST00000287844; ENST00000441774; ENST00000468073; ENST00000473874; ENST00000477252; BC001661; OTTHUMT00000336086; OTTHUMT00000336088; OTTHUMT00000336089; OTTHUMT00000348839; OTTHUMT00000348840; OTTHUMT00000348841	ABCF2	ATP binding cassette subfamily F member 2	chr7	-	Multiple_Complex	151207837	151227374
TC0300009694.hg.1	7.02	7.45	7.08	7	0.18	0.4	0.21	0.05	T	T	T	T	1.35	1.04	-1.01	0.1391	0.4344	0.8648	0.8534	0.9081	0.9902	0.4174	0.8792	T	0.4174	0.8792	NM_018358; ENST00000292808; ENST00000421340; ENST00000429586; ENST00000463685; ENST00000466416; ENST00000466742; ENST00000468892; ENST00000471226; ENST00000472608; ENST00000473311; ENST00000475728; ENST00000478288; ENST00000480539; ENST00000480562; ENST00000481116; ENST00000485921; ENST00000489719; ENST00000498136; BC009253; BC051754; BC051884; OTTHUMT00000346047; OTTHUMT00000346048; OTTHUMT00000…	ABCF3	ATP binding cassette subfamily F member 3	chr3	+	Multiple_Complex	184186023	184194012
TC2100007241.hg.1	8.32	8.05	8.09	8.2	0.05	0.45	0.16	0.13	T	T	T	T	-1.2	-1.17	-1.09	0.1176	0.1657	0.4345	0.8392	0.8137	0.97	0.3704	0.8599	T	0.3704	0.8599	NM_004915; NM_016818; NM_207174; NM_207627; NM_207628; NM_207629; ENST00000343687; ENST00000347800; ENST00000361802; ENST00000398437; ENST00000398449; ENST00000398457; ENST00000450121; ENST00000462050; ENST00000467818; ENST00000472587; ENST00000496783; BC029158; OTTHUMT00000195313; OTTHUMT00000195314; OTTHUMT00000195315; OTTHUMT00000195316; OTTHUMT00000195317; OTTHUMT00000195318; OTTHUMT000001953…	ABCG1	ATP binding cassette subfamily G member 1	chr21	+	Multiple_Complex	42199689	42297244
TC0400011279.hg.1	7.73	7.58	7.92	7.85	0.21	0.11	0.14	0.45	T	T	T	T	-1.11	1.14	1.09	0.6182	0.2619	0.401	0.968	0.8633	0.9699	0.347	0.8544	T	0.347	0.8544	NM_001257386; NM_004827; ENST00000237612; ENST00000503830; ENST00000505480; ENST00000515655; BC021281; BC092408; OTTHUMT00000253051; OTTHUMT00000363319; OTTHUMT00000363320; OTTHUMT00000363321; uc003hrh.3	ABCG2	ATP binding cassette subfamily G member 2 (Junior blood group)	chr4	-	Multiple_Complex	88090264	88231322
TC1100009242.hg.1	2.95	2.9	3.05	2.94	0.21	0.41	0.29	0.45	T	T	T	T	-1.03	1.07	-1.01	0.8645	0.6502	0.6573	0.9914	0.9514	0.9837	0.889	0.9763	T	0.889	0.9763	NM_001142505; NM_022169; ENST00000524604; ENST00000533694; ENST00000534402; ENST00000615496; ENST00000619701; ENST00000622721; BC041091; OTTHUMT00000388213; OTTHUMT00000388214; OTTHUMT00000388215; OTTHUMT00000388216; OTTHUMT00000388217; OTTHUMT00000388463	ABCG4	ATP binding cassette subfamily G member 4	chr11	+	Multiple_Complex	119149012	119162665
TC0200012417.hg.1	2.96	3.07	3.14	3.09	0.16	0.16	0.19	0.07	F	F	F	F	1.08	1.13	1.09	0.252	0.4748	0.2616	0.896	0.9198	0.9663	0.612	0.9284	F	0.612	0.9284	NM_022436; ENST00000260645; ENST00000405322; ENST00000409962; ENST00000486512; OTTHUMT00000250675; OTTHUMT00000326201; OTTHUMT00000326202; OTTHUMT00000327844; uc002rtn.3	ABCG5	ATP binding cassette subfamily G member 5	chr2	-	Multiple_Complex	43812472	43838865
TC0200007402.hg.1	3.22	2.96	3.14	3.14	0.26	0.19	0.05	0.17	F	F	F	F	-1.19	-1.06	-1.06	0.0664	0.2099	0.1823	0.7967	0.8376	0.9543	0.2812	0.8347	F	0.2812	0.8347	NM_022437; ENST00000272286; BC113657; BC143564; OTTHUMT00000250671; uc002rtq.3	ABCG8	ATP binding cassette subfamily G member 8	chr2	+	Coding	43838964	43878466
TC0200007054.hg.1	2.66	2.98	2.89	2.93	0.19	0.09	0.06	0.2	F	F	F	F	1.25	1.17	1.21	0.1256	0.3739	0.4087	0.8436	0.8931	0.97	0.4708	0.8938	F	0.4708	0.8938	NM_032604; ENST00000316470; ENST00000416071; ENST00000420647; ENST00000448950; ENST00000489120; ENST00000496739; ENST00000621324; ENST00000622011; BC039576; OTTHUMT00000214188; OTTHUMT00000214189; OTTHUMT00000324830; OTTHUMT00000324831; OTTHUMT00000324832; OTTHUMT00000324833; OTTHUMT00000476694	ABHD1	abhydrolase domain containing 1	chr2	+	Multiple_Complex	27123789	27130812
TC0300008331.hg.1	6.54	6.75	6.69	6.94	0.27	0.15	0.28	0.33	T	T	T	T	1.15	1.11	1.32	0.9183	0.8871	0.1958	0.9943	0.9853	0.9612	0.5038	0.9042	T	0.5038	0.9042	NM_001272069; NM_018394; NR_073570; NR_073571; ENST00000273359; ENST00000491580; ENST00000493784; ENST00000494817; ENST00000497293; BC014516; OTTHUMT00000354326; OTTHUMT00000354327; OTTHUMT00000354328; OTTHUMT00000354329; OTTHUMT00000354330	ABHD10	abhydrolase domain containing 10	chr3	+	Multiple_Complex	111978876	111993368
TC0700011502.hg.1	10.17	10.14	9.87	10.27	0.19	0.16	0.27	0.11	T	T	T	T	-1.02	-1.23	1.07	0.7823	0.1161	0.479	0.9844	0.7718	0.9759	0.1567	0.7724	T	0.1567	0.7724	NM_001145364; NM_001301058; NM_148912; NM_148913; NR_026910; NR_026912; ENST00000222800; ENST00000357419; ENST00000395147; ENST00000412965; ENST00000437775; ENST00000437891; ENST00000458339; ENST00000462381; ENST00000468331; ENST00000468998; ENST00000474130; ENST00000480445; ENST00000486114; ENST00000497897; BC008251; BC067750; OTTHUMT00000252306; OTTHUMT00000348051; OTTHUMT00000348052; OTTHUMT00…	ABHD11	abhydrolase domain containing 11	chr7	-	Multiple_Complex	73736094	73738867
TC2000008741.hg.1	8.87	8.79	8.74	9.02	0.01	0.06	0.12	0.17	T	T	T	T	-1.06	-1.09	1.1	0.648	0.6011	0.0933	0.9723	0.9469	0.9192	0.1121	0.7402	T	0.1121	0.7402	NM_001042472; NM_015600; ENST00000339157; ENST00000376542; ENST00000450393; ENST00000461204; ENST00000465694; ENST00000471287; ENST00000481556; ENST00000491682; ENST00000576316; BC014049; OTTHUMT00000078423; OTTHUMT00000078424; OTTHUMT00000078425; OTTHUMT00000078426; OTTHUMT00000078427; OTTHUMT00000078428; OTTHUMT00000078429; OTTHUMT00000078430; OTTHUMT00000439492	ABHD12	abhydrolase domain containing 12	chr20	-	Multiple_Complex	25294743	25390983
TC1400007133.hg.1	3.22	3.27	3.87	2.99	0.29	0.09	0.51	0.11	F	F	T	F	1.04	1.57	-1.17	0.827	0.1084	0.1739	0.9893	0.7623	0.9502	0.0508	0.6803	F	0.0508	0.6803	NM_001206673; NM_181814; ENST00000337334; ENST00000353130; ENST00000382029; ENST00000553715; ENST00000554241; ENST00000554566; ENST00000555292; ENST00000556857; ENST00000557345; BC034603; BC107141; BC107142; OTTHUMT00000276867; OTTHUMT00000411029; OTTHUMT00000411030; OTTHUMT00000411031; OTTHUMT00000411032; OTTHUMT00000411034; OTTHUMT00000411035; OTTHUMT00000411036; OTTHUMT00000411037; uc001wyr.3;…	ABHD12B	abhydrolase domain containing 12B	chr14	+	Multiple_Complex	50872160	50904970
TC1300007969.hg.1	8.99	8.91	8.9	8.69	0.16	0.22	0.23	0.23	T	T	T	T	-1.06	-1.06	-1.23	0.086	0.3042	0.1094	0.8143	0.8753	0.9229	0.2791	0.8344	T	0.2791	0.8344	NM_032859; ENST00000375898; BC022566; BC070226; OTTHUMT00000045743	ABHD13	abhydrolase domain containing 13	chr13	+	Coding	108218379	108234255
TC0300013838.hg.1	3.42	3.4	3.31	3.41	0.24	0.18	0.28	0.35	F	F	F	F	-1.01	-1.08	-1	0.9278	0.7865	0.998	0.9944	0.9702	0.9996	0.9843	0.9972	F	0.9843	0.9972	NM_015407; ENST00000273596; ENST00000458031; ENST00000474575; ENST00000491470; ENST00000494478; ENST00000497864; BC002571; OTTHUMT00000349689; OTTHUMT00000349690; OTTHUMT00000349693; OTTHUMT00000349694; OTTHUMT00000349696	ABHD14A	abhydrolase domain containing 14A	chr3	+	Multiple_Complex	51971426	51981200
TC0300013840.hg.1	6.64	6.92	6.53	6.65	0.24	0.25	0.43	0.15	T	T	T	T	1.21	-1.08	1.01	0.1176	0.5331	0.8223	0.8392	0.9305	0.9888	0.3859	0.8665	T	0.3859	0.8665	OTTHUMT00000349691; OTTHUMT00000349692; OTTHUMT00000349695; OTTHUMT00000365268	ABHD14A-ACY1	ABHD14A-ACY1 readthrough	chr3	+	Multiple_Complex	51975026	51989202
TC0300013989.hg.1	5.71	5.67	5.76	5.88	0.16	0.12	0.01	0.11	T	T	T	T	-1.03	1.04	1.13	0.6888	0.7843	0.2287	0.9764	0.9699	0.9656	0.4187	0.8795	T	0.4187	0.8795	NM_001146314; NM_001254753; NM_032750; ENST00000315877; ENST00000361143; ENST00000395008; ENST00000461108; ENST00000473912; ENST00000483233; ENST00000487005; ENST00000525795; BC007234; BC056411; OTTHUMT00000349669; OTTHUMT00000349670; OTTHUMT00000349671; OTTHUMT00000349672; OTTHUMT00000349673; OTTHUMT00000349674; OTTHUMT00000383842; uc003dcn.3	ABHD14B	abhydrolase domain containing 14B	chr3	-	Multiple_Complex	51968510	51983409
TC1700010247.hg.1	5.5	5.63	5.67	5.54	0.37	0.2	0.08	0.51	T	T	T	T	1.1	1.12	1.03	0.7656	0.8928	0.5493	0.9826	0.9855	0.9785	0.8107	0.9622	T	0.8107	0.9622	NM_198147; ENST00000307201; BC012476; OTTHUMT00000447796	ABHD15	abhydrolase domain containing 15	chr17	-	Coding	29560547	29567137
TC0600014262.hg.1	7.95	8.01	8.44	8.22	0.34	0.37	0.16	0.2	T	T	T	T	1.05	1.41	1.21	0.7972	0.306	0.8443	0.9863	0.8758	0.9888	0.6171	0.9287	T	0.6171	0.9287	NM_001177515; NR_033488; NR_033489; ENST00000395952; ENST00000440843; ENST00000468037; ENST00000468205; ENST00000471644; ENST00000474007; ENST00000475742; ENST00000477016; ENST00000477462; ENST00000482224; ENST00000490209; ENST00000492084; ENST00000492899; ENST00000495769; ENST00000496579; ENST00000498420; BC031839; OTTHUMT00000076342; OTTHUMT00000076343; OTTHUMT00000076344; OTTHUMT00000076345; O…	ABHD16A	abhydrolase domain containing 16A	chr6	-	Multiple_Complex	31686949	31703444
TC2000008094.hg.1	6.27	6.32	6.27	6.04	0.4	0.33	0.27	0.6	T	T	T	T	1.03	1	-1.17	0.8114	0.8246	0.3325	0.9877	0.9769	0.9677	0.636	0.9308	T	0.636	0.9308	NM_080622; ENST00000369916; OTTHUMT00000080254	ABHD16B	abhydrolase domain containing 16B	chr20	+	Coding	63861213	63863306
TC1900009192.hg.1	5.91	5.18	5.37	5.72	0.2	0.27	0.14	0.21	T	T	T	T	-1.66	-1.46	-1.14	0.0015	0.0496	0.5857	0.4743	0.7053	0.9801	0.0066	0.5133	T	0.0066	0.5133	NM_001130111; NM_031213; ENST00000250974; ENST00000292577; ENST00000588598; ENST00000590661; ENST00000591351; ENST00000592757; BC000158; BC009256; BC011667; BC020512; BC033749; BC035961; BC071644; BC071876; BC094816; OTTHUMT00000415556; OTTHUMT00000415557; OTTHUMT00000449218; OTTHUMT00000449219; OTTHUMT00000449220; OTTHUMT00000449221	ABHD17A	abhydrolase domain containing 17A	chr19	-	Multiple_Complex	1876810	1885547
TC0900010390.hg.1	9.97	9.89	10.07	9.8	0.22	0.12	0.15	0.19	T	T	T	T	-1.06	1.08	-1.13	0.6344	0.5695	0.1406	0.9699	0.9366	0.9327	0.2225	0.81	T	0.2225	0.81	NM_001025780; NM_016014; ENST00000333421; ENST00000377041; BC038390; BC044576; OTTHUMT00000052624; OTTHUMT00000052625	ABHD17B	abhydrolase domain containing 17B	chr9	-	Multiple_Complex	71862452	71911232
TC1500008043.hg.1	9.42	9.06	9.16	9.22	0.35	0.08	0.18	0.04	T	T	T	T	-1.29	-1.2	-1.15	0.2684	0.7081	0.864	0.8986	0.9585	0.9902	0.6779	0.9374	T	0.6779	0.9374	NM_021214; ENST00000258884; ENST00000558464; ENST00000559506; ENST00000560126; ENST00000560609; BC059401; BC115003	ABHD17C	abhydrolase domain containing 17C	chr15	+	Multiple_Complex	80679684	80755621
TC0400008666.hg.1	8.38	8.46	8.47	8.47	0.13	0.12	0.35	0.1	T	T	T	T	1.06	1.06	1.06	0.4162	0.4516	0.4139	0.9359	0.9132	0.97	0.7993	0.9598	T	0.7993	0.9598	NM_001039717; ENST00000388795; ENST00000398965; ENST00000444616; ENST00000473040; ENST00000513371; ENST00000611882; BC034253; BC128142; BC128143; OTTHUMT00000257098; OTTHUMT00000257099; OTTHUMT00000257101; OTTHUMT00000363987	ABHD18	abhydrolase domain containing 18	chr4	+	Multiple_Complex	127965306	128039711
TC1500008245.hg.1	13.83	13.76	13.74	13.66	0.08	0.13	0.06	0.08	T	T	T	T	-1.04	-1.06	-1.12	0.2483	0.5644	0.1403	0.896	0.9354	0.9326	0.4436	0.8868	T	0.4436	0.8868	NM_007011; NM_152924; ENST00000352732; ENST00000355100; ENST00000562073; ENST00000562254; ENST00000564876; ENST00000565066; ENST00000565825; ENST00000565973; ENST00000568308; ENST00000569411; ENST00000569550; BC019248; BC090052; OTTHUMT00000309074; OTTHUMT00000421124; OTTHUMT00000421125; OTTHUMT00000421126; OTTHUMT00000421127; OTTHUMT00000421128; OTTHUMT00000421130; OTTHUMT00000421131; OTTHUMT000…	ABHD2	abhydrolase domain containing 2	chr15	+	Multiple_Complex	89087459	89202360
TC1800008234.hg.1	6.41	6.41	6.73	6.47	0.12	0.24	0.17	0.2	T	T	T	T	1.01	1.25	1.04	0.1765	0.0165	0.945	0.8738	0.5994	0.997	0.0503	0.6803	T	0.0503	0.6803	NM_001308256; NM_001308257; NM_138340; ENST00000289119; ENST00000577564; ENST00000577891; ENST00000577928; ENST00000578270; ENST00000579875; ENST00000579982; ENST00000580477; ENST00000580981; ENST00000584464; BC021196; OTTHUMT00000444757; OTTHUMT00000444758; OTTHUMT00000444759; OTTHUMT00000444760; OTTHUMT00000444761; OTTHUMT00000445562; OTTHUMT00000445563; OTTHUMT00000445564; OTTHUMT00000445565; …	ABHD3	abhydrolase domain containing 3	chr18	-	Multiple_Complex	21650897	21704805
TC1800008235.hg.1	5.16	5.29	5.13	4.89	0.16	0.09	0.19	0.25	T	T	T	T	1.09	-1.02	-1.21	0.7416	0.918	0.1501	0.9812	0.992	0.9344	0.2983	0.8414	T	0.2983	0.8414	ABHD3.pAug10-unspliced	ABHD3	Transcript Identified by AceView, Entrez Gene ID(s) 171586	chr18	-	Unassigned	21660619	21661104
TC1400006652.hg.1	5.01	5.12	5.33	5.28	0.24	0.3	0.17	0.37	T	T	T	T	1.08	1.25	1.2	0.8848	0.1947	0.1708	0.9921	0.8311	0.9493	0.2671	0.832	T	0.2671	0.832	NM_022060; ENST00000216327; ENST00000418446; ENST00000428304; ENST00000489928; ENST00000537243; ENST00000539344; ENST00000541962; ENST00000542041; ENST00000544562; ENST00000545034; BC024779; OTTHUMT00000071622; OTTHUMT00000071623; OTTHUMT00000401541; OTTHUMT00000401542; OTTHUMT00000401543; OTTHUMT00000401544; OTTHUMT00000401545; OTTHUMT00000401546; OTTHUMT00000401547; OTTHUMT00000474117	ABHD4	abhydrolase domain containing 4	chr14	+	Multiple_Complex	22598237	22613215
TC0300007194.hg.1	7.09	6.87	6.98	6.73	0.31	0.14	0.21	0.22	T	T	T	T	-1.17	-1.08	-1.29	0.5735	0.8626	0.4302	0.9592	0.981	0.97	0.8433	0.9671	T	0.8433	0.9671	NM_016006; ENST00000013894; ENST00000413300; ENST00000454293; ENST00000456453; ENST00000458276; ENST00000463153; ENST00000486764; BC021958; OTTHUMT00000256644; OTTHUMT00000319120; OTTHUMT00000319121; OTTHUMT00000319122; OTTHUMT00000319123; OTTHUMT00000344428; OTTHUMT00000344438	ABHD5	abhydrolase domain containing 5	chr3	+	Multiple_Complex	43690113	43734371
TC0300007606.hg.1	5.87	6.06	6.11	6.35	0.21	0.11	0.24	0.28	T	T	T	T	1.14	1.18	1.39	0.4181	0.2388	0.0661	0.9359	0.8488	0.9054	0.2908	0.8388	T	0.2908	0.8388	NM_020676; ENST00000295962; ENST00000463756; ENST00000470440; ENST00000475982; ENST00000478253; ENST00000480457; ENST00000485900; ENST00000613521; BC001698; OTTHUMT00000353511; OTTHUMT00000353512; OTTHUMT00000353514; OTTHUMT00000353515; OTTHUMT00000353516; OTTHUMT00000353517; OTTHUMT00000353518; uc003djs.4	ABHD6	abhydrolase domain containing 6	chr3	+	Multiple_Complex	58237506	58295693
TC1900009959.hg.1	5.32	5.47	5.39	5.51	0.16	0.15	0.08	0.18	T	T	T	T	1.11	1.05	1.14	0.6313	0.9618	0.6499	0.9699	0.9954	0.9835	0.9157	0.9828	T	0.9157	0.9828	NM_024527; ENST00000247706; ENST00000593489; ENST00000594194; BC007895; BC020173; BC039087; OTTHUMT00000462937; OTTHUMT00000462939; OTTHUMT00000462940; uc002ngb.4	ABHD8	abhydrolase domain containing 8	chr19	-	Multiple_Complex	17292131	17310236
TC1000010101.hg.1	12.21	12.22	12.32	12.2	0.05	0.05	0.07	0.09	T	T	T	T	1.01	1.08	-1.01	0.8813	0.182	0.5641	0.9919	0.8232	0.9786	0.282	0.8351	T	0.282	0.8351	NM_001012750; NM_001012751; NM_001012752; NM_001178116; NM_001178119; NM_001178120; NM_001178121; NM_001178122; NM_001178123; NM_001178124; NM_001178125; NM_005470; ENST00000346832; ENST00000359188; ENST00000376137; ENST00000376138; ENST00000376139; ENST00000376140; ENST00000376142; ENST00000376160; ENST00000376166; ENST00000376170; ENST00000473481; ENST00000490841; ENST00000536334; BC024254; OTT…	ABI1	abl-interactor 1	chr10	-	Multiple_Complex	26746593	26861087
TC0200010518.hg.1	10.23	10.15	10.25	10.09	0.02	0.06	0.14	0.15	T	T	T	T	-1.06	1.01	-1.1	0.6489	0.3769	0.4632	0.9723	0.8948	0.9744	0.396	0.871	T	0.396	0.871	NM_001282925; NM_001282926; NM_001282927; NM_001282932; NM_005759; ENST00000261016; ENST00000261017; ENST00000261018; ENST00000295851; ENST00000376135; ENST00000411547; ENST00000413635; ENST00000416001; ENST00000416396; ENST00000417864; ENST00000422511; ENST00000422719; ENST00000424558; ENST00000425253; ENST00000430418; ENST00000430574; ENST00000431886; ENST00000441061; ENST00000444584; ENST00000…	ABI2	abl-interactor 2	chr2	+	Multiple_Complex	203328219	203447723
TC1700008194.hg.1	3.18	3.28	3.43	3.43	0.3	0.47	0.14	0.17	F	F	F	F	1.07	1.19	1.19	0.3493	0.6754	0.7169	0.9185	0.9538	0.9865	0.8119	0.9623	F	0.8119	0.9623	NM_001135186; NM_016428; ENST00000225941; ENST00000419580; ENST00000571035; ENST00000573347; BC007780; OTTHUMT00000364475; OTTHUMT00000364476; OTTHUMT00000438282; OTTHUMT00000438283; uc002iop.1	ABI3	ABI family, member 3	chr17	+	Multiple_Complex	49210227	49223225
TC0300011849.hg.1	3.12	3.57	3.52	3.39	0.49	0.27	0.24	0.15	F	T	F	F	1.37	1.32	1.2	0.1408	0.5016	0.3011	0.854	0.9254	0.9676	0.4808	0.8975	F	0.4808	0.8975	NM_015429; ENST00000284322; ENST00000459682; ENST00000466947; ENST00000469764; ENST00000470336; ENST00000471714; ENST00000471901; ENST00000475896; ENST00000478235; ENST00000482765; ENST00000483129; ENST00000486770; ENST00000487012; ENST00000487249; ENST00000495063; ENST00000495591; ENST00000497021; ENST00000497395; ENST00000527258; ENST00000527943; ENST00000528305; ENST00000528490; ENST0000053023…	ABI3BP	ABI family, member 3 (NESH) binding protein	chr3	-	Multiple_Complex	100749156	100993515
TC0900008969.hg.1	8.59	8.66	8.28	8.8	0.16	0.2	0.23	0.06	T	T	T	T	1.05	-1.24	1.15	0.975	0.0794	0.3534	0.9982	0.7223	0.9687	0.0742	0.7088	T	0.0742	0.7088	NM_005157; NM_007313; ENST00000318560; ENST00000372348; ENST00000393293; BC117451; OTTHUMT00000054684; OTTHUMT00000054685; OTTHUMT00000054686	ABL1	ABL proto-oncogene 1, non-receptor tyrosine kinase	chr9	+	Multiple_Complex	130713881	130887675
TC0100016548.hg.1	8.52	8.54	8.47	8.67	0.11	0.1	0.24	0.14	T	T	T	T	1.02	-1.03	1.11	0.7656	0.7498	0.5651	0.9826	0.9651	0.9786	0.8239	0.9644	T	0.8239	0.9644	NM_001136000; NM_001136001; NM_001168236; NM_001168237; NM_001168238; NM_001168239; NM_005158; NM_007314; ENST00000344730; ENST00000367623; ENST00000392043; ENST00000502732; ENST00000504324; ENST00000504405; ENST00000507173; ENST00000508127; ENST00000509520; ENST00000511413; ENST00000512653; BC065912; OTTHUMT00000085174; OTTHUMT00000085175; OTTHUMT00000360386; OTTHUMT00000360387; OTTHUMT000003603…	ABL2	ABL proto-oncogene 2, non-receptor tyrosine kinase	chr1	-	Multiple_Complex	179099327	179229684
TC1000011904.hg.1	10.5	10.35	10.43	10.35	0.17	0.04	0.04	0.06	T	T	T	T	-1.1	-1.05	-1.11	0.1658	0.501	0.2867	0.8704	0.9254	0.9676	0.5199	0.9088	T	0.5199	0.9088	NM_001003407; NM_001003408; NM_002313; NM_006720; ENST00000277895; ENST00000369252; ENST00000369253; ENST00000369256; ENST00000369266; ENST00000392952; ENST00000392955; ENST00000428430; ENST00000440467; ENST00000466400; ENST00000477638; ENST00000481974; ENST00000485570; ENST00000533213; BC002448; OTTHUMT00000050469; OTTHUMT00000050470; OTTHUMT00000050474; OTTHUMT00000050475; OTTHUMT00000050477; O…	ABLIM1	actin binding LIM protein 1	chr10	-	Multiple_Complex	114431110	114685003
TC0400009958.hg.1	5.15	4.98	5.11	5.32	0.29	0.14	0.15	0.09	T	T	T	T	-1.12	-1.03	1.13	0.2132	0.3478	0.4903	0.8884	0.8863	0.9759	0.2149	0.8056	T	0.2149	0.8056	NM_001130083; NM_001130084; NM_001130085; NM_001130086; NM_001130087; NM_001130088; NM_001286688; NM_032432; ENST00000318888; ENST00000341937; ENST00000361581; ENST00000361737; ENST00000407564; ENST00000428004; ENST00000447017; ENST00000502800; ENST00000504172; ENST00000505872; ENST00000509819; ENST00000510277; ENST00000512594; ENST00000514025; ENST00000515079; ENST00000545242; BC122567; OTTHUMT0…	ABLIM2	actin binding LIM protein family, member 2	chr4	-	Multiple_Complex	7965310	8158832
TC0500009055.hg.1	5.91	6.19	5.81	6.07	0.35	0.4	0.19	0.25	T	T	T	T	1.21	-1.07	1.11	0.7918	0.3804	0.8452	0.9861	0.8948	0.9888	0.685	0.938	T	0.685	0.938	NM_001301015; NM_001301018; NM_001301027; NM_001301028; NM_014945; ENST00000309868; ENST00000326685; ENST00000356541; ENST00000502855; ENST00000504238; ENST00000506113; ENST00000508983; ENST00000514212; ENST00000515171; ENST00000515796; ENST00000517451; ENST00000519549; BC001665; OTTHUMT00000252188; OTTHUMT00000373435; OTTHUMT00000373436; OTTHUMT00000373437; OTTHUMT00000373438; OTTHUMT00000373439…	ABLIM3	actin binding LIM protein family, member 3	chr5	+	Multiple_Complex	149141483	149260542
TC0900011837.hg.1	2.99	3.25	3.27	3.19	0.35	0.03	0.11	0.14	F	F	F	F	1.19	1.21	1.15	0.8338	0.6002	0.6602	0.9902	0.9465	0.9837	0.9487	0.9899	F	0.9487	0.9899	NM_020469; ENST00000453660; ENST00000538324; ENST00000611156; BC069595; BC111575; OTTHUMT00000054907	ABO	ABO blood group (transferase A, alpha 1-3-N-acetylgalactosaminyltransferase; transferase B, alpha 1-3-galactosyltransferase)	chr9	-	Multiple_Complex	133249882	133275215
TSUnmapped00000137.hg.1	2.97	3.02	3.29	2.98	0.09	0.15	0.25	0.15	F	F	F	F	1.04	1.25	1.01	0.208	0.128	0.6965	0.8871	0.7863	0.9865	0.3608	0.8574	F	0.3608	0.8574	ENST00000626615	ABO	ABO blood group (transferase A, alpha 1-3-N-acetylgalactosaminyltransferase; transferase B, alpha 1-3-galactosyltransferase) [Source:HGNC Symbol;Acc:HGNC:79]			Coding
TC1700012324.hg.1	9.6	9.69	9.54	9.76	0.14	0.19	0.09	0.03	T	T	T	T	1.07	-1.04	1.11	0.9185	0.3249	0.3258	0.9943	0.8812	0.9677	0.2867	0.8374	T	0.2867	0.8374	NM_001092; NM_001159746; NM_001256847; NM_001282149; ENST00000291107; ENST00000302538; ENST00000536794; ENST00000543210; ENST00000544583; ENST00000570441; ENST00000570525; ENST00000570688; ENST00000571022; ENST00000571120; ENST00000571306; ENST00000571383; ENST00000571543; ENST00000571797; ENST00000571945; ENST00000572152; ENST00000572441; ENST00000572585; ENST00000572650; ENST00000573325; ENST00…	ABR	active BCR-related	chr17	-	Multiple_Complex	1003518	1229021
TC0800011437.hg.1	4.65	4.88	4.86	4.68	0.52	0.2	0.12	0.13	T	T	T	T	1.17	1.16	1.02	0.0071	0.0258	0.126	0.6193	0.6324	0.9262	0.0372	0.6505	T	0.0372	0.6505	NM_139166; ENST00000311955; BC105103; BC105105; OTTHUMT00000380416	ABRA	actin binding Rho activating protein	chr8	-	Coding	106759483	106770245
TC0600009626.hg.1	9.64	9.56	9.65	9.4	0.26	0.13	0.18	0.23	T	T	T	T	-1.06	1.01	-1.19	0.4304	0.6669	0.5642	0.9377	0.9538	0.9786	0.8703	0.9725	T	0.8703	0.9725	NM_021243; ENST00000367660; ENST00000461027; OTTHUMT00000042445; OTTHUMT00000042446; uc003qil.2	ABRACL	ABRA C-terminal like	chr6	+	Multiple_Complex	139028682	139043302
TC0600007313.hg.1	6.83	6.96	7.17	7.09	0.36	0.27	0.19	0.31	T	T	T	T	1.1	1.27	1.2	0.4616	0.2498	0.3235	0.9421	0.8566	0.9677	0.6502	0.9331	T	0.6502	0.9331	NM_013375; ENST00000274849; BC048812; BC066313; OTTHUMT00000043698	ABT1	activator of basal transcription 1	chr6	+	Multiple_Complex	26596943	26600744
TC0300008705.hg.1	5.23	5.19	5.76	4.89	0.33	0.65	0.11	0.22	T	T	T	T	-1.03	1.45	-1.27	0.0923	0.0232	0.7471	0.818	0.6243	0.9865	0.0329	0.6386	T	0.0329	0.6386	NM_032548; NM_172027; NR_033429; ENST00000232744; ENST00000453791; ENST00000464431; ENST00000466612; ENST00000467179; ENST00000468137; ENST00000474129; ENST00000475042; ENST00000475265; ENST00000478298; ENST00000479280; ENST00000483857; ENST00000491633; ENST00000493365; ENST00000497162; BC011858; OTTHUMT00000356595; OTTHUMT00000356598; OTTHUMT00000356599; OTTHUMT00000356600; OTTHUMT00000356601; O…	ABTB1	ankyrin repeat and BTB (POZ) domain containing 1	chr3	+	Multiple_Complex	127672935	127680926
TC1100010505.hg.1	6.21	6.09	6.14	6.24	0.1	0.05	0.6	0.17	T	T	T	T	-1.09	-1.05	1.02	0.8946	0.527	0.9682	0.9926	0.9303	0.9986	0.8556	0.9693	T	0.8556	0.9693	NM_145804; ENST00000435224; ENST00000530814; BC093968; OTTHUMT00000388703; OTTHUMT00000389838	ABTB2	ankyrin repeat and BTB (POZ) domain containing 2	chr11	-	Multiple_Complex	34150987	34358008
TC1900007228.hg.1	5.96	6.1	6	6.07	0.29	0.21	0.18	0.17	T	T	T	T	1.1	1.02	1.08	0.1027	0.1933	0.1112	0.8274	0.8307	0.9238	0.3004	0.8414	T	0.3004	0.8414	ENST00000624704; hsa_circ_0000902; OTTHUMT00000461589; uc060uth.1	AC006128.2; AKAP8L	Memczak2013 ANTISENSE, coding, INTERNAL, intronic best transcript NM_014371; TEC	chr19	+	NonCoding	15398568	15400356
TC1900006687.hg.1	7.22	7.56	7.31	7.25	0.32	0.27	0.4	0.37	T	T	T	T	1.27	1.06	1.02	0.2655	0.2078	0.9913	0.8986	0.8374	0.9992	0.4114	0.8752	T	0.4114	0.8752	ENST00000598582.1; MPND.iAug10; OTTHUMT00000458472; uc060rwc.1	AC007292.7; MPND	Transcript Identified by AceView, Entrez Gene ID(s) 84954; novel transcript, antisense to STAP2	chr19	+	NonCoding	4339577	4343491
TC0700013401.hg.1	5.01	4.75	4.62	4.82	0.17	0.16	0.1	0.11	T	T	T	T	-1.19	-1.31	-1.14	0.0232	0.0027	0.0975	0.7157	0.4975	0.9192	0.0179	0.5898	T	0.0179	0.5898	ENST00000441539.1; GATAD1.kAug10; OTTHUMT00000342059; uc064fig.1	AC007566.10; GATAD1	Transcript Identified by AceView, Entrez Gene ID(s) 57798; novel transcript, antisense to ERVW-1 and PEX1	chr7	+	NonCoding	92461138	92491579
TC1900011381.hg.1	4.29	4.3	4.41	4.32	0.2	0.36	0.16	0.08	T	T	T	T	1	1.08	1.02	0.8692	0.5227	0.9147	0.9919	0.9285	0.9961	0.8574	0.9701	T	0.8574	0.9701	ENST00000455835.2; hsa_circ_0000953; OTTHUMT00000134347; uc061cli.1	AC008753.6; MYADM	Memczak2013 ANTISENSE, coding, INTERNAL, intronic best transcript NM_001020819; novel transcript, antisense to MYADM	chr19	-	NonCoding	53854073	53869235
TC1600011515.hg.1	8.07	8.13	8.36	7.93	0.13	0.22	0.34	0.36	T	T	T	T	1.04	1.23	-1.1	0.3685	0.6409	0.6447	0.9216	0.9489	0.9833	0.5512	0.9187	T	0.5512	0.9187	ENST00000563806.1; ENST00000569981.1; OTTHUMT00000477845; OTTHUMT00000477846; uc002duc.2; uc059sut.1	AC009133.12; PAGR1	novel transcript, antisense to C16orf53 and MVP; PAXIP1 associated glutamate-rich protein 1 [Source:HGNC Symbol;Acc:HGNC:28707]	chr16	-	NonCoding	29808636	29812841
TC1600011516.hg.1	4.67	4.45	4.71	4.4	0.28	0.12	0.12	0.2	T	T	T	T	-1.16	1.03	-1.21	0.3197	0.5076	0.1911	0.9129	0.9256	0.9601	0.197	0.7926	T	0.197	0.7926	ENST00000564980.1; ENST00000569809.1; OTTHUMT00000435585; OTTHUMT00000435586; uc002duh.4; uc059svc.1	AC009133.12; PAGR1	novel transcript, antisense to C16orf53 and MVP; PAXIP1 associated glutamate-rich protein 1 [Source:HGNC Symbol;Acc:HGNC:28707]	chr16	-	NonCoding	29817980	29821252
TC1600007423.hg.1	6.54	6.68	6.97	6.55	0.21	0.06	0.25	0.39	T	T	T	T	1.1	1.34	1	0.4635	0.1521	0.2331	0.9426	0.8013	0.9656	0.0805	0.7141	T	0.0805	0.7141	ENST00000565600.1; hsa_circ_0000687; OTTHUMT00000435522; uc059stw.1	AC009133.17; C16orf54	Memczak2013 ANTISENSE, coding, INTERNAL, intronic best transcript NM_175900; novel transcript, antisense to C16orf54	chr16	+	NonCoding	29745247	29750497
TC0200010012.hg.1	5.32	4.9	4.81	4.86	0.52	0.08	0.24	0.3	T	T	T	T	-1.34	-1.42	-1.37	0.532	0.7561	0.928	0.9539	0.9655	0.9961	0.88	0.9739	T	0.88	0.9739	ENST00000417038.1; ENST00000444196.1; ENST00000606406.1; OTTHUMT00000334148; OTTHUMT00000334149; OTTHUMT00000470669; SCRN3.mAug10; SCRN3.tAug10; uc061pvb.1; uc061pvc.1; uc061pvd.1	AC010894.3; SCRN3	novel transcript; Transcript Identified by AceView, Entrez Gene ID(s) 79634	chr2	+	Multiple_Complex	174487335	174488409
TC0200012760.hg.1	4.22	4.32	3.95	4.34	0.13	0.22	0.08	0.32	T	T	T	T	1.07	-1.21	1.08	0.4515	0.2151	0.9528	0.9414	0.841	0.9974	0.2601	0.8299	T	0.2601	0.8299	ENST00000421323.1; ENST00000425966.2; hsa_circ_0054911; OTTHUMT00000326542; OTTHUMT00000327130; uc002sbr.4; uc061jpo.1	AC018462.2; COMMD1	Salzman2013 ANTISENSE, coding, INTERNAL, intronic, OVERLAPTX best transcript NM_152516; novel transcript	chr2	-	NonCoding	62069447	62146881
TC15_KI270727v1_random00006436.hg.1	2.94	2.87	2.78	3.03	0.18	0.05	0.06	0.08	F	F	F	F	-1.05	-1.12	1.07	0.891	0.8337	0.109	0.9924	0.9775	0.9229	0.2457	0.8206	F	0.2457	0.8206	uc059oca.1	AC171558.1	Olfactory receptor 4N4 [Source:UniProtKB/Swiss-Prot;Acc:Q8N0Y3]	chr15_KI270727v1_random	+	Coding	386278	387620
TSUnmapped00000044.hg.1	4.27	4.27	4.3	4.31	0.16	0.27	0.22	0.12	T	T	T	T	1	1.02	1.03	0.9834	0.3274	0.5027	0.9987	0.8813	0.9777	0.6839	0.938	T	0.6839	0.938	ENST00000625759	AC208162.1				Coding
TSUnmapped00000153.hg.1	3.68	3.54	3.83	3.62	0.1	0.14	0.1	0.1	T	T	T	T	-1.1	1.11	-1.04	0.6447	0.4044	0.9861	0.9714	0.9027	0.9992	0.6148	0.9287	T	0.6148	0.9287	ENST00000627727	AC208162.1				Coding
TC0300010744.hg.1	12.02	12.02	11.96	11.91	0.08	0.16	0.26	0.17	T	T	T	T	1	-1.04	-1.08	0.9602	0.6454	0.8632	0.9965	0.9501	0.9902	0.965	0.9935	T	0.965	0.9935	NM_001130410; NM_001607; NR_024024; ENST00000301810; ENST00000333167; ENST00000411549; ENST00000418880; ENST00000421218; ENST00000423611; ENST00000440176; ENST00000447223; ENST00000450296; ENST00000451419; ENST00000452171; ENST00000460424; ENST00000465181; ENST00000469559; ENST00000469600; ENST00000480865; ENST00000484284; ENST00000489559; ENST00000625927; ENST00000627515; BC000635; BC011977; BC0…	ACAA1	acetyl-CoA acyltransferase 1	chr3	-	Multiple_Complex	38103129	38137242
TC1800009289.hg.1	11.59	11.42	11.42	11.48	0.14	0.23	0.07	0.07	T	T	T	T	-1.13	-1.13	-1.08	0.1183	0.1408	0.1937	0.8412	0.7912	0.961	0.3454	0.8544	T	0.3454	0.8544	NM_006111; ENST00000285093; ENST00000585948; ENST00000586100; ENST00000586485; ENST00000587994; ENST00000589432; ENST00000591171; BC001918; OTTHUMT00000255921; OTTHUMT00000448381; OTTHUMT00000448382; OTTHUMT00000448401; OTTHUMT00000448402; OTTHUMT00000448403; OTTHUMT00000448610	ACAA2	acetyl-CoA acyltransferase 2	chr18	-	Multiple_Complex	49782167	49813960
TC1700010488.hg.1	9.95	9.68	9.27	9.65	0.04	0.37	0.35	0.25	T	T	T	T	-1.21	-1.6	-1.24	0.1925	0.0315	0.1465	0.877	0.6501	0.9333	0.1671	0.7787	T	0.1671	0.7787	NM_198834; NM_198837; NM_198838; NM_198839; ENST00000612007; ENST00000612120; ENST00000612895; ENST00000612926; ENST00000613146; ENST00000613776; ENST00000614333; ENST00000614428; ENST00000614438; ENST00000614450; ENST00000614482; ENST00000614789; ENST00000615229; ENST00000616317; ENST00000616352; ENST00000617548; ENST00000617649; ENST00000618053; ENST00000618351; ENST00000618575; ENST00000619245…	ACACA	acetyl-CoA carboxylase alpha	chr17	-	Multiple_Complex	37084988	37406818
TC1700010493.hg.1	3.7	3.59	4.05	3.88	0.35	0.18	0.22	0.2	F	F	F	F	-1.08	1.27	1.13	0.214	0.1769	0.7252	0.8884	0.8195	0.9865	0.0971	0.7271	F	0.0971	0.7271	ACACA.vaAug10-unspliced	ACACA	Transcript Identified by AceView, Entrez Gene ID(s) 31	chr17	-	Unassigned	37384464	37385229
TC1200008795.hg.1	4.98	4.96	5.11	4.78	0.42	0.15	0.33	0.47	T	T	T	T	-1.01	1.1	-1.15	0.7967	0.5017	0.6301	0.9863	0.9254	0.982	0.6729	0.9372	T	0.6729	0.9372	NM_001093; ENST00000338432; ENST00000377848; ENST00000377854; ENST00000396233; ENST00000534852; ENST00000536440; ENST00000537279; ENST00000537347; ENST00000538526; ENST00000539864; ENST00000542524; ENST00000543080; ENST00000544651; ENST00000544726; ENST00000546328; OTTHUMT00000403077; OTTHUMT00000403078; OTTHUMT00000403079; OTTHUMT00000403080; OTTHUMT00000403081; OTTHUMT00000403083; OTTHUMT000004…	ACACB	acetyl-CoA carboxylase beta	chr12	+	Multiple_Complex	109116595	109268226
TC1200012706.hg.1	8.2	8.3	8.2	8.43	0.12	0.18	0.23	0.16	T	T	T	T	1.07	-1	1.17	0.4378	0.3082	0.117	0.9378	0.8762	0.9262	0.4398	0.8861	T	0.4398	0.8861	NM_001136538; NM_025247; ENST00000313698; ENST00000413681; ENST00000455480; ENST00000502746; ENST00000503490; ENST00000504803; ENST00000505487; ENST00000507135; ENST00000507683; ENST00000507688; ENST00000508303; ENST00000509936; ENST00000511915; ENST00000512792; ENST00000514615; ENST00000514847; ENST00000515283; ENST00000546647; ENST00000547491; ENST00000549590; ENST00000550198; ENST00000552177; …	ACAD10	acyl-CoA dehydrogenase family, member 10	chr12	+	Multiple_Complex	111686053	111757107
TC0300014049.hg.1	6.82	6.78	6.92	6.71	0.14	0.1	0.21	0.21	T	T	T	T	-1.03	1.07	-1.08	0.7782	0.6673	0.844	0.9844	0.9538	0.9888	0.9187	0.9832	T	0.9187	0.9832	NM_032169; ENST00000264990; ENST00000469042; ENST00000477604; ENST00000481970; ENST00000485198; ENST00000487024; ENST00000489991; ENST00000496418; ENST00000507705; ENST00000510100; BC125204; OTTHUMT00000357279; OTTHUMT00000357280; OTTHUMT00000357684; OTTHUMT00000357685; OTTHUMT00000357686; OTTHUMT00000357687; OTTHUMT00000357705; OTTHUMT00000357706; OTTHUMT00000358318; OTTHUMT00000358319	ACAD11	acyl-CoA dehydrogenase family, member 11	chr3	-	Multiple_Complex	132558138	132660723
TC1100009616.hg.1	7.32	7.31	6.98	7.28	0.26	0.34	0.18	0.35	T	T	T	T	-1.01	-1.27	-1.03	0.1047	0.0295	0.3423	0.8295	0.6454	0.9677	0.1383	0.7559	T	0.1383	0.7559	NM_014384; ENST00000281182; ENST00000374752; ENST00000524426; ENST00000524502; ENST00000524547; ENST00000524739; ENST00000525961; ENST00000526026; ENST00000527082; ENST00000527665; ENST00000527713; ENST00000528325; ENST00000530533; ENST00000531338; ENST00000533387; ENST00000534240; ENST00000534433; BC001964; OTTHUMT00000393607; OTTHUMT00000393608; OTTHUMT00000393609; OTTHUMT00000393610; OTTHUMT00…	ACAD8	acyl-CoA dehydrogenase family, member 8	chr11	+	Multiple_Complex	134253495	134265855
TC0300008746.hg.1	9.6	9.65	9.87	9.67	0.06	0.09	0.09	0.1	T	T	T	T	1.04	1.21	1.05	0.6725	0.0729	0.7795	0.9743	0.7223	0.9868	0.2555	0.8266	T	0.2555	0.8266	NM_014049; NR_033426; ENST00000308982; ENST00000505192; ENST00000505602; ENST00000505867; ENST00000508971; ENST00000511227; ENST00000511325; ENST00000511526; ENST00000512801; ENST00000514336; ENST00000514643; ENST00000515429; ENST00000620948; BC007970; BC013354; OTTHUMT00000358405; OTTHUMT00000358406; OTTHUMT00000358407; OTTHUMT00000358409; OTTHUMT00000358411; OTTHUMT00000358412; OTTHUMT000003584…	ACAD9	acyl-CoA dehydrogenase family, member 9	chr3	+	Multiple_Complex	128879490	128916067
TC0200015603.hg.1	5.48	5.35	5.41	5.47	0.09	0.18	0.2	0.18	T	T	T	T	-1.1	-1.05	-1.01	0.2463	0.3435	0.2567	0.896	0.8845	0.9663	0.5943	0.9276	T	0.5943	0.9276	NM_001608; ENST00000233710; ENST00000482502; ENST00000482523; ENST00000498120; BC039063; BC064549; OTTHUMT00000256561; OTTHUMT00000336740; OTTHUMT00000336741; OTTHUMT00000336742	ACADL	acyl-CoA dehydrogenase, long chain	chr2	-	Multiple_Complex	210187939	210225491
TC0100018236.hg.1	8.03	8.04	8.32	8.18	0.16	0.25	0.18	0.21	T	T	T	T	1.01	1.22	1.11	0.9295	0.2486	0.8052	0.9944	0.8558	0.9886	0.6162	0.9287	T	0.6162	0.9287	NM_000016; NM_001127328; NM_001286042; NM_001286043; NM_001286044; ENST00000370834; ENST00000370841; ENST00000420607; ENST00000473018; ENST00000481374; ENST00000525808; ENST00000525881; ENST00000526129; ENST00000526196; ENST00000526930; ENST00000529059; ENST00000530953; ENST00000532207; ENST00000532509; ENST00000534146; ENST00000534334; ENST00000541113; BC005377; OTTHUMT00000026967; OTTHUMT000000…	ACADM	acyl-CoA dehydrogenase, C-4 to C-12 straight chain	chr1	+	Multiple_Complex	75724347	75763679
TC1200009141.hg.1	3.97	4.11	3.87	3.9	0.23	0.23	0.12	0.24	T	T	T	T	1.1	-1.07	-1.05	0.115	0.716	0.9265	0.8356	0.9593	0.9961	0.3416	0.8539	T	0.3416	0.8539	NM_000017; NM_001302554; ENST00000242592; ENST00000411593; ENST00000539690; BC025963; OTTHUMT00000402861; OTTHUMT00000402862; OTTHUMT00000402863	ACADS	acyl-CoA dehydrogenase, C-2 to C-3 short chain	chr12	+	Multiple_Complex	120725735	120740008
TC1000009169.hg.1	8.21	7.82	8.39	7.99	0.17	0.12	0.2	0.1	T	T	T	T	-1.31	1.14	-1.16	0.0077	0.5929	0.1493	0.6277	0.9441	0.9337	0.011	0.552	T	0.011	0.552	NM_001609; ENST00000358776; ENST00000368869; ENST00000411816; ENST00000541070; BC013756; OTTHUMT00000050843; OTTHUMT00000050844; OTTHUMT00000402204; OTTHUMT00000402205	ACADSB	acyl-CoA dehydrogenase, short/branched chain	chr10	+	Multiple_Complex	123008913	123058311
TC1700006729.hg.1	11.6	11.64	11.31	11.72	0.04	0.01	0.2	0.14	T	T	T	T	1.02	-1.22	1.09	0.7839	0.0332	0.352	0.985	0.6612	0.9683	0.0261	0.6209	T	0.0261	0.6209	NM_000018; NM_001033859; NM_001270447; NM_001270448; ENST00000322910; ENST00000350303; ENST00000356839; ENST00000542255; ENST00000543245; ENST00000577191; ENST00000577433; ENST00000577857; ENST00000578033; ENST00000578269; ENST00000578319; ENST00000578421; ENST00000578579; ENST00000578711; ENST00000578809; ENST00000578824; ENST00000579286; ENST00000579391; ENST00000579425; ENST00000579546; ENST00…	ACADVL	acyl-CoA dehydrogenase, very long chain	chr17	+	Multiple_Complex	7217125	7225273
TC1500008236.hg.1	2.76	2.92	3.09	2.94	0.09	0.16	0.16	0.05	F	F	F	F	1.12	1.26	1.14	0.2413	0.0714	0.2573	0.896	0.7223	0.9663	0.3126	0.8456	F	0.3126	0.8456	NM_001135; NM_013227; ENST00000352105; ENST00000439576; ENST00000558207; ENST00000558604; ENST00000558704; ENST00000559004; ENST00000560601; ENST00000561243; ENST00000617301; BC150624; OTTHUMT00000416265; OTTHUMT00000416267; OTTHUMT00000416268; OTTHUMT00000416269; OTTHUMT00000416270; OTTHUMT00000416271; OTTHUMT00000418839; uc010upo.1	ACAN	aggrecan	chr15	+	Multiple_Complex	88803436	88875354
TC1700006740.hg.1	4.96	5.09	5.25	5.06	0.14	0.35	0.05	0.28	T	T	T	T	1.1	1.23	1.07	0.1597	0.1987	0.874	0.8661	0.8338	0.9917	0.3441	0.8544	T	0.3441	0.8544	NM_014716; ENST00000158762; ENST00000570439; ENST00000570457; ENST00000570504; ENST00000571220; ENST00000571471; ENST00000573893; ENST00000574499; ENST00000575415; ENST00000575425; ENST00000576594; ENST00000576628; BC018543; OTTHUMT00000220049; OTTHUMT00000440564; OTTHUMT00000440574; OTTHUMT00000440575; OTTHUMT00000440576; OTTHUMT00000440578; OTTHUMT00000440579; OTTHUMT00000440580; OTTHUMT0000044…	ACAP1	ArfGAP with coiled-coil, ankyrin repeat and PH domains 1	chr17	+	Multiple_Complex	7336529	7351478
TC0300013635.hg.1	10.03	9.86	9.87	9.76	0.1	0.03	0.1	0.11	T	T	T	T	-1.13	-1.12	-1.21	0.0664	0.0717	0.0059	0.7967	0.7223	0.7329	0.041	0.6605	T	0.041	0.6605	NM_012287; ENST00000326793; ENST00000423531; ENST00000439666; ENST00000439758; ENST00000447662; ENST00000450200; ENST00000466876; ENST00000471593; ENST00000472860; ENST00000475905; ENST00000480906; ENST00000481463; ENST00000484296; ENST00000490224; ENST00000618471; BC060767; OTTHUMT00000342126; OTTHUMT00000342127; OTTHUMT00000342128; OTTHUMT00000342129; OTTHUMT00000342130; OTTHUMT00000342131; OTT…	ACAP2	ArfGAP with coiled-coil, ankyrin repeat and PH domains 2	chr3	-	Multiple_Complex	195274736	195443088
TC0300013636.hg.1	5.51	5.23	5.01	5.04	0.25	0.15	0.42	0.08	T	T	T	T	-1.21	-1.41	-1.38	0.085	0.0554	0.0226	0.8143	0.7111	0.8145	0.0998	0.7306	T	0.0998	0.7306	ACAP2.oAug10; ENST00000419899.1; OTTHUMT00000342226; uc062rqs.1	ACAP2; ACAP2-IT1; AC090018.3	Transcript Identified by AceView, Entrez Gene ID(s) 23527; ACAP2 intronic transcript 1 (non-protein coding) [Source:HGNC Symbol;Acc:HGNC:41426]; novel transcript; ACAP2 intronic transcript 1 [Source:HGNC Symbol;Acc:HGNC:41426]	chr3	-	NonCoding	195280723	195282741
TC0100012463.hg.1	7.15	7.41	7.08	7.68	0.36	0.16	0.3	0.54	T	T	T	T	1.2	-1.05	1.45	0.9725	0.6651	0.4929	0.9979	0.9529	0.9759	0.7234	0.9472	T	0.7234	0.9472	NM_030649; ENST00000353662; ENST00000354700; ENST00000354980; ENST00000379037; ENST00000438966; ENST00000467278; ENST00000470659; ENST00000472541; ENST00000476572; ENST00000478065; ENST00000479108; ENST00000492936; ENST00000493992; BC051194; OTTHUMT00000006366; OTTHUMT00000006367; OTTHUMT00000006368; OTTHUMT00000006369; OTTHUMT00000006370; OTTHUMT00000006371; OTTHUMT00000006372; OTTHUMT0000000637…	ACAP3	ArfGAP with coiled-coil, ankyrin repeat and PH domains 3	chr1	-	Multiple_Complex	1292376	1309609
TC1100008983.hg.1	6.49	6.57	6.6	6.35	0.28	0.14	0.11	0.31	T	T	T	T	1.05	1.08	-1.11	0.6757	0.5727	0.7869	0.9743	0.9383	0.9877	0.8206	0.9642	T	0.8206	0.9642	NM_000019; ENST00000265838; ENST00000299355; ENST00000524833; ENST00000526119; ENST00000527942; ENST00000528370; ENST00000531813; ENST00000531853; ENST00000532792; ENST00000533597; ENST00000533610; ENST00000534773; OTTHUMT00000389474; OTTHUMT00000389475; OTTHUMT00000389476; OTTHUMT00000389477; OTTHUMT00000389478; OTTHUMT00000389479; OTTHUMT00000389480; OTTHUMT00000389481; OTTHUMT00000389482; OTTH…	ACAT1	acetyl-CoA acetyltransferase 1	chr11	+	Multiple_Complex	108121516	108148164
TC0600010057.hg.1	10.37	10.11	10.1	10.16	0.18	0.06	0.11	0.05	T	T	T	T	-1.2	-1.21	-1.16	0.0268	0.0141	0.0951	0.7223	0.5892	0.9192	0.0595	0.6908	T	0.0595	0.6908	NM_001303253; NM_005891; ENST00000367048; ENST00000467951; ENST00000472052; BC000408; OTTHUMT00000042912; OTTHUMT00000042913; OTTHUMT00000042914	ACAT2	acetyl-CoA acetyltransferase 2	chr6	+	Multiple_Complex	159760328	159779112
TC0100017519.hg.1	12.94	12.53	12.85	12.79	0.1	0.3	0.06	0.08	T	T	T	T	-1.33	-1.06	-1.1	0.0731	0.4642	0.4246	0.808	0.9181	0.97	0.3214	0.8479	T	0.3214	0.8479	NM_022735; ENST00000366812; ENST00000464927; BC045533; BC060792; OTTHUMT00000091528; OTTHUMT00000099044	ACBD3	acyl-CoA binding domain containing 3	chr1	-	Multiple_Complex	226144679	226186730
TC1700008032.hg.1	5.65	5.74	5.47	5.64	0.01	0.11	0.16	0.16	T	T	T	T	1.06	-1.13	-1.01	0.8726	0.1769	0.5256	0.9919	0.8195	0.9785	0.237	0.8161	T	0.237	0.8161	NM_001135704; NM_001135705; NM_001135706; NM_001135707; NM_024722; ENST00000321854; ENST00000376955; ENST00000398322; ENST00000431281; ENST00000585553; ENST00000586279; ENST00000586346; ENST00000587111; ENST00000587976; ENST00000589752; ENST00000589798; ENST00000590289; ENST00000591136; ENST00000591859; ENST00000592162; ENST00000619916; BC029164; BC041143; OTTHUMT00000449807; OTTHUMT00000449808; …	ACBD4	acyl-CoA binding domain containing 4	chr17	+	Multiple_Complex	45132600	45144181
TC1000010117.hg.1	12.07	11.83	11.93	11.98	0.07	0.14	0.07	0.16	T	T	T	T	-1.18	-1.1	-1.06	0.2272	0.4303	0.6631	0.8941	0.9067	0.9837	0.6399	0.9312	T	0.6399	0.9312	NM_001042473; NM_001271512; NM_001301251; NM_001301252; NM_001301253; NM_001301254; NM_145698; ENST00000375888; ENST00000375897; ENST00000375901; ENST00000375905; ENST00000396271; ENST00000412279; ENST00000426079; ENST00000476758; BC030555; OTTHUMT00000047310; OTTHUMT00000047311; OTTHUMT00000047312; OTTHUMT00000047313; OTTHUMT00000047314; OTTHUMT00000047315; OTTHUMT00000047316	ACBD5	acyl-CoA binding domain containing 5	chr10	-	Multiple_Complex	27195214	27242139
TC0100018540.hg.1	7.92	7.8	7.73	7.77	0.19	0.07	0.07	0.06	T	T	T	T	-1.08	-1.15	-1.11	0.9634	0.3395	0.9451	0.9974	0.8836	0.997	0.6977	0.9409	T	0.6977	0.9409	NM_032360; BC006505; OTTHUMT00000084998; OTTHUMT00000084999	ACBD6	acyl-CoA binding domain containing 6	chr1	-	Multiple_Complex	180286983	180502954
TC1000012525.hg.1	8.56	8.58	8.4	8.49	0.13	0.13	0.33	0.04	T	T	T	T	1.01	-1.12	-1.05	0.9038	0.0207	0.5566	0.9926	0.6176	0.9786	0.0705	0.7062	T	0.0705	0.7062	NM_001039844; ENST00000356189; ENST00000496890; BC029526; OTTHUMT00000046972; OTTHUMT00000313988	ACBD7	acyl-CoA binding domain containing 7	chr10	-	Multiple_Complex	15075475	15088776
TC1100007387.hg.1	4.11	4.12	4.48	4.43	0.1	0.21	0.44	0.24	T	T	T	T	1.01	1.3	1.25	0.8683	0.1479	0.5364	0.9919	0.7978	0.9785	0.3507	0.8555	T	0.3507	0.8555	NM_001127219; NM_032592; ENST00000263776; ENST00000524990; ENST00000526577; ENST00000527346; ENST00000527557; ENST00000527603; ENST00000531190; ENST00000531505; ENST00000531940; ENST00000532122; ENST00000533208; ENST00000533404; ENST00000534035; BC020197; OTTHUMT00000389720; OTTHUMT00000389721; OTTHUMT00000389722; OTTHUMT00000389723; OTTHUMT00000389749; OTTHUMT00000389750; OTTHUMT00000389751; OTT…	ACCS	1-aminocyclopropane-1-carboxylate synthase homolog (inactive)	chr11	+	Multiple_Complex	44065925	44084222
TC1100007386.hg.1	3.26	3.48	3.48	3.34	0.11	0.23	0.06	0.12	T	T	T	F	1.16	1.16	1.06	0.181	0.1484	0.8443	0.874	0.7978	0.9888	0.3239	0.849	F	0.3239	0.849	NM_001031854; ENST00000378832; ENST00000527145; OTTHUMT00000389717; OTTHUMT00000389718; uc001mxw.1	ACCSL	1-aminocyclopropane-1-carboxylate synthase (inactive)-like	chr11	+	Multiple_Complex	44047981	44059977
TC1600010647.hg.1	7.93	8.13	7.98	8.14	0.41	0.18	0.32	0.15	T	T	T	T	1.15	1.04	1.16	0.2782	0.5313	0.2359	0.9015	0.9305	0.9656	0.6035	0.928	T	0.6035	0.928	NM_001082486; NM_001082487; NM_022914; ENST00000219251; ENST00000393919; ENST00000602320; ENST00000602382; ENST00000602423; ENST00000602519; ENST00000602622; ENST00000602656; ENST00000602780; ENST00000602821; ENST00000602850; ENST00000602860; ENST00000602945; ENST00000620338; ENST00000620761; BC016904; OTTHUMT00000268880; OTTHUMT00000268881; OTTHUMT00000467870; OTTHUMT00000467871; OTTHUMT00000467…	ACD	adrenocortical dysplasia homolog (mouse)	chr16	-	Multiple_Complex	67657512	67660815
TC1700012291.hg.1	3.22	3.57	3.4	3.32	0.18	0.37	0.29	0.15	T	T	T	T	1.28	1.14	1.07	0.7157	0.7884	0.8571	0.9781	0.971	0.9902	0.9272	0.9843	T	0.9272	0.9843	NM_000789; NM_001178057; NM_152830; ENST00000290863; ENST00000290866; ENST00000413513; ENST00000428043; ENST00000577418; ENST00000578679; ENST00000578839; ENST00000579204; ENST00000579314; ENST00000579409; ENST00000579462; ENST00000579726; ENST00000580318; ENST00000582005; ENST00000582244; ENST00000582627; ENST00000582678; ENST00000582761; ENST00000583336; ENST00000583645; ENST00000584529; ENST00…	ACE	angiotensin I converting enzyme	chr17	+	Multiple_Complex	63477061	63498380
TC0X00009128.hg.1	3.69	3.82	3.73	3.97	0.09	0.03	0.4	0.42	F	T	F	T	1.1	1.03	1.22	0.6237	0.9422	0.1798	0.9686	0.9936	0.9537	0.4934	0.9018	F	0.4934	0.9018	NM_021804; ENST00000252519; ENST00000427411; ENST00000471548; ENST00000473851; ENST00000484756; BC039902; BC048094; OTTHUMT00000055867; OTTHUMT00000055868; OTTHUMT00000055869; OTTHUMT00000055870; uc004cxb.2	ACE2	angiotensin I converting enzyme 2	chrX	-	Multiple_Complex	15561033	15602148
TC1900009421.hg.1	3.36	3.09	3.24	3.11	0.56	0.26	0.37	0.13	F	F	F	F	-1.21	-1.09	-1.19	0.1867	0.4213	0.1934	0.8755	0.9065	0.9604	0.491	0.9015	F	0.491	0.9015	NM_133492; ENST00000301452; BC112122; BC112124; OTTHUMT00000452982	ACER1	alkaline ceramidase 1	chr19	-	Coding	6306142	6333629
TC0900006762.hg.1	7.59	7.62	7.73	7.56	0.44	0.31	0.22	0.38	T	T	T	T	1.02	1.1	-1.02	0.5873	0.5604	0.8884	0.9619	0.9351	0.9941	0.7207	0.9465	T	0.7207	0.9465	NM_001010887; ENST00000340967; BC092487; OTTHUMT00000051864	ACER2	alkaline ceramidase 2	chr9	+	Multiple_Complex	19408927	19452502
TC1100008518.hg.1	8.34	8.44	8.49	8.61	0.25	0.24	0.1	0.27	T	T	T	T	1.08	1.11	1.21	0.8768	0.9988	0.272	0.9919	0.9998	0.9676	0.5533	0.9187	T	0.5533	0.9187	NM_001300953; NM_001300954; NM_001300955; NM_018367; ENST00000278544; ENST00000525194; ENST00000525325; ENST00000525861; ENST00000526597; ENST00000527508; ENST00000530182; ENST00000530334; ENST00000530921; ENST00000531352; ENST00000531461; ENST00000532485; ENST00000533873; ENST00000534206; BC073853; OTTHUMT00000382770; OTTHUMT00000382771; OTTHUMT00000382772; OTTHUMT00000382773; OTTHUMT00000382774…	ACER3	alkaline ceramidase 3	chr11	+	Multiple_Complex	76860867	77026797
TC0700013599.hg.1	6.28	6.03	6.37	6.01	0.25	0.21	0.23	0.29	T	T	T	T	-1.19	1.06	-1.2	0.9597	0.2075	0.7839	0.9965	0.8374	0.9876	0.414	0.8769	T	0.414	0.8769	NM_000665; NM_001282449; NM_001302621; NM_001302622; NM_015831; ENST00000241069; ENST00000302913; ENST00000411582; ENST00000412389; ENST00000419336; ENST00000426415; ENST00000428317; ENST00000430554; ENST00000440755; ENST00000442452; ENST00000454485; BC105060; BC105062; BC143469; OTTHUMT00000347189; OTTHUMT00000347190; OTTHUMT00000347191; OTTHUMT00000347194; OTTHUMT00000347196; OTTHUMT00000347197…	ACHE	acetylcholinesterase (Yt blood group)	chr7	-	Coding	100889994	100896133
TC0700013600.hg.1	2.89	2.76	2.85	3.15	0.01	0.13	0.18	0.31	T	T	T	T	-1.09	-1.03	1.19	0.5035	0.8045	0.6153	0.9509	0.9721	0.9814	0.6866	0.9382	T	0.6866	0.9382	ENST00000619863; OTTHUMT00000347193	ACHE	acetylcholinesterase (Yt blood group)	chr7	-	NonCoding	100896224	100896974
TC1400008694.hg.1	10.57	10.54	10.53	10.65	0.12	0.09	0.27	0.06	T	T	T	T	-1.02	-1.03	1.06	0.579	0.8146	0.4488	0.9604	0.9747	0.9716	0.5914	0.9272	T	0.5914	0.9272	NM_001164814; NM_001164815; NM_001164816; NM_001164817; NM_014977; ENST00000262710; ENST00000338631; ENST00000357481; ENST00000397341; ENST00000457657; ENST00000473758; ENST00000553501; ENST00000553721; ENST00000553790; ENST00000554680; ENST00000554708; ENST00000554979; ENST00000555053; ENST00000555352; ENST00000555395; ENST00000555478; ENST00000555566; ENST00000555807; ENST00000556052; ENST00000…	ACIN1	apoptotic chromatin condensation inducer 1	chr14	-	Multiple_Complex	23058564	23095614
TC1400008698.hg.1	6.42	6.37	6.41	6.32	0.34	0.12	0.07	0.1	T	T	T	T	-1.04	-1.01	-1.07	0.8196	0.6846	0.6327	0.9881	0.9553	0.982	0.821	0.9642	T	0.821	0.9642	ACIN1.vhAug10-unspliced	ACIN1	Transcript Identified by AceView, Entrez Gene ID(s) 22985	chr14	-	Unassigned	23075323	23075918
TC0100018307.hg.1	3.12	2.95	3.06	3.03	0.12	0.14	0.32	0.28	F	F	F	F	-1.13	-1.04	-1.06	0.2352	0.5651	0.3393	0.8955	0.9354	0.9677	0.6346	0.9307	F	0.6346	0.9307	NM_001122951; NM_002036; ENST00000368121; ENST00000368122; ENST00000435307; BC017817; OTTHUMT00000090338; OTTHUMT00000090339; OTTHUMT00000090340	ACKR1	atypical chemokine receptor 1 (Duffy blood group)	chr1	+	Coding	159204013	159206500
TC0300013813.hg.1	6.5	6.76	7.25	6.6	0.16	0.02	0.37	0.23	T	T	T	T	1.2	1.68	1.07	0.2875	0.0199	0.9071	0.9033	0.6176	0.9961	0.0691	0.7027	T	0.0691	0.7027	NM_001296; ENST00000273145; ENST00000422265; ENST00000442925; ENST00000460855; ENST00000463699; ENST00000480215; ENST00000492609; ENST00000493193; ENST00000494619; ENST00000497921; ENST00000498111; ENST00000565749; BC008816; BC011631; BC020558; BC101629; BC112045	ACKR2	atypical chemokine receptor 2	chr3	+	Multiple_Complex	42804752	42900336
TC0200011219.hg.1	12.54	12.42	12.27	12.58	0.05	0.18	0.05	0.13	T	T	T	T	-1.09	-1.2	1.03	0.4205	0.0442	0.7614	0.9369	0.6924	0.9865	0.1745	0.7829	T	0.1745	0.7829	NM_020311; ENST00000272928; ENST00000447924; BC036661; OTTHUMT00000257079; OTTHUMT00000329276	ACKR3	atypical chemokine receptor 3	chr2	+	Multiple_Complex	236558365	236582358
TC0300008847.hg.1	3.96	3.79	3.91	3.27	0.15	0.17	0.28	0.3	F	T	T	F	-1.12	-1.03	-1.61	0.1475	0.6187	0.0102	0.8585	0.9488	0.7728	0.0469	0.6748	F	0.0469	0.6748	NM_016557; NM_178445; ENST00000249887; ENST00000509820; BC069438; OTTHUMT00000357238; OTTHUMT00000358320	ACKR4	atypical chemokine receptor 4	chr3	+	Coding	132597237	132618967
TC0200009424.hg.1	6.03	6.11	5.92	5.98	0.08	0.28	0.29	0.06	T	T	T	T	1.06	-1.08	-1.04	0.2324	0.7576	0.7126	0.8955	0.9658	0.9865	0.437	0.8845	T	0.437	0.8845	NM_001307983; NM_138326; ENST00000356140; ENST00000392928; ENST00000485893; ENST00000498093; BC016018; BC107420; OTTHUMT00000254627; OTTHUMT00000254628; OTTHUMT00000312868; OTTHUMT00000337380	ACMSD	aminocarboxymuconate semialdehyde decarboxylase	chr2	+	Multiple_Complex	134838547	134902034
TC1400007644.hg.1	5.84	5.99	5.76	6.01	0.4	0.09	0.14	0.14	T	T	T	T	1.11	-1.06	1.12	0.2511	0.3599	0.1652	0.896	0.8888	0.9454	0.1025	0.7322	T	0.1025	0.7322	NM_001037161; ENST00000311148; ENST00000557556; BC127747; BC127748; BC132889; BC132891; BC143042; BC144425; OTTHUMT00000414432; OTTHUMT00000414433	ACOT1	acyl-CoA thioesterase 1	chr14	+	Coding	73537114	73543794
TC0100008398.hg.1	2.95	2.84	2.8	3.28	0.23	0.04	0.44	0.2	F	F	F	F	-1.08	-1.11	1.26	0.2718	0.8911	0.6295	0.9007	0.9853	0.982	0.4461	0.8868	F	0.4461	0.8868	NM_015547; NM_147161; ENST00000343744; ENST00000371316; ENST00000479837; ENST00000481208; ENST00000498228; BC093844; BC093846; OTTHUMT00000027351; OTTHUMT00000027352; OTTHUMT00000027353; OTTHUMT00000027354; OTTHUMT00000027356	ACOT11	acyl-CoA thioesterase 11	chr1	+	Multiple_Complex	54542257	54639192
TC0500011296.hg.1	2.78	2.67	2.73	2.6	0.04	0.06	0.13	0.34	F	F	F	F	-1.08	-1.03	-1.13	0.4925	0.4501	0.9357	0.9497	0.9132	0.9964	0.7473	0.9518	F	0.7473	0.9518	NM_130767; ENST00000307624; ENST00000506440; ENST00000508234; ENST00000513751; BC075010; BC075011; OTTHUMT00000254074; OTTHUMT00000369693; OTTHUMT00000369694; OTTHUMT00000369695	ACOT12	acyl-CoA thioesterase 12	chr5	-	Multiple_Complex	81330005	81394179
TC0600007203.hg.1	11.14	11.04	11.21	11.28	0.06	0.15	0.12	0.16	T	T	T	T	-1.07	1.05	1.11	0.1773	0.547	0.5612	0.8738	0.9336	0.9786	0.1882	0.7919	T	0.1882	0.7919	NM_001160094; NM_018473; ENST00000230048; ENST00000476436; ENST00000537591; BC000894; OTTHUMT00000040010; OTTHUMT00000040011	ACOT13	acyl-CoA thioesterase 13	chr6	+	Multiple_Complex	24667035	24705067
TC1400007647.hg.1	6.61	6.73	6.51	6.93	0.25	0.05	0.22	0.38	T	T	T	T	1.09	-1.07	1.25	0.5226	0.6952	0.4869	0.9525	0.956	0.9759	0.6399	0.9312	T	0.6399	0.9312	NM_006821; NR_046028; ENST00000238651; ENST00000538782; ENST00000557857; ENST00000613168; ENST00000622407; BC006335; OTTHUMT00000414434; OTTHUMT00000414435; OTTHUMT00000415540; OTTHUMT00000476209	ACOT2	acyl-CoA thioesterase 2	chr14	+	Multiple_Complex	73567620	73575658
TC1400007649.hg.1	6.37	6.39	6.65	6.77	0.27	0.22	0.43	0.15	T	T	T	T	1.01	1.21	1.32	0.5391	0.5609	0.3019	0.9556	0.9351	0.9676	0.325	0.8495	T	0.325	0.8495	NM_152331; ENST00000326303; BC090945; BC117341; BC117343; OTTHUMT00000404298	ACOT4	acyl-CoA thioesterase 4	chr14	+	Coding	73591706	73596496
TC1400007650.hg.1	2.77	3.09	2.9	2.74	0.15	0.22	0.04	0.08	F	F	F	F	1.24	1.09	-1.02	0.0541	0.132	0.6389	0.7721	0.7867	0.9832	0.1776	0.7846	F	0.1776	0.7846	NM_001037162; ENST00000381139; ENST00000554229; BC126378; BC126380; OTTHUMT00000414436; OTTHUMT00000414437; uc001xop.3	ACOT6	acyl-CoA thioesterase 6	chr14	+	Coding	73610945	73619888
TC0100012675.hg.1	8.62	8.59	8.81	8.83	0.32	0.11	0.21	0.43	T	T	T	T	-1.02	1.14	1.16	0.5006	0.9944	0.9879	0.9507	0.9993	0.9992	0.869	0.972	T	0.869	0.972	NM_007274; NM_181864; NM_181865; NM_181866; ENST00000361521; ENST00000377842; ENST00000377845; ENST00000377855; ENST00000377860; ENST00000418124; ENST00000473466; ENST00000481175; ENST00000545482; ENST00000608083; BC017365; OTTHUMT00000003773; OTTHUMT00000003774; OTTHUMT00000003775; OTTHUMT00000003776; OTTHUMT00000003777; OTTHUMT00000003778; OTTHUMT00000003779; OTTHUMT00000003780; OTTHUMT00000473…	ACOT7	acyl-CoA thioesterase 7	chr1	-	Multiple_Complex	6264269	6394391
TC2000009245.hg.1	7.98	7.81	8.26	7.99	0.11	0.13	0.33	0.27	T	T	T	T	-1.13	1.21	1.01	0.2512	0.0878	0.7036	0.896	0.7337	0.9865	0.0597	0.6908	T	0.0597	0.6908	NM_005469; ENST00000217455; ENST00000426915; ENST00000457981; ENST00000461272; ENST00000481938; ENST00000483141; ENST00000484783; ENST00000484975; ENST00000486165; ENST00000487205; ENST00000488679; ENST00000493118; BC117155; BC117157; OTTHUMT00000080338; OTTHUMT00000080339; OTTHUMT00000080340; OTTHUMT00000080341; OTTHUMT00000080342; OTTHUMT00000280525; OTTHUMT00000280526; OTTHUMT00000354792; OTTH…	ACOT8	acyl-CoA thioesterase 8	chr20	-	Multiple_Complex	45841721	45857409
TC0X00009250.hg.1	8.65	8.7	8.62	8.8	0.09	0.11	0.17	0.09	T	T	T	T	1.03	-1.02	1.11	0.8438	0.7153	0.568	0.9912	0.9593	0.9786	0.9445	0.9884	T	0.9445	0.9884	NM_001033583; NM_001037171; ENST00000336430; ENST00000379295; ENST00000379297; ENST00000379303; ENST00000449612; ENST00000473710; ENST00000492081; ENST00000494361; BC136671; BC144360; OTTHUMT00000056065; OTTHUMT00000056067; OTTHUMT00000056068; OTTHUMT00000056069; OTTHUMT00000056070; OTTHUMT00000355289; OTTHUMT00000355290; OTTHUMT00000355291	ACOT9	acyl-CoA thioesterase 9	chrX	-	Multiple_Complex	23702253	23766475
TC1700011779.hg.1	10.26	9.97	10.18	10.49	0.2	0.1	0.12	0.09	T	T	T	T	-1.22	-1.05	1.18	0.0977	0.9322	0.0613	0.822	0.9929	0.9023	0.0161	0.5758	T	0.0161	0.5758	NM_001185039; NM_004035; NM_007292; ENST00000293217; ENST00000301608; ENST00000572047; ENST00000573078; ENST00000576743; ENST00000587927; ENST00000588176; ENST00000588968; ENST00000589301; ENST00000589744; ENST00000591857; ENST00000591963; ENST00000592329; BC008767; BC010425; OTTHUMT00000439500; OTTHUMT00000439501; OTTHUMT00000439502; OTTHUMT00000439503; OTTHUMT00000439504; OTTHUMT00000449347; OT…	ACOX1	acyl-CoA oxidase 1, palmitoyl	chr17	-	Multiple_Complex	75941507	75979434
TC0300011309.hg.1	3.96	3.66	3.96	3.75	0.18	0.1	0.18	0.13	T	T	T	T	-1.23	1	-1.15	0.0936	0.6144	0.16	0.8191	0.9479	0.9431	0.0995	0.7306	T	0.0995	0.7306	NM_003500; ENST00000302819; ENST00000459701; ENST00000459888; ENST00000460921; ENST00000466689; ENST00000466810; ENST00000467738; ENST00000474098; ENST00000475143; ENST00000480791; ENST00000481527; ENST00000489472; ENST00000492530; BC047700; OTTHUMT00000353541; OTTHUMT00000353542; OTTHUMT00000353544; OTTHUMT00000353545; OTTHUMT00000353546; OTTHUMT00000353547; OTTHUMT00000353548; OTTHUMT0000035354…	ACOX2	acyl-CoA oxidase 2, branched chain	chr3	-	Multiple_Complex	58505136	58537319
TC0400009978.hg.1	7.92	7.94	8.1	8.06	0.25	0.21	0.25	0.19	T	T	T	T	1.01	1.13	1.1	0.4477	0.2927	0.4205	0.9401	0.8745	0.97	0.7255	0.9477	T	0.7255	0.9477	NM_001101667; NM_003501; ENST00000356406; ENST00000413009; ENST00000503233; ENST00000508302; ENST00000510365; ENST00000512411; ENST00000514423; ENST00000515797; BC017053; OTTHUMT00000206997; OTTHUMT00000359216; OTTHUMT00000359217; OTTHUMT00000359218; OTTHUMT00000363017; OTTHUMT00000363018; OTTHUMT00000372067; OTTHUMT00000372068	ACOX3	acyl-CoA oxidase 3, pristanoyl	chr4	-	Multiple_Complex	8366282	8440725
TC0200008867.hg.1	5.33	5.51	5.01	5.23	0.19	0.46	0.26	0.23	T	T	T	T	1.14	-1.25	-1.07	0.8828	0.2904	0.5808	0.9919	0.8731	0.9796	0.5955	0.9279	T	0.5955	0.9279	NM_001142807; ENST00000340561; ENST00000389811; ENST00000417074; ENST00000433706; ENST00000439055; ENST00000441974; ENST00000443586; ENST00000448863; ENST00000461340; ENST00000496981; OTTHUMT00000254024; OTTHUMT00000254025; OTTHUMT00000317477; OTTHUMT00000331946; OTTHUMT00000331947; OTTHUMT00000331948; OTTHUMT00000331949; OTTHUMT00000331953; OTTHUMT00000331954; OTTHUMT00000376017; uc010yxk.1	ACOXL	acyl-CoA oxidase-like	chr2	+	Multiple_Complex	110732573	111118222
TC0200006440.hg.1	13.41	13.45	13.32	13.33	0.05	0.05	0.05	0.12	T	T	T	T	1.03	-1.06	-1.06	0.9142	0.4267	0.6989	0.9936	0.9067	0.9865	0.7859	0.9578	T	0.7859	0.9578	NM_001040649; NM_004300; NM_007099; NR_024080; ENST00000272065; ENST00000272067; ENST00000405233; ENST00000405364; ENST00000407983; ENST00000413140; ENST00000439645; ENST00000442386; ENST00000453390; ENST00000463831; ENST00000480874; ENST00000484125; ENST00000484464; BC007422; BC106011; OTTHUMT00000195862; OTTHUMT00000195863; OTTHUMT00000195864; OTTHUMT00000322375; OTTHUMT00000322376; OTTHUMT0000…	ACP1	acid phosphatase 1, soluble	chr2	+	Multiple_Complex	264140	278283
TC1100010730.hg.1	6.86	7.43	7.26	7.1	0.02	0.28	0.12	0.23	T	T	T	T	1.48	1.32	1.18	0.0172	0.038	0.0357	0.673	0.6718	0.861	0.064	0.6961	T	0.064	0.6961	NM_001302489; NM_001302490; NM_001302491; NM_001302492; NM_001610; ENST00000256997; ENST00000444355; ENST00000524769; ENST00000525230; ENST00000527256; ENST00000529444; ENST00000529663; ENST00000529788; ENST00000530453; ENST00000531004; ENST00000531547; ENST00000533929; ENST00000534448; ENST00000534752; BC003160; BC093010; OTTHUMT00000392022; OTTHUMT00000392023; OTTHUMT00000392024; OTTHUMT0000039…	ACP2	acid phosphatase 2, lysosomal	chr11	-	Multiple_Complex	47239302	47248906
TC1900009684.hg.1	4.8	4.96	4.98	4.82	0.12	0.15	0.19	0.05	T	T	T	T	1.12	1.13	1.02	0.7582	0.0884	0.7644	0.9826	0.7344	0.9865	0.1935	0.7919	T	0.1935	0.7919	NM_001111034; NM_001111035; NM_001111036; NM_001611; ENST00000218758; ENST00000412435; ENST00000433365; ENST00000588079; ENST00000588524; ENST00000588625; ENST00000589792; ENST00000590420; ENST00000590832; ENST00000591319; ENST00000592659; ENST00000592828; BC025414; BC111014; OTTHUMT00000458879; OTTHUMT00000458880; OTTHUMT00000458881; OTTHUMT00000458882; OTTHUMT00000458883; OTTHUMT00000458884; OT…	ACP5	acid phosphatase 5, tartrate resistant	chr19	-	Multiple_Complex	11574660	11579008
TC0100015634.hg.1	11.22	11.31	11.49	11.44	0.07	0.13	0.4	0.07	T	T	T	T	1.06	1.2	1.16	0.788	0.9928	0.2128	0.9859	0.9991	0.9627	0.5271	0.9113	T	0.5271	0.9113	NM_016361; ENST00000392988; ENST00000460583; ENST00000487562; ENST00000493129; ENST00000583509; ENST00000609196; ENST00000611629; ENST00000613673; ENST00000614551; ENST00000620634; BC009965; BC034686; OTTHUMT00000039420; OTTHUMT00000039421; OTTHUMT00000100082; OTTHUMT00000100083; OTTHUMT00000473109; OTTHUMT00000477680; OTTHUMT00000477681; OTTHUMT00000477682; OTTHUMT00000477683; OTTHUMT00000477684	ACP6	acid phosphatase 6, lysophosphatidic	chr1	-	Multiple_Complex	147629652	147670512
TC0300008839.hg.1	6.41	6.4	6.34	6.34	0.18	0.07	0.07	0.05	T	T	T	T	-1.01	-1.05	-1.05	0.9922	0.6745	0.7332	0.9987	0.9538	0.9865	0.9586	0.9917	T	0.9586	0.9917	NM_001099; NM_001134194; NM_001292037; ENST00000336375; ENST00000351273; ENST00000475741; ENST00000483689; ENST00000489084; ENST00000493235; ENST00000495911; ENST00000507647; ENST00000512463; BC007460; BC008493; BC016344; OTTHUMT00000356699; OTTHUMT00000356700; OTTHUMT00000356701; OTTHUMT00000356752; OTTHUMT00000356753; OTTHUMT00000356784; OTTHUMT00000356785; OTTHUMT00000358311; OTTHUMT00000358312	ACPP	acid phosphatase, prostate	chr3	+	Multiple_Complex	132317367	132368302
TC1900008603.hg.1	4.88	4.82	4.5	4.67	0.35	0.24	0.09	0.29	T	T	T	T	-1.04	-1.3	-1.15	0.4379	0.0917	0.0972	0.9378	0.7393	0.9192	0.2554	0.8266	T	0.2554	0.8266	NM_033068; ENST00000270593; OTTHUMT00000464434; uc002pta.1	ACPT	acid phosphatase, testicular	chr19	+	Coding	50790415	50795224
TC2200007826.hg.1	3.08	3.13	2.92	3.09	0.2	0.25	0.04	0.07	F	F	F	F	1.03	-1.12	1	0.809	0.2018	0.936	0.9873	0.8356	0.9964	0.3933	0.8696	F	0.3933	0.8696	NM_001097; ENST00000216139; ENST00000527761; ENST00000529621; ENST00000533930; OTTHUMT00000316605; OTTHUMT00000388560; OTTHUMT00000388561; OTTHUMT00000388562	ACR	acrosin	chr22	+	Multiple_Complex	50738196	50745334
TC1200009746.hg.1	2.74	2.54	2.79	2.85	0.14	0.06	0.13	0.11	F	F	F	F	-1.15	1.03	1.08	0.1244	0.4905	0.5718	0.8436	0.9227	0.9788	0.1197	0.7472	F	0.1197	0.7472	NM_032489; ENST00000229243; ENST00000414226; ENST00000535884; ENST00000536350; ENST00000538524; ENST00000540513; ENST00000542357; ENST00000544352; ENST00000546114; BC033010; OTTHUMT00000400702; OTTHUMT00000400703; OTTHUMT00000400705; OTTHUMT00000400706; OTTHUMT00000400707; OTTHUMT00000400708; OTTHUMT00000400709; OTTHUMT00000400710; OTTHUMT00000400711	ACRBP	acrosin binding protein	chr12	-	Multiple_Complex	6638075	6647460
TC0X00007574.hg.1	4.22	4.42	4.37	4.1	0.03	0.25	0.08	0.11	T	T	T	T	1.15	1.11	-1.09	0.6495	0.2827	0.2244	0.9723	0.8719	0.9656	0.1548	0.7721	T	0.1548	0.7721	NM_052957; ENST00000373695; ENST00000373696; ENST00000471950; BC136259; OTTHUMT00000081855; OTTHUMT00000081856; OTTHUMT00000081857	ACRC	acidic repeat containing	chrX	+	Multiple_Complex	71578024	71613583
TC1100012712.hg.1	3.71	3.39	3.79	3.53	0.25	0.1	0.11	0.06	T	T	T	T	-1.25	1.06	-1.13	0.3527	0.2026	0.7779	0.9185	0.8364	0.9867	0.1824	0.7858	T	0.1824	0.7858	NM_001612; NM_020069; NM_020107; NM_020108; ENST00000315608; ENST00000527795; ENST00000530048; ENST00000533904; BC014588; OTTHUMT00000386722; OTTHUMT00000386723; OTTHUMT00000386724; OTTHUMT00000386725	ACRV1	acrosomal vesicle protein 1	chr11	-	Coding	125671522	125681123
TC1500010136.hg.1	3.92	3.75	3.77	3.73	0.19	0.29	0.22	0.13	F	F	F	F	-1.12	-1.11	-1.14	0.657	0.9247	0.95	0.9733	0.9923	0.9973	0.968	0.9946	F	0.968	0.9946	NM_001199377; NM_015162; ENST00000258873; ENST00000557935; ENST00000558130; ENST00000558301; ENST00000558728; ENST00000558793; ENST00000558828; ENST00000559114; ENST00000559241; ENST00000559707; ENST00000559713; ENST00000560124; ENST00000560183; ENST00000560817; BC009289; OTTHUMT00000289802; OTTHUMT00000419248; OTTHUMT00000419249; OTTHUMT00000419286; OTTHUMT00000419287; OTTHUMT00000419288; OTTHUM…	ACSBG1	acyl-CoA synthetase bubblegum family member 1	chr15	-	Multiple_Complex	78167468	78245688
TC1900006789.hg.1	3.28	3	2.97	2.92	0.2	0.36	0.23	0.15	F	F	F	F	-1.22	-1.25	-1.29	0.2532	0.1369	0.0355	0.896	0.7875	0.861	0.1785	0.7854	F	0.1785	0.7854	NM_001289177; NM_001289178; NM_001289179; NM_001289180; NM_030924; ENST00000585526; ENST00000586696; ENST00000587227; ENST00000587617; ENST00000588304; ENST00000588485; ENST00000588722; ENST00000589401; ENST00000590132; ENST00000591403; ENST00000591738; ENST00000591741; ENST00000592677; BC022027; BC090046; OTTHUMT00000452893; OTTHUMT00000452894; OTTHUMT00000452895; OTTHUMT00000452896; OTTHUMT0000…	ACSBG2	acyl-CoA synthetase bubblegum family member 2	chr19	+	Multiple_Complex	6135247	6193103
TC1700008254.hg.1	9.25	9.06	9.14	8.95	0.17	0.19	0.14	0.28	T	T	T	T	-1.14	-1.08	-1.23	0.2841	0.5576	0.4557	0.9015	0.9344	0.9719	0.7325	0.9489	T	0.7325	0.9489	NM_001288968; NM_001288969; NM_001288970; NM_001288971; NM_001288972; NM_025149; NR_110232; ENST00000300441; ENST00000427954; ENST00000502667; ENST00000503295; ENST00000503387; ENST00000503408; ENST00000504392; ENST00000504945; ENST00000506052; ENST00000506085; ENST00000506582; ENST00000507769; ENST00000507792; ENST00000508245; ENST00000508734; ENST00000509806; ENST00000510262; ENST00000510410; E…	ACSF2	acyl-CoA synthetase family member 2	chr17	+	Multiple_Complex	50426158	50474845
TC1600008865.hg.1	8.68	8.87	8.9	8.95	0.21	0.17	0.01	0.04	T	T	T	T	1.14	1.17	1.21	0.5195	0.4294	0.3271	0.9522	0.9067	0.9677	0.7645	0.9548	T	0.7645	0.9548	NM_001127214; NM_001243279; NM_001284316; NM_174917; NR_045667; NR_104293; ENST00000317447; ENST00000378345; ENST00000393145; ENST00000406948; ENST00000535176; ENST00000537116; ENST00000537155; ENST00000537290; ENST00000537895; ENST00000538340; ENST00000540697; ENST00000541755; ENST00000542688; ENST00000543676; ENST00000544543; ENST00000562204; ENST00000562750; ENST00000614302; BC028399; BC072391…	ACSF3	acyl-CoA synthetase family member 3	chr16	+	Multiple_Complex	89088375	89155846
TC0400012621.hg.1	9.6	9.46	9.49	9.66	0.02	0.09	0.15	0.09	T	T	T	T	-1.1	-1.08	1.04	0.2317	0.2861	0.9107	0.8955	0.8725	0.9961	0.4091	0.875	T	0.4091	0.875	NM_001286708; NM_001286710; NM_001286711; NM_001286712; NM_001995; ENST00000281455; ENST00000454703; ENST00000503407; ENST00000504342; ENST00000504900; ENST00000505492; ENST00000506733; ENST00000507295; ENST00000513001; ENST00000513317; ENST00000515030; ENST00000622937; BC050073; OTTHUMT00000361098; OTTHUMT00000361099; OTTHUMT00000361100; OTTHUMT00000361101; OTTHUMT00000361102; OTTHUMT00000361103…	ACSL1	acyl-CoA synthetase long-chain family member 1	chr4	-	Multiple_Complex	184755595	184826818
TC0200010907.hg.1	12.06	11.79	11.93	11.77	0.16	0.03	0.15	0.16	T	T	T	T	-1.21	-1.1	-1.22	0.0548	0.3126	0.1589	0.7721	0.8777	0.9413	0.2434	0.8199	T	0.2434	0.8199	NM_004457; NM_203372; ENST00000357430; ENST00000392066; ENST00000407441; ENST00000413316; ENST00000421680; ENST00000463813; ENST00000474422; ENST00000495541; ENST00000535678; ENST00000540115; ENST00000542810; BC041692; OTTHUMT00000256862; OTTHUMT00000331001; OTTHUMT00000331002; OTTHUMT00000331003; OTTHUMT00000331004; OTTHUMT00000331006; OTTHUMT00000331007; OTTHUMT00000331008; OTTHUMT00000396904; …	ACSL3	acyl-CoA synthetase long-chain family member 3	chr2	+	Multiple_Complex	222860934	222944639
TC0X00011382.hg.1	3.31	3.56	3.37	3.51	0.36	0.06	0.16	0.1	F	T	F	F	1.2	1.04	1.15	0.7409	0.3818	0.7174	0.9812	0.895	0.9865	0.6473	0.9326	F	0.6473	0.9326	NM_004458; NM_022977; ENST00000340800; ENST00000348502; ENST00000469796; ENST00000469857; ENST00000502391; ENST00000504383; ENST00000504980; ENST00000505855; ENST00000508092; ENST00000514500; BC034959; OTTHUMT00000057893; OTTHUMT00000057894; OTTHUMT00000358155; OTTHUMT00000359651; OTTHUMT00000359652; OTTHUMT00000359653; OTTHUMT00000359654; OTTHUMT00000359655; OTTHUMT00000359656	ACSL4	acyl-CoA synthetase long-chain family member 4	chrX	-	Multiple_Complex	109641335	109733403
TC1000008926.hg.1	3.95	3.67	3.62	3.66	0.32	0.06	0.01	0.04	T	T	T	T	-1.22	-1.26	-1.23	0.4941	0.3013	0.4502	0.9501	0.8748	0.9717	0.7462	0.9516	T	0.7462	0.9516	NM_016234; NM_203379; NM_203380; ENST00000354273; ENST00000354655; ENST00000356116; ENST00000393081; ENST00000433418; ENST00000467340; ENST00000479936; ENST00000495539; ENST00000496328; BC007985; OTTHUMT00000050386; OTTHUMT00000050387; OTTHUMT00000050388; OTTHUMT00000050389; OTTHUMT00000050390; OTTHUMT00000050391	ACSL5	acyl-CoA synthetase long-chain family member 5	chr10	+	Multiple_Complex	112374018	112428380
TC0500013353.hg.1	3.69	3.64	3.71	3.38	0.12	0.28	0.16	0.06	T	T	T	T	-1.04	1.01	-1.24	0.223	0.5879	0.0987	0.8923	0.9423	0.9192	0.1172	0.7447	T	0.1172	0.7447	NM_001009185; NM_001205247; NM_001205248; NM_001205250; NM_001205251; NM_015256; ENST00000296869; ENST00000357096; ENST00000379240; ENST00000379244; ENST00000379246; ENST00000379255; ENST00000379264; ENST00000414078; ENST00000416557; ENST00000419502; ENST00000430403; ENST00000431707; ENST00000434099; ENST00000441995; ENST00000469164; ENST00000477640; ENST00000484870; ENST00000489047; ENST00000492…	ACSL6	acyl-CoA synthetase long-chain family member 6	chr5	-	Multiple_Complex	131949973	132012243
TC1600009664.hg.1	2.8	3.18	3.02	3.05	0.2	0.14	0.03	0.14	F	F	F	F	1.3	1.16	1.19	0.0122	0.3226	0.2746	0.6618	0.8801	0.9676	0.0758	0.7126	F	0.0758	0.7126	NM_052956; ENST00000307493; ENST00000519031; ENST00000519745; ENST00000520010; ENST00000523065; ENST00000524149; BC125178; OTTHUMT00000254412; OTTHUMT00000378372; OTTHUMT00000378373; OTTHUMT00000378374; OTTHUMT00000378375; OTTHUMT00000378376; uc002dhm.1	ACSM1	acyl-CoA synthetase medium-chain family member 1	chr16	-	Multiple_Complex	20623237	20698890
TC1600007131.hg.1	8.33	8.5	8.05	7.89	0.13	0.22	0.25	0.36	T	T	T	T	1.12	-1.21	-1.36	0.8814	0.1423	0.1945	0.9919	0.7926	0.9612	0.2363	0.8158	T	0.2363	0.8158	NM_001308169; NM_001308172; NM_001308954; ENST00000219054; ENST00000396104; ENST00000417235; ENST00000570698; ENST00000571204; ENST00000571894; ENST00000572843; ENST00000572921; ENST00000573854; ENST00000574251; ENST00000574692; ENST00000575558; ENST00000575690; ENST00000576101; ENST00000576119; ENST00000576361; BC125176; OTTHUMT00000436758; OTTHUMT00000436759; OTTHUMT00000436760; OTTHUMT00000436…	ACSM2A	acyl-CoA synthetase medium-chain family member 2A	chr16	+	Multiple_Complex	20451461	20487669
TC1600009659.hg.1	4.6	4.51	4.65	4.13	0.4	0.05	0.14	0.43	T	T	T	T	-1.07	1.03	-1.39	0.7593	0.7327	0.1908	0.9826	0.9632	0.9601	0.3792	0.8632	T	0.3792	0.8632	NM_001105069; NM_182617; ENST00000329697; ENST00000414188; ENST00000562026; ENST00000563943; ENST00000564849; ENST00000564855; ENST00000565232; ENST00000565322; ENST00000566384; ENST00000566998; ENST00000567001; ENST00000567288; ENST00000568098; ENST00000568882; ENST00000569131; ENST00000569163; ENST00000569327; ENST00000569344; ENST00000569364; OTTHUMT00000254417; OTTHUMT00000435898; OTTHUMT0000…	ACSM2B	acyl-CoA synthetase medium-chain family member 2B	chr16	-	Multiple_Complex	20536226	20576427
TC1600011361.hg.1	3.07	2.92	2.92	2.89	0.06	0.07	0.11	0.02	F	F	F	F	-1.11	-1.11	-1.14	0.2948	0.6403	0.153	0.9071	0.9489	0.9383	0.4724	0.8942	F	0.4724	0.8942	ENST00000614721; OTTHUMT00000473797	ACSM3	acyl-CoA synthetase medium-chain family member 3	chr16	+	NonCoding	20674531	20682176
TC1600011362.hg.1	5.85	6.26	6.19	6.34	0.26	0.14	0.33	0.28	T	T	T	T	1.33	1.26	1.4	0.1257	0.2855	0.356	0.8436	0.8725	0.9687	0.455	0.8892	T	0.455	0.8892	NM_005622; NM_202000; ENST00000289416; ENST00000440284; ENST00000561499; ENST00000561795; ENST00000562251; ENST00000563914; ENST00000564701; ENST00000567006; ENST00000567387; ENST00000567711; ENST00000569141; BC002790; OTTHUMT00000254414; OTTHUMT00000435923; OTTHUMT00000435924; OTTHUMT00000435925; OTTHUMT00000435926; OTTHUMT00000435927; OTTHUMT00000435928; OTTHUMT00000435929; OTTHUMT00000435930; …	ACSM3	acyl-CoA synthetase medium-chain family member 3	chr16	+	Multiple_Complex	20749418	20797581
TC1200006676.hg.1	4.43	4.37	4.5	4.39	0.09	0.12	0.41	0.15	T	T	T	T	-1.04	1.05	-1.03	0.8892	0.6514	0.7911	0.9921	0.9518	0.9886	0.9305	0.9847	T	0.9305	0.9847	NM_001080454; ENST00000399422; ENST00000533292; OTTHUMT00000337866; OTTHUMT00000382325	ACSM4	acyl-CoA synthetase medium-chain family member 4	chr12	+	Multiple_Complex	7304284	7328724
TC1600007130.hg.1	3.71	3.6	3.59	3.61	0.15	0.05	0.06	0.11	F	F	F	F	-1.08	-1.09	-1.08	0.3114	0.2732	0.1665	0.9129	0.8656	0.9454	0.5135	0.9072	F	0.5135	0.9072	NM_017888; ENST00000331849; ENST00000570305; ENST00000573920; ENST00000574748; ENST00000575070; ENST00000575584; ENST00000577024; BC068516; OTTHUMT00000254413; OTTHUMT00000436752; OTTHUMT00000436753; OTTHUMT00000436754; OTTHUMT00000436755; OTTHUMT00000436756; OTTHUMT00000436757; uc002dhd.1	ACSM5	acyl-CoA synthetase medium-chain family member 5	chr16	+	Multiple_Complex	20409534	20441336
TC1000008516.hg.1	3.92	4.27	3.93	3.84	0.57	0.42	0.27	0.46	F	T	T	T	1.27	1.01	-1.06	0.5347	0.778	0.3859	0.9541	0.9697	0.9699	0.5094	0.9049	F	0.5094	0.9049	NM_207321; ENST00000327739; ENST00000341686; ENST00000394005; ENST00000404473; OTTHUMT00000049506; OTTHUMT00000346852; OTTHUMT00000346853	ACSM6	acyl-CoA synthetase medium-chain family member 6	chr10	+	Coding	95194200	95228929
TC2000008722.hg.1	6.14	6.43	6.47	6.2	0.18	0.26	0.04	0.3	T	T	T	T	1.22	1.26	1.04	0.1794	0.1146	0.3053	0.8738	0.7718	0.9676	0.386	0.8665	T	0.386	0.8665	NM_001252675; NM_001252676; NM_001252677; NM_032501; ENST00000323482; ENST00000376726; ENST00000432802; ENST00000484396; ENST00000537502; BC039261; BC044588; BC055008; OTTHUMT00000078386; OTTHUMT00000078387; OTTHUMT00000078388; uc021wbl.1	ACSS1	acyl-CoA synthetase short-chain family member 1	chr20	-	Multiple_Complex	25006230	25058980
TC2000007202.hg.1	7.58	7.64	7.39	7.62	0.21	0.12	0.22	0.07	T	T	T	T	1.04	-1.14	1.03	0.93	0.1833	0.8461	0.9944	0.8245	0.9888	0.3702	0.8597	T	0.3702	0.8597	NM_001076552; NM_001242393; NM_018677; ENST00000253382; ENST00000360596; ENST00000461051; ENST00000464399; ENST00000467019; ENST00000468550; ENST00000470315; ENST00000473172; ENST00000475459; ENST00000476922; ENST00000477932; ENST00000480274; ENST00000480978; ENST00000481284; ENST00000481971; ENST00000484354; ENST00000488172; ENST00000490046; ENST00000490464; ENST00000491533; ENST00000493250; ENS…	ACSS2	acyl-CoA synthetase short-chain family member 2	chr20	+	Multiple_Complex	34872146	34927966
TC2000008950.hg.1	2.55	2.3	2.43	2.46	0.02	0.29	0.19	0.32	F	F	F	F	-1.19	-1.09	-1.07	0.1575	0.5168	0.5499	0.8625	0.9268	0.9785	0.5393	0.915	F	0.5393	0.915	hsa_circ_0001144	ACSS2	Memczak2013 ANTISENSE, CDS, coding, INTERNAL best transcript NM_001076552	chr20	-	NonCoding	34926244	34927183
TC1200012679.hg.1	3.87	3.9	3.69	3.95	0.1	0.03	0.13	0.09	T	T	F	T	1.02	-1.13	1.06	0.9148	0.069	0.9154	0.9937	0.7223	0.9961	0.1925	0.7919	F	0.1925	0.7919	ENST00000616449; OTTHUMT00000474703	ACSS3	acyl-CoA synthetase short-chain family member 3	chr12	+	NonCoding	80936414	80940246
TC1200012680.hg.1	10.61	10.72	10.68	10.63	0.14	0.04	0.07	0.21	T	T	T	T	1.08	1.05	1.01	0.3234	0.5594	0.7958	0.9129	0.9345	0.9886	0.7616	0.954	T	0.7616	0.954	NM_024560; ENST00000261206; ENST00000546664; ENST00000548058; ENST00000548324; ENST00000548387; ENST00000551745; BC009317; BC015769; OTTHUMT00000407794; OTTHUMT00000407795; OTTHUMT00000407796; OTTHUMT00000407797; OTTHUMT00000407798; OTTHUMT00000407799	ACSS3	acyl-CoA synthetase short-chain family member 3	chr12	+	Multiple_Complex	81077211	81261205
TC0700010167.hg.1	12.11	12.02	12.23	11.93	0.2	0.26	0.03	0.11	T	T	T	T	-1.07	1.09	-1.13	0.3882	0.1237	0.9786	0.9283	0.7786	0.9992	0.1295	0.7542	T	0.1295	0.7542	NM_001101; ENST00000331789; ENST00000414620; ENST00000417101; ENST00000425660; ENST00000432588; ENST00000443528; ENST00000462494; ENST00000464611; ENST00000473257; ENST00000477812; ENST00000480301; ENST00000484841; ENST00000493945; BC001301; BC002409; BC004251; BC013380; BC014861; BC016045; OTTHUMT00000059589; OTTHUMT00000324020; OTTHUMT00000324021; OTTHUMT00000324022; OTTHUMT00000324023; OTTHUMT…	ACTB	actin, beta	chr7	-	Multiple_Complex	5527148	5563784
TC0500010822.hg.1	3.78	3.68	3.77	3.81	0.19	0.33	0.03	0.31	T	T	T	T	-1.07	-1.01	1.02	0.6002	0.6858	0.7994	0.9641	0.9553	0.9886	0.8455	0.9677	T	0.8455	0.9677	NM_001017992; ENST00000423391; BC137470; BC137473; OTTHUMT00000368579; uc003jrm.3	ACTBL2	actin, beta-like 2	chr5	-	Multiple_Complex	57480016	57482809
TC1500009002.hg.1	4.32	4.4	4.13	4.02	0.22	0.22	0.37	0.11	T	T	T	T	1.06	-1.14	-1.23	0.6707	0.5676	0.064	0.9743	0.9359	0.9054	0.125	0.7512	T	0.125	0.7512	NM_005159; ENST00000290378; ENST00000557860; ENST00000560563; BC009978; OTTHUMT00000251876; OTTHUMT00000417524; OTTHUMT00000417525	ACTC1	actin, alpha, cardiac muscle 1	chr15	-	Multiple_Complex	34788096	34796139
TC1700012052.hg.1	17.16	17.13	17.28	17.24	0.07	0.03	0.08	0.13	T	T	T	T	-1.02	1.09	1.05	0.7718	0.152	0.9847	0.9833	0.8013	0.9992	0.2988	0.8414	T	0.2988	0.8414	NM_001199954; NM_001614; NR_037688; ENST00000331925; ENST00000570382; ENST00000571691; ENST00000571721; ENST00000572105; ENST00000573283; ENST00000574671; ENST00000575087; ENST00000575659; ENST00000575842; ENST00000575994; ENST00000576209; ENST00000576214; ENST00000576544; ENST00000576917; ENST00000615544; BC000292; BC001920; BC007442; BC009848; BC010999; BC012050; BC015005; BC015695; BC015779; B…	ACTG1	actin gamma 1	chr17	-	Multiple_Complex	81509971	81523847
TC0200008062.hg.1	6.82	7.14	7.04	6.9	0.16	0.23	0.25	0.1	T	T	T	T	1.25	1.16	1.06	0.0365	0.0333	0.5382	0.7386	0.6612	0.9785	0.0749	0.7109	T	0.0749	0.7109	NM_001199893; NM_001615; ENST00000345517; ENST00000409624; ENST00000409731; ENST00000409918; ENST00000429756; ENST00000438902; ENST00000442912; ENST00000468543; ENST00000473016; BC012617; OTTHUMT00000252044; OTTHUMT00000328085; OTTHUMT00000328086; OTTHUMT00000328087; OTTHUMT00000328089; OTTHUMT00000328090; OTTHUMT00000328091; OTTHUMT00000328092; OTTHUMT00000328093	ACTG2	actin, gamma 2, smooth muscle, enteric	chr2	+	Multiple_Complex	73892314	73919865
TC2000007162.hg.1	3.62	3.52	3.45	3.41	0.13	0.11	0.28	0.21	T	T	T	T	-1.08	-1.13	-1.16	0.6222	0.3361	0.2028	0.9686	0.8824	0.9612	0.5787	0.9246	T	0.5787	0.9246	NM_001024675; ENST00000330271; BC137111; BC137114; OTTHUMT00000078713; uc002wzt.3	ACTL10	actin-like 10	chr20	+	Coding	33666498	33668525
TC0300009609.hg.1	10.75	10.59	10.73	10.72	0.04	0.26	0.08	0.02	T	T	T	T	-1.12	-1.02	-1.02	0.1717	0.7643	0.9432	0.8715	0.9663	0.997	0.3437	0.8544	T	0.3437	0.8544	NM_004301; NM_177989; NM_178042; ENST00000392662; ENST00000429709; ENST00000450518; ENST00000461125; ENST00000467383; ENST00000467615; ENST00000468767; ENST00000479056; ENST00000484312; ENST00000486471; ENST00000487978; ENST00000490364; ENST00000491202; ENST00000494843; BC000949; BC001391; BC036371; OTTHUMT00000349599; OTTHUMT00000349600; OTTHUMT00000349604; OTTHUMT00000349605; OTTHUMT00000349606…	ACTL6A	actin-like 6A	chr3	+	Multiple_Complex	179562880	179588420
[truncated: 20,655 more rows]
